# Supplementary material for: Genome-Wide Identification and Characterization of Salinity Stress-Responsive miRNAs in Wild Emmer Wheat (Triticum turgidum ssp. dicoccoides)
Source: Genes (Basel). 2017 Jun 6;8(6):156. doi: 10.3390/genes8060156 (PMC5485520; doi:10.3390/genes8060156)
Supplement: Supplementary file 1 [file genes-08-00156-s001.zip]

Archive with 12 entries (11 files):
- Supplementary_revised/
- Supplementary_revised/Figure S1.pdf
- Supplementary_revised/Figure S2.pdf
- Supplementary_revised/Figure S3.pdf
- Supplementary_revised/Figure S4.pdf
- Supplementary_revised/Table S1.xlsx
- Supplementary_revised/Table S2.xlsx
- Supplementary_revised/Table S3.xlsx
- Supplementary_revised/Table S4.xlsx
- Supplementary_revised/Table S5.xlsx
- Supplementary_revised/Table S6.xlsx
- Supplementary_revised/Table S7.xlsx
