# Supplementary material for: Genome-Wide Identification and Characterization of Salinity Stress-Responsive miRNAs in Wild Emmer Wheat (Triticum turgidum ssp. dicoccoides)
Source: Genes (Basel). 2017 Jun 6;8(6):156. doi: 10.3390/genes8060156 (PMC5485520; doi:10.3390/genes8060156)
Supplement: Supplementary file 1 [file genes-08-00156-s001.zip › Supplementary_revised/Table S1.xlsx]

## Sheet: Sheet1
Table S1 Conserved and novel miRNA identified in wild emmer by deep sequencing.
	Name	Sequence	Length	Expression					Hairpin
				Total Times	B5_1	B5_2	B5_CK1	B5_CK2
conserved	ttu-miR160	TGCCTGGCTCCCTGTATGCCA	21	1070	687	265	39	79
conserved	miR-1120a	TTCCGTCTCATAATATAAGAA	21	374	272	87	3	12	mir-1120a-1|mir-1120a-2|
conserved	miR-1120b	TTCTTATATTATGGGACAGA	20	1	0	0	0	1	mir-1120a-1|mir-1120a-2|
conserved	miR-1130a	TCTGTAAACTAATATAAGACG	21	16	11	3	0	2	mir-1130a-1|mir-1130a-2|mir-1130a-3|
conserved	miR-1130b	TCTGTAACTTAATATAGGACT	21	13	10	3	0	0	mir-1130b-1|mir-1130b-2|
conserved	miR-1130c	TCTGTAACTAAATATAAGACG	21	12	8	3	1	0	mir-1130c-1|mir-1130c-2|mir-1130c-3|
conserved	miR-1135a	TGCGACAAGTAATTCCGAACG	21	45	29	10	1	5	mir-1135a-1|mir-1135a-2|
conserved	miR-1135a*-1	TCTCCGTTCGGAATTACTTGTCTC	24	2	1	0	0	1	mir-1135a-2|mir-1135f-3|
conserved	miR-1135a*-2	TCCGTCCGGAGTTACTTGTCT	21	4	2	0	0	2	mir-1135a-1|
conserved	miR-1135b	CCGAGACAAGTAATTCCGAAC	21	27	15	5	3	4	mir-1135b-1|mir-1135b-2|mir-1135b-3|
conserved	miR-1135c	CGAGACAAGTAATTCCGAACGGA	23	18	12	2	2	2	mir-1135c-1|mir-1135c-2|mir-1135c-3|
conserved	miR-1135c*	CTTCATTCGGAATTACTTGTC	21	5	4	0	1	0	mir-1135c-2|
conserved	miR-1135d	CTGAGACAAGTAATTCCGAAC	21	13	7	1	2	3	mir-1135d-1|mir-1135d-2|mir-1135d-3|
conserved	miR-1135e	CGAGACAAGTAATTCCGAACG	21	12	6	1	2	3	mir-1135e-1|mir-1135e-2|mir-1135e-3|
conserved	miR-1135f	CCGAGACAAGTAATTCCGAACGGA	24	79	37	28	4	10	mir-1135f-1|mir-1135f-2|mir-1135f-3|
conserved	miR-1135f*	CCTTTCGGAATTACTTGTCTCGGA	24	2	0	0	2	0	mir-1135f-1|
conserved	miR-1137	TCTGTTCCAAAATAGATGACC	21	11	7	0	1	3	mir-1137-1|mir-1137-2|mir-1137-3|
conserved	miR-1432a	TCAGGAGAGATGACACCGACG	21	39	20	6	4	9	mir-1432a|
conserved	miR-1432a*	TTGGTGTCACCTCGCCTGAAC	21	34	24	10	0	0	mir-1432a|mir-1432b-1|mir-1432b-3|
conserved	miR-1432b	ATCAGGAGAGATGACACCGAC	21	371	154	50	75	92	mir-1432b-1|mir-1432b-2|mir-1432b-3|
conserved	miR-156	TGACAGAAGAGAGTGAGCAC	20	3053	2248	464	60	281	mir-156-1|mir-156-2|mir-156-3|
conserved	miR-156*	GCTCACCCTCTCTCTGTCAGC	21	145	98	28	12	7	mir-156-3|
conserved	miR-159	CTTGGATTGAAGGGAGCTCT	20	1390	867	177	172	174	mir-159|
conserved	miR-159*	AGCTCCCTTCGATCCAATCC	20	181	50	15	70	46	mir-159|
conserved	miR-160a	GCGTGCAAGGAGCCAAGCATG	21	26	13	5	1	7	mir-160a|
conserved	miR-160b	TGCCTGGCTCCCTGAATGCCA	21	163	126	33	0	4	mir-160b-1|mir-160b-2|
conserved	miR-160b*-1	TTGGCATTGAGGGAGTCATGC	21	7	5	1	1	0	mir-160b-2|
conserved	miR-160b*-2	TTGGCATTGAGGGAGTCAAGC	21	54	37	13	0	4	mir-160b-1|
conserved	miR-164a	TGGAGAAGCAGGGCACGTGCA	21	253	167	64	4	18	mir-164a-1|mir-164a-2|mir-164a-3|
conserved	miR-164a*-1	CATGTGCCTTTCTTCTCCACC	21	19	5	3	7	4	mir-164a-1|mir-164a-3|
conserved	miR-164a*-2	CACGTGTTCTTCTCCTCCATC	21	17	9	3	4	1	mir-164a-2|
conserved	miR-164b	TGGAGAAGCAGGGCACGTGCT	21	89	67	15	0	7	mir-164b-1|mir-164b-2|
conserved	miR-164b*	CACGTGCGCTCCTTCTCCAGC	21	11	5	1	2	3	mir-164b-1|mir-164b-2|
conserved	miR-166a	TCGGACCAGGCTTCATTCCCC	21	83867	46308	14107	6587	16865	mir-166a-1|mir-166a-2|mir-166a-3|
conserved	miR-166a*-1	GGAATGTTGTCTGGTTGGAGA	21	13	8	0	1	4	mir-166a-2|
conserved	miR-166a*-2	GAATGACGCCGGGTCCGAAAG	21	68	43	21	0	4	mir-166a-1|mir-166a-3|
conserved	miR-166b	TCGGACCAGGCTTCAATCCCT	21	4479	3066	1078	44	291	mir-166b-1|mir-166b-2|
conserved	miR-166b*	GGGTTGTTGTCTGGTTCAAGG	21	102	50	27	5	20	mir-166b-1|mir-166b-2|
conserved	miR-167a	AGATCATGCTGCAGCTTCATT	21	264	186	38	22	18	mir-167a-1|mir-167a-2|
conserved	miR-167a*-1	TGAAGCTGCCAGCATGATCT	20	132	62	19	16	35	mir-167a-1|
conserved	miR-167a*-2	TGAAGCTGCCAGCATGATCTGC	22	6859	4129	1379	580	771	mir-167a-2|
conserved	miR-167b	TGAAGCTGCCAGCATGATCTGA	22	5247	3175	1176	219	677	mir-167b-1|mir-167b-2|mir-167b-3|
conserved	miR-167b*-1	AGGTCATGTGGCAGCTTCATT	21	51	32	8	5	6	mir-167b-3|
conserved	miR-167b*-2	AGGTCATGCTGGAGTTTCATC	21	323	156	58	31	78	mir-167b-1|mir-167b-2|
conserved	miR-167c	TGAAGCTGCCAGCATGATCTA	21	509	284	102	41	82	mir-167c-1|mir-167c-2|mir-167c-3|
conserved	miR-167c*	GATCATGACTGACAGCCTCATT	22	134	36	12	26	60	mir-167c-1|
conserved	miR-168	CCCGCCTTGCACCAAGTGA	19	64	3	1	51	9	mir-168|
conserved	miR-168*	TCGCTTGGTGCAGATCGGG	19	21	11	3	4	3	mir-168|
conserved	miR-169a	TAGCCAAGGATGACTTGCCT	20	441	308	84	5	44	mir-169a-1|mir-169a-2|
conserved	miR-169b	GGCAGTCGCCTTGGCTAG	18	27	15	5	3	4	mir-169b|
conserved	miR-169c	GGCAGTCACCTTGGCTAG	18	25	16	4	2	3	mir-169c-1|mir-169c-2|
conserved	miR-169d	CAGCCAAGGATGACTTGCCGGC	22	277	145	58	14	60	mir-169d-1|mir-169d-2|
conserved	miR-169d*-1	CGGCAAGTTGTCCTTGGCTAC	21	41	27	5	2	7	mir-169d-2|
conserved	miR-169d*-2	GGCAAGTTGTCTTTGGCTAC	20	70	40	11	2	17	mir-169d-1|
conserved	miR-169e	GGCAGTCTCCTTGGCTAGC	19	153	69	9	46	29	mir-169e-1|mir-169e-2|
conserved	miR-169f	CAGCCAAGGATGACTTGCCG	20	11	9	1	1	0	mir-169f|
conserved	miR-169f*	GCAAGTCCATCCTTGCCTACA	21	1	0	0	0	1	mir-169f|
conserved	miR-169g	GGCAAGTCCGTCCTTGGCTAC	21	117	62	10	17	28	mir-169g|
conserved	miR-169h	TAGCCAAGAATGACTTGCCT	20	100	74	17	0	9	mir-169h-1|mir-169h-2|
conserved	miR-169h*	GGTGGGTCTTCTTGGCTAGC	20	150	88	21	22	19	mir-169h-2|
conserved	miR-169i	CAGCCAAGGATGACTTGCCGA	21	69	36	8	21	4	mir-169g|mir-169i-1|mir-169i-2|
conserved	miR-169i*	GATCGGCGAGTTGTTCTTGGC	21	30	22	5	0	3	mir-169i-1|mir-169i-2|
conserved	miR-169j	CAAGTTGTTCTTGGCTAGC	19	69	31	10	9	19	mir-169j-1|mir-169j-2|mir-169j-3|
conserved	miR-169j*	TAGCCAAGGATGACTTGCC	19	37	23	6	3	5	mir-169j-1|mir-169j-2|mir-169j-3|
conserved	miR-169k	TGGGCAAGTCACCCTGGCTACC	22	637	259	93	112	173	mir-169k-1|mir-169k-2|mir-169k-3|
conserved	miR-169l	TAGCCAAGGATGATTTGCCTGTG	23	64	27	14	8	15	mir-169k-1|mir-169k-2|mir-169l-1|mir-169l-2|mir-169l-3|mir-169k-3|
conserved	miR-169l*-1	TGGGCAAGTCATCCTGGCTACC	22	302	191	66	20	25	mir-169l-2|
conserved	miR-169l*-2	CGGGCAAGTCAGCCTGGCTACC	22	14	5	1	1	7	mir-169l-3|
conserved	miR-171a	TGAGCCGAACCAATATCACTC	21	1995	938	237	215	605	mir-171a-1|mir-171a-2|
conserved	miR-171a*-1	ACATGCTGGTATTGTTTCGGC	21	3	2	1	0	0	mir-171a-1|
conserved	miR-171a*-2	TGGTATTGTTTCGGCTCATG	20	6	3	1	1	1	mir-171a-2|
conserved	miR-171b	TGATTGAGCCGTGCCAATATC	21	1136	505	185	165	281	mir-171b-1|mir-171b-2|mir-171b-3|
conserved	miR-171b*-1	TGTTGGCATGGCTCAATC	18	50	18	1	8	23	mir-171b-1|mir-171b-2|
conserved	miR-171b*-2	CGATATTGGTGAGGTTCAATC	21	2	0	0	1	1	mir-171b-3|
conserved	miR-171c	TGATTGAGCCGCGCCAATATC	21	79	48	24	2	5	mir-171c-1|mir-171c-2|mir-171c-3|
conserved	miR-171c*	TATTGGCTCGGCTCACTCAGG	21	26	20	6	0	0	mir-171c-3|
conserved	miR-172	AGAATCTTGATGATGCTGCAT	21	313	236	66	0	11	mir-172-1|mir-172-2|
conserved	miR-172*	GCAGCACCACCAAGATTCACA	21	5	3	1	0	1	mir-172-1|mir-172-2|
conserved	miR-1847	ACCTGCAGTTGGGCCAATGAC	21	83	53	17	6	7	mir-1847-1|mir-1847-2|mir-1847-3|
conserved	miR-1847*	CCATTGACCCAACTGCAGGTGC	22	25	15	9	0	1	mir-1847-1|mir-1847-3|
conserved	miR-1878	ATTTGTAGTGTTCGGATTGAGTTT	24	364	129	154	31	50	mir-1878|
conserved	miR-390	AAGCTCAGGAGGGATAGCGCC	21	104	60	20	9	15	mir-390-1|mir-390-2|
conserved	miR-390*	GCTATCTATCCTGAGCTCC	19	6	3	1	0	2	mir-390-1|mir-390-2|
conserved	miR-393a	TTCCAAAGGGATCGCATTGAT	21	2810	2076	568	8	158	mir-393a-1|mir-393a-2|
conserved	miR-393a*	TCAGTGCAATCCCTCTGGAAT	21	893	637	204	10	42	mir-393a-1|mir-393a-2|
conserved	miR-393b	TCCAAAGGGATCGCATTGATC	21	1710	1194	396	10	110	mir-393b-1|mir-393b-2|
conserved	miR-393b*	ATCATGCGATCCTTTTGGAAG	21	63	27	22	1	13	mir-393b-1|mir-393b-2|
conserved	miR-394	TTGGCATTCTGTCCACCTCC	20	428	300	83	17	28	mir-394-1|mir-394-2|
conserved	miR-395	TGAAGTGTTTGGGGGAACTC	20	87	64	20	1	2	mir-395-1|mir-395-2|
conserved	miR-395*-1	GTTCTCTTGAAGCACTTCAGG	21	3	2	1	0	0	mir-395-2|
conserved	miR-395*-2	GTTTCCTGCAAGCACTTCACG	21	4	3	1	0	0	mir-395-1|
conserved	miR-396a	TCCACAGGCTTTCTTGAACTG	21	27438	15286	4717	1692	5743	mir-396a-1|mir-396a-2|mir-396a-3|
conserved	miR-396a*-1	TTGATGGTTCAAGAAAGTCCT	21	466	308	102	13	43	mir-396a-1|mir-396a-2|
conserved	miR-396a*-2	GTTCAAGAAAGCCCATGG	18	1	0	0	0	1	mir-396a-3|
conserved	miR-396b	TTCCACAGCTTTCTTGAACTT	21	2957	2035	576	9	337	mir-396b-1|mir-396b-2|
conserved	miR-396b*	AGAAGAGGGTCAAGAAAGCTGT	22	22	13	8	1	0	mir-396b-1|mir-396b-2|
conserved	miR-396c	TTCCACAGCTTTCTTGAACTG	21	5406	1105	436	1948	1917	mir-396c-1|mir-396c-2|mir-396c-3|
conserved	miR-396c*-1	GTTCAATAAAGCTGTGGGAAA	21	437	109	63	90	175	mir-396c-2|mir-396c-3|
conserved	miR-396c*-2	GTTCAATAAAGCTGTGGGAA	20	29	6	1	8	14	mir-396c-1|
conserved	miR-397	TTGAGTGCAGCGTTGATGAAC	21	97	67	15	6	9	mir-397-1|mir-397-2|
conserved	miR-397*	TCACCGGCGCTGCACACAATG	21	16	12	2	0	2	mir-397-1|mir-397-2|
conserved	miR-398a	TGTTTTCCCAGGTCACCCCTT	21	30	23	6	0	1	mir-398a|
conserved	miR-398a*	GGAGTGACACTGAGAAAACA	20	1	0	0	1	0	mir-398a|
conserved	miR-398b	TGTGTTCTCAGGTCACCCCTT	21	68	55	11	1	1	mir-398b|
conserved	miR-399	TGCCAAAGGAGAATTGCCCTG	21	12	9	1	0	2	mir-399-1|mir-399-2|
conserved	miR-5169	TTTGACCAAGTTTGTAGAGAA	21	22	15	5	0	2	mir-5169-1|mir-5169-2|mir-5169-3|
conserved	miR-5175a	TTCCAAATTACTCGTCGTGGT	21	32	23	8	0	1	mir-5175a-1|mir-5175a-2|mir-5175a-3|
conserved	miR-5175b	TTCTAAATTACTCGTCGTGGT	21	101	62	30	5	4	mir-5175b-1|mir-5175b-2|
conserved	miR-5175c	TTCCAATTTACTCGTCGTGGT	21	65	40	16	2	7	mir-5175c-1|mir-5175c-2|mir-5175c-3|
conserved	miR-5181	ACTTATTTTGGATCGGAGGGA	21	1	1	0	0	0	mir-5181|
conserved	miR-5181*	CTCCAATCCATAATAAGTGTC	21	10	7	2	0	1	mir-5181|
conserved	miR-5200	TGTAGATACTCCCTAAGGCTT	21	257	160	51	17	29	mir-5200-1|mir-5200-2|mir-5200-3|
conserved	miR-5200*-1	GCCTTAGTGAATATCTACACT	21	9	5	3	0	1	mir-5200-3|
conserved	miR-5200*-2	AAGCCTTAGTGAATATCTACA	21	4	3	0	0	1	mir-5200-1|mir-5200-2|
conserved	miR-5205	CTTATATTTTGGGACGGAGGG	21	1	1	0	0	0	mir-5205|
conserved	miR-5205*	TCCGTCCCAAAATGTAAGACC	21	12	7	5	0	0	mir-5205|
conserved	miR-6197a	TCTGTAAACAAATGTAGGACG	21	16	9	5	1	1	mir-6197a-1|mir-6197a-2|mir-6197a-3|
conserved	miR-6197a*	TTACATTTGTGTACAGAGGGA	21	2	2	0	0	0	mir-6197a-3|
conserved	miR-6197b	TCTGTAAACAAATATAAGACG	21	10	3	4	1	2	mir-6197b-1|mir-6197b-2|mir-6197b-3|
conserved	miR-6197c	TCTGTTCCTAAATGTAAGCCT	21	67	41	17	0	9	mir-6197c-1|mir-6197c-2|
conserved	miR-827	TTAGATGACCATCAGCAAACA	21	478	269	118	22	69	mir-827-1|mir-827-2|
conserved	miR-827*-1	TTTTGTTGGTTGTCATCTAACC	22	79	42	20	9	8	mir-827-1|
conserved	miR-827*-2	TTTTGCTGGTTGTCATCTAACC	22	76	42	18	2	14	mir-827-2|
conserved	miR-9652	CCTGTTTGTCATTAAGTTTCTT	22	297	98	117	34	48	mir-9652-1|mir-9652-2|
conserved	miR-9654a	TTCCGAAAGGCTTGAAGCGAAT	22	15	9	2	1	3	mir-9654a-1|mir-9654a-2|mir-9654a-3|
conserved	miR-9654b	TTCCAAAAGGCTTGAAGCAAAT	22	10	4	6	0	0	mir-9654b-1|mir-9654b-2|
conserved	miR-9654c	TTCCGAAAGGCTTGAAGCTAAT	22	10	6	2	0	2	mir-9654c-1|mir-9654c-2|mir-9654c-3|
conserved	miR-9654d	TTCCGAAAGGCTTGAAGCAAAT	22	10	6	2	0	2	mir-9654d-1|mir-9654d-2|mir-9654d-3|
conserved	miR-9662	TTGAACATCCCAGAGCCACCG	21	3046	1732	495	120	699	mir-9662|
conserved	miR-9664	TGCAGTCCTCGATGTCGTAG	20	598	433	112	19	34	mir-9664-1|mir-9664-2|
conserved	miR-9664*	ACGGCATAGAGGCACTGCAAA	21	197	124	47	4	22	mir-9664-1|mir-9664-2|
conserved	miR-9674a	TGAATTTGTCCATAGCATCAG	21	3248	2057	850	84	257	mir-9674a-1|mir-9674a-2|
conserved	miR-9674b	ATAGCATCATCCATCCTACCC	21	22025	12083	4386	3733	1823	mir-9674b-1|mir-9674b-2|mir-9674b-3|
conserved	miR-9674b*-1	GTAGGATGGCTGGTGCTA	18	1	0	0	1	0	mir-9674b-2|
conserved	miR-9674b*-2	GTAGGATGGCCGGTGCTATGG	21	168	67	23	54	24	mir-9674h|mir-9674b-3|
conserved	miR-9674c	TGAATTTGTCCATAGCATC	19	33	21	9	0	3	mir-9674c|
conserved	miR-9674d	ATAGCATCATCCATCCTGCCA	21	283	209	60	4	10	mir-9674d|
conserved	miR-9674d*	TAGAATGGCTGGTGCTATGGA	21	118	82	21	2	13	mir-9674d|
conserved	miR-9674e	TGAATTTTTCCATAGCATCAG	21	21	11	6	0	4	mir-9674e-1|mir-9674e-2|
conserved	miR-9674e*	GGTGCTATTGATAAATTCAAC	21	1	1	0	0	0	mir-9674e-1|mir-9674e-2|
conserved	miR-9674f	GTAGGATGGCTGGTGCTATGG	21	200	82	25	63	30	mir-9674b-1|mir-9674f|
conserved	miR-9674f*	ATAGCATCATCCATTCTACCA	21	162	95	48	6	13	mir-9674f|
conserved	miR-9674g	TGAATTTGAACATAGCATCAG	21	137	91	34	1	11	mir-9674g|
conserved	miR-9674g*	GGTGCTATGGATAGATTCAAC	21	3	2	0	1	0	mir-9674g|
conserved	miR-9674h	ATAGCATCATCCATCCTACCA	21	1077	719	221	44	93	mir-9674h|
conserved	miR-9674i	GGTGCTATGGATAAATTCAAC	21	99	45	31	5	18	mir-9674i-1|mir-9674i-2|mir-9674i-3|mir-9674i-4|
conserved	miR-9674i*-1	AATTTGTCCATAGCATCAGCC	21	79	46	17	4	12	mir-9674i-1|mir-9674i-2|mir-9674i-4|
conserved	miR-9674i*-2	TTAATTTGTCCATAGCATCCG	21	567	350	126	7	84	mir-9674i-3|
conserved	miR-9674j	ATAGCATCATCCATCCTACC	20	57	31	12	9	5	mir-9674j|
conserved	miR-9677	TGGCCGTTGGTAGAGTAGGAGA	22	41	27	11	0	3	mir-9677|
conserved	miR-9677*	TTCCACTCTACCAACAGCCACG	22	1	1	0	0	0	mir-9677|
conserved	miR-9772	TGAGATGAGATTACCCCATAC	21	1083	770	242	13	58	mir-9772-1|mir-9772-2|mir-9772-3|
conserved	miR-9772*-1	ATGGGGTAATCTCACCTCAAC	21	2	1	1	0	0	mir-9772-2|
conserved	miR-9772*-2	AGGGGGCAATCTCACCTCAAC	21	7	7	0	0	0	mir-9772-1|mir-9772-3|
conserved	miR-9778	TGCATCATCTCGAACTCGTCG	21	179	90	38	18	33	mir-9778-1|mir-9778-2|
conserved	miR-9778*-1	AACGAGTTCCAGACGATGCAGG	22	25	6	6	6	7	mir-9778-2|
conserved	miR-9778*-2	GCGAGTTCCAGATGATGCAGG	21	4	0	3	0	1	mir-9778-1|
conserved	miR-9863	TGAGAAGGCAGATCATAATAGC	22	3059	1628	796	177	458	mir-9863-1|mir-9863-2|mir-9863-3|
conserved	miR-9863*-1	TCAATTGTTATGATCTGCTTCT	22	25	15	6	1	3	mir-9863-3|
conserved	miR-9863*-2	TGTTATGATCTGCTTCTCATC	21	240	150	43	21	26	mir-9863-1|
conserved	miR-9863*-3	TGTTATGATTTGCTTCCCATT	21	10	6	2	0	2	mir-9863-2|
novel	Novel-1	TAACTGTCACTCAAATGGATG	21	50	32	12	3	3	novel-1|
novel	Novel-100	ATAGAGAGCCCTGGCGAAAGAAGG	24	108	46	42	6	14	novel-100|
novel	Novel-100*	TCGCCAGGACTCTCTATCTTC	21	14	8	3	1	2	novel-100|
novel	Novel-101	TCTGACAAAAGAACTGGGCCC	21	102	57	18	16	11	novel-101-1|novel-101-2|
novel	Novel-102	CGCTGTCTCCGACATGGACC	20	100	20	4	21	55	novel-102|
novel	Novel-103	TTTGAGACGAACACTGACCAA	21	96	72	9	5	10	novel-103|
novel	Novel-104	TTAGAGATTCCACTACGGACT	21	96	63	20	5	8	novel-104-1|novel-104-2|novel-104-3|
novel	Novel-105	TTGAATTTCCTCTATAAGCGCATC	24	90	40	26	7	17	novel-105-1|novel-105-2|novel-105-3|
novel	Novel-106	TTTCGTGCCGGATTATCATTTC	22	89	38	13	12	26	novel-106|
novel	Novel-106*	TTGGATGATAATATGGTACCG	21	15	9	4	0	2	novel-106|
novel	Novel-107	TCATCTGAAGACTAGTTTATT	21	89	44	25	1	19	novel-107|
novel	Novel-107*	AACAAGCCTTTAGATGAGAAG	21	2	0	0	0	2	novel-107|
novel	Novel-108	TCAGGAAGGACCGCATCATC	20	88	38	9	16	25	novel-108|
novel	Novel-108*	AGAGGATGCAGTCTTTCCTTA	21	5	4	1	0	0	novel-108|
novel	Novel-109	TCGACTGTGTGCAACCTTAAGT	22	82	53	22	2	5	novel-109|
novel	Novel-109*	ACTTGAGGTTGCACACAGACGG	22	5	4	1	0	0	novel-109|
novel	Novel-10a	TCAGAGATTTCAATATGGACT	21	45	29	6	6	4	novel-10a-1|novel-10a-2|novel-10a-3|
novel	Novel-10b	TTAGAGATTTCAACATGGACT	21	56	40	11	3	2	novel-10b-1|novel-10b-2|novel-10b-3|
novel	Novel-11	ATGGAGTGATGATTCTGGGAGA	22	44	32	8	3	1	novel-11-1|novel-11-2|novel-11-3|
novel	Novel-110	AGTTTTTTCTACGACACTTTAGATTCT	27	82	13	65	0	4	novel-110|
novel	Novel-110*	GGAATCTTAAAGTGTGGTAGAAAGAACT	28	9	0	7	0	2	novel-110|
novel	Novel-111	GTCTCTGCCAATTCTTCGTGT	21	79	28	9	13	29	novel-111|
novel	Novel-111*	CGCGAAGGATTTGCAGATACT	21	4	1	1	2	0	novel-111|
novel	Novel-112	TCAGGAAGGACTGCATTATC	20	78	25	9	23	21	novel-112|
novel	Novel-112*	GGATGCAGTCCTTCCTCA	18	3	1	0	2	0	novel-112|
novel	Novel-113	CCCGCTGTCTCCGACATG	18	77	17	6	10	44	novel-113|
novel	Novel-114	TCTGAAGACTAGTTTATTACA	21	718	281	126	149	162	novel-114|
novel	Novel-114*	TAATAGACAAGTCTTTTGATG	21	30	12	8	2	8	novel-114|
novel	Novel-115	TTGAATTTGTCCATAGCATCA	21	74	47	22	1	4	novel-115-1|novel-115-2|
novel	Novel-116	AGATGAAGTGGCAATTCTGGG	21	73	25	22	12	14	novel-116-1|novel-116-2|novel-116-3|
novel	Novel-117	CTTGTTTGTCATTAAGCTTCTG	22	660	405	154	52	49	novel-117|
novel	Novel-118	TGTTGCATGACAAGTTGAGCA	21	659	435	134	8	82	novel-118|
novel	Novel-118*	CTCAACTTGTCTGCAACAACC	21	125	61	37	12	15	novel-118|
novel	Novel-119	TACGGCCTGATGACATCCACG	21	66	51	12	0	3	novel-119-1|novel-119-2|
novel	Novel-119*	TGGATGTCATCGTGGCCGTACA	22	6	5	1	0	0	novel-119-2|
novel	Novel-12	GTTGAGATGCGTCATCAATG	20	437	242	60	107	28	novel-12|
novel	Novel-12*	TTACCATTGATGACGCACCCC	21	4	4	0	0	0	novel-12|
novel	Novel-120	GCCTGTCATCCCTCCCTTCTCGATT	25	62	22	32	4	4	novel-120|
novel	Novel-121	TTTCTGAAGGGTTTATCGAGG	21	58	33	15	1	9	novel-121|
novel	Novel-122	TTACTAATTCATGATCTGGCATGTACAG	28	58	11	42	0	5	novel-122|
novel	Novel-123	TATCTAATTTATTGTAGAAATTCTGGGA	28	55	5	44	1	5	novel-123|
novel	Novel-124	ATTTCTCTCTTGTCCGCAAAG	21	54	28	11	3	12	novel-124|
novel	Novel-125	TGCCTTTAAGGCACCTGCCTTT	22	53	31	21	0	1	novel-125-1|novel-125-2|novel-125-3|
novel	Novel-125*	AAAGGCAGGTCCCTTAAGGCA	21	26	13	9	0	4	novel-125-3|
novel	Novel-126	TTCGAGGACCTTGGTTGAGCC	21	510	251	113	51	95	novel-126|
novel	Novel-126*	TCAACCAAGGTCCTCGGAATG	21	4	3	1	0	0	novel-126|
novel	Novel-13	TCATCTGGCATTGCTTTCTCT	21	41	21	17	1	2	novel-13-1|novel-94-2|
novel	Novel-14	ACAACGTTACAAAGAACT	18	41	33	8	0	0	novel-14|
novel	Novel-15	TCCAAATTACTTGTCGTCGTT	21	41	25	5	1	10	novel-15|
novel	Novel-16	TTGTCGGCCGCGCCGGCGGC	20	418	255	63	21	79	novel-16|
novel	Novel-17	CAGAATTGCCACTTGATATTT	21	41	19	8	7	7	novel-116-2|novel-17-2|novel-116-3|
novel	Novel-18	TCAAATAATATTCAAGGAGCT	21	39	27	9	0	3	novel-18|
novel	Novel-19a	TTGCCATAGGCATAGCCCTGC	21	38	29	7	0	2	novel-19a-1|novel-19a-2|novel-19a-3|
novel	Novel-19b	TTGCCGTAGACATAGCCCTGC	21	87	61	11	6	9	novel-19b|
novel	Novel-2	TGAACGTCTTCTTCAAGTACT	21	50	31	14	0	5	novel-2-1|novel-2-2|
novel	Novel-2*	GTGGAATACCTGAAGAAGATTTT	23	2	1	0	1	0	novel-2-2|
novel	Novel-20	CTCTCCTGTAGAAATAGGCACCGA	24	38	24	13	1	0	novel-20-1|novel-20-2|novel-20-3|
novel	Novel-21	CCTGCGGGGTCGAACTGGGAA	21	38	13	10	4	11	novel-27-1|
novel	Novel-22a	ACGGTTAAACTTGAATCTCGGGAA	24	38	17	18	0	3	novel-22a-1|novel-22a-2|
novel	Novel-22b	ACGGTCAAACTTGAATCTCGGGAA	24	31	13	10	3	5	novel-22b-1|novel-22b-2|novel-22b-3|
novel	Novel-22b*	TTCCCGAGATCCAAGTTTGACCGT	24	2	0	0	0	2	novel-22b-1|
novel	Novel-23	TAATATGGATTGGAGGGGGTA	21	37	22	11	0	4	novel-23-1|novel-23-2|novel-23-3|
novel	Novel-24	TTGCTTGAACATCCCAGAGCC	21	36	22	5	6	3	novel-24|
novel	Novel-24*	CTCTGTGGTGTTCAAGCAGGA	21	8	3	3	1	1	novel-24|
novel	Novel-25	TTCCGTCTCATAATATAAGAA	21	374	272	87	3	12	novel-25-1|novel-25-2|
novel	Novel-25*	CTTATATTATGGGACAGAAGG	21	2	0	0	0	2	novel-25-1|
novel	Novel-26	CGAATGTATTTTTTATGGCTTG	22	368	181	112	22	53	novel-26|
novel	Novel-26*	AGCCATAACACGTACATTCAGC	22	52	17	26	5	4	novel-26|
novel	Novel-27	GTGTTCTCAGGTCGCCCCCGC	21	35	10	3	17	5	novel-27-1|novel-27-2|
novel	Novel-28a	ACAAGATATTGGGTATTTCTGTCTTTATT	29	34	1	33	0	0	novel-28a|
novel	Novel-28b	AACAAGATATTGGGTATTTCTGTCTTTATT	30	245	7	237	0	1	novel-28b-1|novel-28b-2|
novel	Novel-28b*-1	AGAAAAGACAGAAATACCCAATATCTTGCT	30	3	0	3	0	0	novel-28a|novel-28b-2|
novel	Novel-28b*-2	AGAAAAGACAGAAATACCC	19	2	1	0	0	1	novel-28b-1|
novel	Novel-29	TCCGTGAACTAATATAAGAGC	21	362	243	93	2	24	novel-29-1|novel-29-2|novel-29-3|
novel	Novel-3	TACGCAGAGTGAATCGGTC	19	49	10	0	29	10	novel-3|
novel	Novel-30	TTTTTGCTCCCGCCGTAGTCG	21	34	21	9	0	4	novel-30-1|novel-30-2|novel-30-3|
novel	Novel-31	TTTTTGTTTCCGCCGTAGTTG	21	34	21	9	1	3	novel-31|
novel	Novel-32	TTTTGAGATCTAAGTTTGACCATT	24	34	19	12	1	2	novel-32|
novel	Novel-33	GATTTTGGACCTAAATGACACACT	24	33	8	23	0	2	novel-33|
novel	Novel-34a	TTTTCGAGGTTCAACTTTGATC	22	32	19	7	0	6	novel-34a-1|novel-34a-2|
novel	Novel-34a*	ATTTATGGTCAAAGTTAAAGCACG	24	5	1	3	0	1	novel-34a-2|
novel	Novel-34b	TTTTCGAGATTCAACTTTGATCAT	24	21	7	10	0	4	novel-34b|
novel	Novel-34c	TTTTCGAGATTCAACTTTGACCAT	24	89	45	38	3	3	novel-34c-1|novel-34c-2|
novel	Novel-35	CCATGATGAGGTCGTTCAACC	21	32	18	9	5	0	novel-35|
novel	Novel-36	ACCGGGACTAATGGGCATCGCACC	24	31	15	15	1	0	novel-36|
novel	Novel-37	AATTTAACCAACAAGACCGACTGT	24	31	17	13	0	1	novel-37-1|novel-37-2|novel-37-3|
novel	Novel-38	TAGCGAAATTCCTTGTCGGGT	21	2560	599	361	725	875	novel-38|
novel	Novel-39	ATTCTTGTCGTAGATTTGTCTAGA	24	30	13	8	3	6	novel-39|
novel	Novel-4	CGAGGACCTTGGTTGAGCCTG	21	49	38	11	0	0	novel-4|
novel	Novel-40	TAGTAGCACCTTAGGATGGCATA	23	29	12	17	0	0	novel-40|
novel	Novel-41	TATCCTCGTCGTATTCTTTATA	22	2500	1607	816	58	19	novel-41|
novel	Novel-42	AATATGTGTATGTCCATG	18	29	27	2	0	0	novel-42|
novel	Novel-43	TCTGAAATTTTGGAGTGCACC	21	28	18	6	3	1	novel-43|
novel	Novel-44	AGTAATTTTGGACGGAGGGAG	21	28	19	9	0	0	novel-44-1|novel-44-2|novel-44-3|
novel	Novel-45	CGTCTGTAAACTAATATAAGA	21	28	20	6	1	1	novel-45-1|novel-45-2|novel-45-3|
novel	Novel-46	ATCTCGTCGGTTAAATTTATGATC	24	27	16	9	1	1	novel-46|
novel	Novel-47	ATCGGTTGACGCTCAAACGGA	21	26	14	9	2	1	novel-47|
novel	Novel-47*	CGTTTGAGCATCAACTAATTC	21	2	2	0	0	0	novel-47|
novel	Novel-48	TATTTGTTTGCAGAGGGAGTA	21	26	21	5	0	0	novel-48-1|novel-48-2|
novel	Novel-49	ATTGCTGCTGGATTGGCCGTA	21	26	16	9	1	0	novel-49|
novel	Novel-49*	CGGCCAATCCAGCAGCAAT	19	2	2	0	0	0	novel-49|
novel	Novel-50	ATGGACTTTTCGGCCTTGCCTTGG	24	26	6	12	2	6	novel-50-1|novel-50-2|novel-50-3|
novel	Novel-51	TGTGCTCTTTCCTTCTTACCC	21	25	12	6	2	5	novel-51-1|novel-51-2|novel-51-3|
novel	Novel-51*	TAAGAAGCAAATAGCACATG	20	52	42	6	1	3	novel-51-2|novel-51-3|
novel	Novel-52	TGACTTGGGACAAAGCTTGAACTT	24	25	14	8	0	3	novel-52|
novel	Novel-53	CTTCCGTCTCATAATATAAGA	21	25	18	6	0	1	novel-53-1|novel-53-2|novel-53-3|
novel	Novel-54	AGGATGCACTCCTTCCTCAAG	21	25	18	4	2	1	novel-54-1|novel-54-2|novel-54-3|
novel	Novel-54*-1	TGAGAAAGGACTGCATCATCT	21	729	381	138	46	164	novel-54-2|
novel	Novel-54*-2	TCATCTTGAGGAAGGACTGCA	21	8	1	3	3	1	novel-54-1|novel-54-3|
novel	Novel-55	ATAAACCGGGTTTTCTGAAGCACC	24	25	4	6	8	7	novel-55-1|novel-55-2|novel-55-3|
novel	Novel-56	CCATTGACCCAACTGCAGGTGC	22	25	15	9	0	1	novel-56-1|novel-56-2|novel-56-3|
novel	Novel-57	TCATTTGGAACTCGCCGGTGC	21	25	6	1	12	6	novel-57|
novel	Novel-58	TATGTGGTCTATAGTGGAATC	21	25	15	8	2	0	novel-58-1|novel-58-2|novel-58-3|
novel	Novel-59	TTTTCGAGATCTAACTTTGACCGT	24	24	12	9	0	3	novel-59|
novel	Novel-5a	TCTCTTGTAGAAATAGGCACCGGT	24	49	15	20	1	13	novel-5a-1|novel-5a-2|novel-5a-3|
novel	Novel-5b	TCTCATGTAGAAATAGGCACCGGT	24	21	7	11	0	3	novel-5b|
novel	Novel-6	GATGGATATGCAAGCATG	18	49	41	6	0	2	novel-6-1|novel-6-2|
novel	Novel-60	CGTTTTATCCATTTTGATGAC	21	24	15	7	1	1	novel-60-1|novel-60-2|novel-60-3|
novel	Novel-61	TTTGTATATTTATGTTGGACC	21	24	20	3	0	1	novel-61-1|novel-61-2|novel-61-3|
novel	Novel-62	TAGGCGGTCACCTTGGCTAG	20	271	185	41	3	42	novel-62|
novel	Novel-63	ACTTGTCGCAGGTATGAATGTATC	24	24	12	7	2	3	novel-63-1|novel-63-2|novel-63-3|
novel	Novel-64	CGAGACAAGTAATTCCGAACGGAT	24	24	10	11	0	3	novel-64|
novel	Novel-65	TCTGTACACTAATATAAGACG	21	24	14	7	1	2	novel-65-1|novel-65-2|novel-65-3|
novel	Novel-65*	TTACATTAGTGTGCAGAGGGA	21	3	3	0	0	0	novel-65-2|
novel	Novel-66	CCCATGGATTGGCTAGTTCCT	21	24	20	4	0	0	novel-66|
novel	Novel-67	TTTGAACTTCAAGATATATTCT	22	23	14	8	0	1	novel-67|
novel	Novel-68	GTCTCTCTTGTAGAAATAGGCACC	24	23	10	8	0	5	novel-68|
novel	Novel-69	GAGAAAAAAGCGTATTGTGACGGT	24	23	3	14	0	6	novel-69|
novel	Novel-7	TCGAGATCCAACGGCTGAGGT	21	46	33	8	2	3	novel-7-1|novel-7-2|
novel	Novel-70	AAGATGACATGTATCTCAAATCCT	24	23	7	15	0	1	novel-70|
novel	Novel-71	TGGCACATCATCCTGGACTAG	21	23	12	7	1	3	novel-71|
novel	Novel-71*	CCCAGTCCAGGATGATGTGCC	21	2	0	0	1	1	novel-71|
novel	Novel-72	TTCCCGTGCTTCAACTTTGACCGT	24	22	11	7	1	3	novel-72|
novel	Novel-73	TAAAGTCGAGACACTTATTTTGAG	24	22	3	11	0	8	novel-73-1|novel-73-2|
novel	Novel-74	TGCATCATTTGGAACTCGCC	20	22	8	2	5	7	novel-74|
novel	Novel-75	ACGACGAGCACTGCAATAGAGACT	24	22	14	5	0	3	novel-75|
novel	Novel-76	AATGAAAGTCATCTAATTTGGAAC	24	22	9	7	2	4	novel-76|
novel	Novel-77	AATTTAAGACAAGAATTTTGGCAC	24	21	9	10	1	1	novel-77-1|novel-77-2|novel-77-3|
novel	Novel-78	AACATCCGAGGAGCTCTCACT	21	21	15	2	1	3	novel-78-1|novel-78-2|
novel	Novel-79	GATTCTAATTCGTCAGAT	18	21	16	3	2	0	novel-79-1|novel-79-2|novel-79-3|
novel	Novel-8	TCTGCAAACTAATATAAGACT	21	46	24	13	3	6	novel-8-1|novel-8-2|
novel	Novel-80	ATGGGGGCTGACGCCTGCCCAGTGCCGGA	29	241	37	175	16	13	novel-80|
novel	Novel-81	AGATGCAGACCCCGCATAACGGAC	24	21	11	8	1	1	novel-81-1|novel-81-2|
novel	Novel-82	GTTGCGGACCAGGTAAGAAACACC	24	21	6	10	2	3	novel-82|
novel	Novel-82*	CTTCGGCGTTTCTTACCTGGTCCG	24	2	0	2	0	0	novel-82|
novel	Novel-83	TGAGCATCAACTAATTCCGGA	21	21	13	5	0	3	novel-83-1|novel-83-2|novel-83-3|
novel	Novel-84	TTAGAGATTTCAATGTGGATT	21	20	13	5	0	2	novel-84-1|novel-84-2|novel-84-3|
novel	Novel-85	TTCTCCCAGAATCTTGAACAC	21	20	13	3	1	3	novel-85-1|novel-85-2|novel-85-3|
novel	Novel-86	AGGCGGATTATTCTATCCGGGACT	24	20	6	10	0	4	novel-86|
novel	Novel-87	AAATGGAATTTAACTCTTTCATGCT	25	20	7	13	0	0	novel-87|
novel	Novel-88	TCTGTTCCCAAATAATTGTCT	21	20	12	5	0	3	novel-88-1|novel-88-2|
novel	Novel-89	TTAGAGGTTTCAATACGGACT	21	20	12	6	1	1	novel-89-1|novel-89-2|novel-89-3|
novel	Novel-9	ATCTCCTATTGTATAAGGCCT	21	46	28	14	1	3	novel-9|
novel	Novel-90	AAGAATTACTCGTCGCAGAAATGA	24	20	9	9	0	2	novel-90|
novel	Novel-91	ATTTTCATAGTTCAAGGACCT	21	193	106	65	1	21	novel-91|
novel	Novel-92	AGCCAACAACCTCCTAGTTCC	21	181	63	28	53	37	novel-92|
novel	Novel-92*	AGGTGGGAGGTTGTTGGCTGG	21	119	38	9	29	43	novel-92|
novel	Novel-93	AAAAATGGCCCGGCCTGTAAA	21	172	110	41	2	19	novel-93|
novel	Novel-94	AGAAAGCAATGTCAGAGGAGT	21	148	71	28	27	22	novel-94-1|novel-94-2|
novel	Novel-95a	TGGACGAGGATGTGCAGCTGC	21	1238	857	242	16	123	novel-95a-1|novel-95a-2|
novel	Novel-95a*	AGCTGCACATCCACTTCCAAG	21	11	4	2	1	4	novel-95a-1|novel-95a-2|
novel	Novel-95b	TGGACGAGGATGTGCAACTGC	21	958	656	198	7	97	novel-95b|
novel	Novel-96	TTTAAAACTTTGACTTGGAAC	21	141	81	40	3	17	novel-96-1|novel-96-2|novel-96-3|
novel	Novel-97	TGTTCTGAAGAAACTGTCACC	21	131	101	22	0	8	novel-97|
novel	Novel-97*	TGACAGTTTTTTCATAACAAC	21	2	2	0	0	0	novel-97|
novel	Novel-98	TGTTTGTCAAGCTCCGCCTCC	21	121	76	27	11	7	novel-98|
novel	Novel-99	ATGCCGTGTTGTTCTGAAAGAA	22	113	78	31	0	4	novel-99|
novel	Novel-99*	TTTCTTCAGAAGAGCATGTCA	21	7	6	1	0	0	novel-99|
