# Supplementary material for: Genome-Wide Identification and Characterization of Salinity Stress-Responsive miRNAs in Wild Emmer Wheat (Triticum turgidum ssp. dicoccoides)
Source: Genes (Basel). 2017 Jun 6;8(6):156. doi: 10.3390/genes8060156 (PMC5485520; doi:10.3390/genes8060156)
Supplement: Supplementary file 1 [file genes-08-00156-s001.zip › Supplementary_revised/Table S2.xlsx]

## Sheet: Sheet1
Table S2 List of putative target genes of miRNAs in wild emmer
Target	Annotation	Total Num	Known microRNAs		Conserved microRNAs		Novel microRNAs
			# of microRNA	Name	# of microRNA	Name	# of microRNA	Name
UCW_Tt-k21_contig_1007		3	0		2	miR-1120b|miR-5205|	1	Novel-25*|
UCW_Tt-k21_contig_10088	masked based on gnl|TREP|TREP867,	2	0		2	miR-1120b|miR-5205|	0
UCW_Tt-k21_contig_10131	masked based on gnl|TREP|TREP879,	1	0		1	miR-1130a|	0
UCW_Tt-k21_contig_10284		1	0		1	miR-168*|	0
UCW_Tt-k21_contig_10329	masked based on gnl|TREP|TREP1082,	4	0		4	miR-1135b|miR-1135c|miR-1135e|miR-1135f|	0
UCW_Tt-k21_contig_10370	masked based on gnl|TREP|TREP1096,	2	0		2	miR-1135a|miR-5181|	0
UCW_Tt-k21_contig_10527		2	0		2	miR-167a*-1|miR-167c|	0
UCW_Tt-k21_contig_10598	masked based on gnl|TREP|TREP1090,	2	0		1	miR-1135a|	1	Novel-63|
UCW_Tt-k21_contig_10666		1	0		1	miR-1135a*-1|	0
UCW_Tt-k21_contig_10754	masked based on gnl|TREP|TREP3354,	1	0		0		1	Novel-25*|
UCW_Tt-k21_contig_10916		3	0		2	miR-1120b|miR-5205|	1	Novel-25*|
UCW_Tt-k21_contig_10939	masked based on gnl|TREP|TREP3323,masked based on gnl|PTREP|PTREP116,	3	0		2	miR-5181|miR-6197b|	1	Novel-73|
UCW_Tt-k21_contig_11388	tt-k25_contig_9907 blast2cap3-joined, subject-protein-link:AK359488.1_cdsid_BAJ90697.1	1	0		1	miR-5205|	0
UCW_Tt-k21_contig_11473	masked based on gnl|TREP|TREP1049,	2	0		2	miR-1135a*-1|miR-1135f*|	0
UCW_Tt-k21_contig_11477	masked based on gnl|TREP|TREP886,	1	0		0		1	Novel-29|
UCW_Tt-k21_contig_11677		1	0		1	miR-5181|	0
UCW_Tt-k21_contig_11738		1	0		0		1	Novel-70|
UCW_Tt-k21_contig_11743	tt-k61_contig_19148;tt-k41_contig_19210 blast2cap3-joined, subject-protein-link:AK371471.1_cdsid_BAK02669.1	2	0		1	miR-1120a|	1	Novel-25|
UCW_Tt-k21_contig_11775		1	0		1	miR-6197b|	0
UCW_Tt-k21_contig_11800		2	0		0		2	Novel-108|Novel-112|
UCW_Tt-k21_contig_11862	masked based on gnl|TREP|TREP3078,	2	0		1	miR-1120a|	1	Novel-25|
UCW_Tt-k21_contig_1210	masked based on gnl|TREP|TREP824,masked based on gnl|PTREP|PTREP70,	1	0		0		1	Novel-42|
UCW_Tt-k21_contig_12102	masked based on gnl|TREP|TREP946,	1	0		1	miR-1130a|	0
UCW_Tt-k21_contig_12260		1	0		0		1	Novel-126|
UCW_Tt-k21_contig_12289		1	0		1	miR-171b*-1|	0
UCW_Tt-k21_contig_12299	masked based on gnl|TREP|TREP867,	3	0		2	miR-1120b|miR-5205|	1	Novel-25*|
UCW_Tt-k21_contig_12430		1	0		0		1	Novel-73|
UCW_Tt-k21_contig_12486	masked based on gnl|TREP|TREP921,	2	0		1	miR-6197b|	1	Novel-45|
UCW_Tt-k21_contig_12646		1	0		1	miR-1130a|	0
UCW_Tt-k21_contig_12678	masked based on gnl|TREP|TREP3343,	1	0		0		1	Novel-28b*-2|
UCW_Tt-k21_contig_13015		1	0		0		1	Novel-112|
UCW_Tt-k21_contig_13059	masked based on gnl|TREP|TREP2256,masked based on gnl|PTREP|PTREP99,	1	0		1	miR-169j|	0
UCW_Tt-k21_contig_13062	masked based on gnl|TREP|TREP1718,	3	0		2	miR-1135a|miR-1135a*-1|	1	Novel-20|
UCW_Tt-k21_contig_13065	masked based on gnl|TREP|TREP1085,	1	0		1	miR-1135a|	0
UCW_Tt-k21_contig_13072	tt-k35_contig_61121 blast2cap3-joined, subject-protein-link:AK250262	1	0		1	miR-5181|	0
UCW_Tt-k21_contig_13087	masked based on gnl|TREP|TREP3451,	7	0		6	miR-1135a*-1|miR-1135b|miR-1135c|miR-1135e|miR-1135f|miR-1135f*|	1	Novel-64|
UCW_Tt-k21_contig_13350	tt-k51_contig_28754 blast2cap3-joined, subject-protein-link:AK362555.1_cdsid_BAJ93759.1	1	0		1	miR-396a*-2|	0
UCW_Tt-k21_contig_13411		1	0		1	miR-1130a|	0
UCW_Tt-k21_contig_13456		1	0		0		1	Novel-16|
UCW_Tt-k21_contig_13493		3	0		1	miR-1120a|	2	Novel-25|Novel-53|
UCW_Tt-k21_contig_13622	masked based on gnl|TREP|TREP3085,	1	0		1	miR-5181|	0
UCW_Tt-k21_contig_13646	masked based on gnl|TREP|TREP3089,	1	0		0		1	Novel-60|
UCW_Tt-k21_contig_13855		2	0		1	miR-1120b|	1	Novel-25*|
UCW_Tt-k21_contig_13876		1	0		1	miR-5181|	0
UCW_Tt-k21_contig_13945	masked based on gnl|TREP|TREP118,	4	0		1	miR-1130a|	3	Novel-45|Novel-65|Novel-8|
UCW_Tt-k21_contig_13983	masked based on gnl|TREP|TREP1807,	4	0		3	miR-1135c|miR-1135d|miR-1135e|	1	Novel-64|
UCW_Tt-k21_contig_14156		1	0		1	miR-169c|	0
UCW_Tt-k21_contig_14205	masked based on gnl|TREP|TREP1109,	1	0		1	miR-6197a*|	0
UCW_Tt-k21_contig_14258		1	0		1	miR-156*|	0
UCW_Tt-k21_contig_14261	masked based on gnl|TREP|TREP1091,	1	0		1	miR-1135a*-1|	0
UCW_Tt-k21_contig_14269		1	0		1	miR-5181|	0
UCW_Tt-k21_contig_14304		4	0		3	miR-1120b|miR-5205|miR-6197b|	1	Novel-25*|
UCW_Tt-k21_contig_14371	masked based on gnl|TREP|TREP2255,masked based on gnl|PTREP|PTREP218,	1	0		0		1	Novel-58|
UCW_Tt-k21_contig_14857		1	0		0		1	Novel-6|
UCW_Tt-k21_contig_14989		1	0		1	miR-9652|	0
UCW_Tt-k21_contig_15014	masked based on gnl|TREP|TREP1068,masked based on gnl|PTREP|PTREP150,	4	0		4	miR-1135a|miR-1135c|miR-1135d|miR-1135e|	0
UCW_Tt-k21_contig_15040		1	0		1	miR-5181|	0
UCW_Tt-k21_contig_15260		1	0		0		1	Novel-83|
UCW_Tt-k21_contig_15372	masked based on gnl|TREP|TREP3096,	1	0		1	miR-1135d|	0
UCW_Tt-k21_contig_15573		1	0		1	miR-5181|	0
UCW_Tt-k21_contig_15802		4	0		1	miR-1130a|	3	Novel-45|Novel-65|Novel-8|
UCW_Tt-k21_contig_15871	masked based on gnl|TREP|TREP1069,	1	0		0		1	Novel-44|
UCW_Tt-k21_contig_15909	masked based on gnl|TREP|TREP1090,	5	0		5	miR-1135a|miR-1135c|miR-1135d|miR-1135e|miR-5175a|	0
UCW_Tt-k21_contig_16058		1	0		1	miR-169c|	0
UCW_Tt-k21_contig_16144	masked based on gnl|PTREP|PTREP127,	1	0		1	miR-5181*|	0
UCW_Tt-k21_contig_16170		1	0		1	miR-5181|	0
UCW_Tt-k21_contig_1619	masked based on gnl|TREP|TREP3083,	1	0		1	miR-1137|	0
UCW_Tt-k21_contig_16450	masked based on gnl|TREP|TREP1439,	1	0		1	miR-169b|	0
UCW_Tt-k21_contig_16480	masked based on gnl|TREP|TREP1067,	2	0		2	miR-1135a|miR-1135d|	0
UCW_Tt-k21_contig_16569	masked based on gnl|TREP|TREP217,	1	0		0		1	Novel-48|
UCW_Tt-k21_contig_17239	masked based on gnl|TREP|TREP978,	1	0		1	miR-5205|	0
UCW_Tt-k21_contig_17241	masked based on gnl|TREP|TREP1073,	2	0		2	miR-1135a*-1|miR-1135c*|	0
UCW_Tt-k21_contig_1732		1	0		1	miR-5169|	0
UCW_Tt-k21_contig_1742		1	0		1	miR-5205|	0
UCW_Tt-k21_contig_17432		1	0		0		1	Novel-16|
UCW_Tt-k21_contig_17714	masked based on gnl|TREP|TREP3457,masked based on gnl|PTREP|PTREP68,	4	0		0		4	Novel-20|Novel-5a|Novel-5b|Novel-68|
UCW_Tt-k21_contig_1774	masked based on gnl|TREP|TREP218,	1	0		1	miR-6197c|	0
UCW_Tt-k21_contig_17781		1	0		1	miR-396a*-2|	0
UCW_Tt-k21_contig_1781		1	0		0		1	Novel-16|
UCW_Tt-k21_contig_17988	masked based on gnl|TREP|TREP3100,	1	0		1	miR-5169|	0
UCW_Tt-k21_contig_1856	masked based on gnl|TREP|TREP3097,	1	0		0		1	Novel-77|
UCW_Tt-k21_contig_18560	masked based on gnl|TREP|TREP3107,	5	0		1	miR-6197c|	4	Novel-10a|Novel-10b|Novel-84|Novel-89|
UCW_Tt-k21_contig_1863		1	0		1	miR-399|	0
UCW_Tt-k21_contig_18912	masked based on gnl|TREP|TREP867,	3	0		2	miR-1120b|miR-5205|	1	Novel-25*|
UCW_Tt-k21_contig_18914		1	0		1	miR-171b*-1|	0
UCW_Tt-k21_contig_18948	masked based on gnl|TREP|TREP3449,masked based on gnl|PTREP|PTREP223,	1	0		0		1	Novel-96|
UCW_Tt-k21_contig_1904	masked based on gnl|TREP|TREP967,	1	0		0		1	Novel-104|
UCW_Tt-k21_contig_19055	masked based on gnl|TREP|TREP1092,	3	0		2	miR-1120a|miR-1135a*-1|	1	Novel-25|
UCW_Tt-k21_contig_19303	masked based on gnl|PTREP|PTREP100,	1	0		1	miR-6197c|	0
UCW_Tt-k21_contig_19318		1	0		1	miR-5205|	0
UCW_Tt-k21_contig_19465	tt-k55_contig_15352;tt-k35_contig_42325 blast2cap3-joined, subject-protein-link:AK362464.1_cdsid_BAJ93668.1	5	0		2	miR-9778*-1|miR-9778*-2|	3	Novel-112*|Novel-57|Novel-74|
UCW_Tt-k21_contig_195	tt-k55_contig_21419 blast2cap3-joined, subject-protein-link:AK358598.1_cdsid_BAJ89811.1	1	0		0		1	Novel-95a|
UCW_Tt-k21_contig_19536		2	0		1	miR-5205|	1	Novel-25*|
UCW_Tt-k21_contig_19541		1	0		0		1	Novel-42|
UCW_Tt-k21_contig_19599	tt-k31_contig_17281 blast2cap3-joined, subject-protein-link:AK355192.1_cdsid_BAJ86411.1	1	0		1	miR-5205|	0
UCW_Tt-k21_contig_19762		2	0		0		2	Novel-33|Novel-91|
UCW_Tt-k21_contig_19888	masked based on gnl|TREP|TREP242,	1	0		1	miR-5169|	0
UCW_Tt-k21_contig_19918		1	0		1	miR-9674b*-1|	0
UCW_Tt-k21_contig_19971	masked based on gnl|TREP|TREP1424,masked based on gnl|PTREP|PTREP112,	1	0		1	miR-1135a|	0
UCW_Tt-k21_contig_20382		2	0		1	miR-5175a|	1	Novel-15|
UCW_Tt-k21_contig_20421	tt-k63_contig_18703 blast2cap3-joined, subject-protein-link:AK368848.1_cdsid_BAK00052.1	1	0		1	miR-5181|	0
UCW_Tt-k21_contig_20543	masked based on gnl|TREP|TREP1090,	5	0		5	miR-1135a|miR-1135c|miR-1135d|miR-1135e|miR-5175a|	0
UCW_Tt-k21_contig_20619		1	0		1	miR-1130b|	0
UCW_Tt-k21_contig_20720	tt-k55_contig_28947 blast2cap3-joined, subject-protein-link:AK370493.1_cdsid_BAK01693.1	1	0		0		1	Novel-112*|
UCW_Tt-k21_contig_20794	masked based on gnl|TREP|TREP1078,	2	0		2	miR-1135a*-1|miR-1135f*|	0
UCW_Tt-k21_contig_20801	masked based on gnl|TREP|TREP1074,	1	0		1	miR-1135a|	0
UCW_Tt-k21_contig_20802	masked based on gnl|TREP|TREP3107,masked based on gnl|PTREP|PTREP218,	4	0		0		4	Novel-10a|Novel-10b|Novel-84|Novel-89|
UCW_Tt-k21_contig_21126	masked based on gnl|TREP|TREP3026,	1	0		1	miR-9772|	0
UCW_Tt-k21_contig_2113		3	0		2	miR-1120b|miR-5205|	1	Novel-25*|
UCW_Tt-k21_contig_21240	masked based on gnl|TREP|TREP2034,	1	0		1	miR-5181|	0
UCW_Tt-k21_contig_21378		1	0		1	miR-5205|	0
UCW_Tt-k21_contig_21383		1	0		0		1	Novel-2|
UCW_Tt-k21_contig_21606	masked based on gnl|TREP|TREP3109,	1	0		0		1	Novel-70|
UCW_Tt-k21_contig_21722	masked based on gnl|TREP|TREP2026,	1	0		1	miR-5205|	0
UCW_Tt-k21_contig_21764	tt-k35_contig_19685 blast2cap3-joined, subject-protein-link:AK373685.1_cdsid_BAK04882.1	1	0		1	miR-167b*-2|	0
UCW_Tt-k21_contig_21807		1	0		1	miR-5181|	0
UCW_Tt-k21_contig_21812	tt-k41_contig_11077 blast2cap3-joined, subject-protein-link:AK371339.1_cdsid_BAK02537.1	1	0		0		1	Novel-6|
UCW_Tt-k21_contig_21885	masked based on gnl|TREP|TREP967,	2	0		1	miR-6197c|	1	Novel-10b|
UCW_Tt-k21_contig_21889		3	0		2	miR-1130a|miR-5169|	1	Novel-65|
UCW_Tt-k21_contig_2213		1	0		1	miR-6197c|	0
UCW_Tt-k21_contig_22315	tt-k61_contig_18086 blast2cap3-joined, subject-protein-link:AK370560.1_cdsid_BAK01759.1	1	0		1	miR-5169|	0
UCW_Tt-k21_contig_22328		1	0		0		1	Novel-1|
UCW_Tt-k21_contig_22672	masked based on gnl|TREP|TREP3081,	1	0		1	miR-6197b|	0
UCW_Tt-k21_contig_22692		1	0		0		1	Novel-77|
UCW_Tt-k21_contig_22827		1	0		1	miR-5169|	0
UCW_Tt-k21_contig_2288	tt-k31_contig_14053 blast2cap3-joined, subject-protein-link:AK248295	2	0		2	miR-6197a|miR-6197b|	0
UCW_Tt-k21_contig_22995		1	0		1	miR-1120b|	0
UCW_Tt-k21_contig_22996	masked based on gnl|TREP|TREP2041,	3	0		2	miR-1120b|miR-5205|	1	Novel-25*|
UCW_Tt-k21_contig_23051	tt-k45_contig_20654 blast2cap3-joined, subject-protein-link:Bradi1g01800.1	1	0		1	miR-390|	0
UCW_Tt-k21_contig_23115	masked based on gnl|TREP|TREP741,	1	0		0		1	Novel-58|
UCW_Tt-k21_contig_23157		2	0		0		2	Novel-2|Novel-24|
UCW_Tt-k21_contig_2322		1	0		1	miR-5205|	0
UCW_Tt-k21_contig_23263	masked based on gnl|TREP|TREP1109,	1	0		1	miR-6197a*|	0
UCW_Tt-k21_contig_23339		1	0		1	miR-5181|	0
UCW_Tt-k21_contig_2344	masked based on gnl|TREP|TREP1090,	2	0		2	miR-1135a|miR-5175b|	0
UCW_Tt-k21_contig_23615		1	0		0		1	Novel-6|
UCW_Tt-k21_contig_2374		1	0		0		1	Novel-16|
UCW_Tt-k21_contig_2377		1	0		1	miR-156*|	0
UCW_Tt-k21_contig_23895		1	0		1	miR-5205*|	0
UCW_Tt-k21_contig_23906		1	0		1	miR-396b|	0
UCW_Tt-k21_contig_24015	masked based on gnl|TREP|TREP233,	1	0		0		1	Novel-14|
UCW_Tt-k21_contig_2411		1	0		1	miR-5205|	0
UCW_Tt-k21_contig_24289		3	0		2	miR-6197a|miR-6197b|	1	Novel-45|
UCW_Tt-k21_contig_24396	masked based on gnl|TREP|TREP867,masked based on gnl|PTREP|PTREP127,	2	0		1	miR-1120a|	1	Novel-25|
UCW_Tt-k21_contig_24495	masked based on gnl|TREP|TREP1036,	1	0		0		1	Novel-73|
UCW_Tt-k21_contig_24496	masked based on gnl|TREP|TREP1036,	1	0		0		1	Novel-73|
UCW_Tt-k21_contig_24544		1	0		1	miR-5181|	0
UCW_Tt-k21_contig_24603	masked based on gnl|TREP|TREP1074,	2	0		2	miR-1135a|miR-5205|	0
UCW_Tt-k21_contig_2469		1	0		1	miR-5205*|	0
UCW_Tt-k21_contig_24710	tt-k55_contig_21209 blast2cap3-joined, subject-protein-link:AK370307.1_cdsid_BAK01508.1	1	0		1	miR-5205*|	0
UCW_Tt-k21_contig_2473	masked based on gnl|TREP|TREP1052,	1	0		0		1	Novel-70|
UCW_Tt-k21_contig_24790	masked based on gnl|TREP|TREP1820,	1	0		0		1	Novel-42|
UCW_Tt-k21_contig_24827	masked based on gnl|TREP|TREP2216,	3	0		1	miR-5181*|	2	Novel-30|Novel-37|
UCW_Tt-k21_contig_25180	masked based on gnl|TREP|TREP890,	2	0		2	miR-1120b|miR-5205|	0
UCW_Tt-k21_contig_25221	tt-k35_contig_22082 blast2cap3-joined, subject-protein-link:Bradi2g36360.1	1	0		0		1	Novel-111|
UCW_Tt-k21_contig_25314	masked based on gnl|TREP|TREP1106,	9	0		7	miR-1135a*-1|miR-1135b|miR-1135c|miR-1135c*|miR-1135e|miR-1135f|miR-1135f*|	2	Novel-63|Novel-64|
UCW_Tt-k21_contig_25487	masked based on gnl|TREP|TREP3107,	2	0		1	miR-6197c|	1	Novel-10b|
UCW_Tt-k21_contig_2558	masked based on gnl|TREP|TREP3076,	2	0		1	miR-1120b|	1	Novel-25*|
UCW_Tt-k21_contig_25611		1	0		0		1	Novel-113|
UCW_Tt-k21_contig_25616		1	0		0		1	Novel-23|
UCW_Tt-k21_contig_25637	masked based on gnl|TREP|TREP2317,masked based on gnl|PTREP|PTREP251,	1	0		0		1	Novel-112*|
UCW_Tt-k21_contig_25892	masked based on gnl|TREP|TREP1035,	1	0		1	miR-5181|	0
UCW_Tt-k21_contig_25894	masked based on gnl|TREP|TREP1105,	1	0		1	miR-1135a|	0
UCW_Tt-k21_contig_26124	masked based on gnl|TREP|TREP3088,	1	0		1	miR-1135a|	0
UCW_Tt-k21_contig_26266		1	0		1	miR-159|	0
UCW_Tt-k21_contig_26288		1	0		1	miR-5205|	0
UCW_Tt-k21_contig_26301	masked based on gnl|TREP|TREP949,	1	0		1	miR-5205|	0
UCW_Tt-k21_contig_26330		1	0		0		1	Novel-106*|
UCW_Tt-k21_contig_2634	masked based on gnl|TREP|TREP3528,	1	0		1	miR-5181|	0
UCW_Tt-k21_contig_26449		1	0		0		1	Novel-42|
UCW_Tt-k21_contig_26465		1	0		1	miR-5205|	0
UCW_Tt-k21_contig_26720	masked based on gnl|TREP|TREP1090,	1	0		0		1	Novel-63|
UCW_Tt-k21_contig_2728		2	0		2	miR-1120b|miR-5205|	0
UCW_Tt-k21_contig_27393	masked based on gnl|TREP|TREP967,	4	0		0		4	Novel-10a|Novel-10b|Novel-84|Novel-89|
UCW_Tt-k21_contig_27742	masked based on gnl|TREP|TREP1026,	2	0		2	miR-1137|miR-5181|	0
UCW_Tt-k21_contig_27808	masked based on gnl|TREP|TREP1106,	3	0		3	miR-1135a|miR-1135a*-1|miR-1135f*|	0
UCW_Tt-k21_contig_28024		1	0		0		1	Novel-34c|
UCW_Tt-k21_contig_28388	masked based on gnl|TREP|TREP1079,	2	0		1	miR-5181|	1	Novel-60|
UCW_Tt-k21_contig_28592	masked based on gnl|TREP|TREP1158,	1	0		0		1	Novel-104|
UCW_Tt-k21_contig_28594		1	0		1	miR-159|	0
UCW_Tt-k21_contig_28631	masked based on gnl|TREP|TREP1079,	1	0		0		1	Novel-60|
UCW_Tt-k21_contig_28688	masked based on gnl|TREP|TREP3081,	1	0		0		1	Novel-45|
UCW_Tt-k21_contig_28702	masked based on gnl|TREP|TREP3323,masked based on gnl|PTREP|PTREP116,	1	0		1	miR-6197b|	0
UCW_Tt-k21_contig_29001	masked based on gnl|TREP|TREP741,	5	0		0		5	Novel-10a|Novel-10b|Novel-58|Novel-84|Novel-89|
UCW_Tt-k21_contig_29007	masked based on gnl|TREP|TREP2041,	1	0		0		1	Novel-112*|
UCW_Tt-k21_contig_29155	masked based on gnl|TREP|TREP1086,	1	0		0		1	Novel-63|
UCW_Tt-k21_contig_29159		1	0		1	miR-171a*-1|	0
UCW_Tt-k21_contig_29278	masked based on gnl|TREP|TREP3100,	3	0		2	miR-1120a|miR-5181|	1	Novel-25|
UCW_Tt-k21_contig_29410	masked based on gnl|TREP|TREP944,	3	0		2	miR-1120b|miR-5205|	1	Novel-25*|
UCW_Tt-k21_contig_29469		1	0		1	miR-1130b|	0
UCW_Tt-k21_contig_29696	masked based on gnl|TREP|TREP1118,	1	0		1	miR-6197a*|	0
UCW_Tt-k21_contig_2984		1	0		1	miR-5205|	0
UCW_Tt-k21_contig_29892		2	0		1	miR-1120a|	1	Novel-25|
UCW_Tt-k21_contig_29920	masked based on gnl|TREP|TREP741,	1	0		0		1	Novel-58|
UCW_Tt-k21_contig_30279		1	0		1	miR-1120b|	0
UCW_Tt-k21_contig_30394	masked based on gnl|TREP|TREP3099,masked based on gnl|PTREP|PTREP127,	1	0		0		1	Novel-77|
UCW_Tt-k21_contig_30505		1	0		0		1	Novel-2|
UCW_Tt-k21_contig_30506		1	0		0		1	Novel-24|
UCW_Tt-k21_contig_30559		1	0		0		1	Novel-25*|
UCW_Tt-k21_contig_30565		3	0		3	miR-9674d|miR-9674h|miR-9674j|	0
UCW_Tt-k21_contig_30887	masked based on gnl|TREP|TREP1105,	2	0		2	miR-1135a|miR-1135d|	0
UCW_Tt-k21_contig_31096		1	0		1	miR-5169|	0
UCW_Tt-k21_contig_31118		2	0		0		2	Novel-13|Novel-94|
UCW_Tt-k21_contig_31139		1	0		1	miR-5205|	0
UCW_Tt-k21_contig_31296	masked based on gnl|TREP|TREP1109,	1	0		0		1	Novel-10b|
UCW_Tt-k21_contig_31514	masked based on gnl|TREP|TREP967,	4	0		0		4	Novel-10a|Novel-10b|Novel-84|Novel-89|
UCW_Tt-k21_contig_31572	masked based on gnl|TREP|TREP3107,	4	0		0		4	Novel-10a|Novel-10b|Novel-84|Novel-89|
UCW_Tt-k21_contig_31607		1	0		1	miR-5205*|	0
UCW_Tt-k21_contig_3172	masked based on gnl|TREP|TREP218,	1	0		1	miR-6197c|	0
UCW_Tt-k21_contig_31724		1	0		1	miR-169e|	0
UCW_Tt-k21_contig_3187		1	0		0		1	Novel-16|
UCW_Tt-k21_contig_31938		1	0		0		1	Novel-43|
UCW_Tt-k21_contig_32143		3	0		2	miR-1120b|miR-5205|	1	Novel-25*|
UCW_Tt-k21_contig_32323		1	0		0		1	Novel-34a*|
UCW_Tt-k21_contig_32361	masked based on gnl|TREP|TREP955,	1	0		0		1	Novel-104|
UCW_Tt-k21_contig_32478		1	0		0		1	Novel-101|
UCW_Tt-k21_contig_32681		2	0		2	miR-5205|miR-5205*|	0
UCW_Tt-k21_contig_3279		1	0		1	miR-398a*|	0
UCW_Tt-k21_contig_32791		1	0		0		1	Novel-53|
UCW_Tt-k21_contig_32820	masked based on gnl|TREP|TREP967,	3	0		0		3	Novel-10a|Novel-10b|Novel-89|
UCW_Tt-k21_contig_33204	masked based on gnl|TREP|TREP3104,	3	0		1	miR-1120a|	2	Novel-25|Novel-53|
UCW_Tt-k21_contig_33206		1	0		1	miR-5181|	0
UCW_Tt-k21_contig_33249	masked based on gnl|TREP|TREP3078,	1	0		1	miR-5205*|	0
UCW_Tt-k21_contig_33253	masked based on gnl|TREP|TREP867,	5	0		3	miR-1120b|miR-5205|miR-5205*|	2	Novel-25*|Novel-53|
UCW_Tt-k21_contig_33336		1	0		0		1	Novel-65|
UCW_Tt-k21_contig_33346		1	0		1	miR-1130b|	0
UCW_Tt-k21_contig_33452	masked based on gnl|PTREP|PTREP63,	2	0		2	miR-169f|miR-169i|	0
UCW_Tt-k21_contig_33561	masked based on gnl|TREP|TREP867,	5	0		3	miR-1120a|miR-1120b|miR-5205|	2	Novel-25|Novel-25*|
UCW_Tt-k21_contig_33594		1	0		0		1	Novel-113|
UCW_Tt-k21_contig_33967	masked based on gnl|TREP|TREP1090,	1	0		1	miR-1135a|	0
UCW_Tt-k21_contig_3399	masked based on gnl|TREP|TREP2216,	2	0		0		2	Novel-30|Novel-37|
UCW_Tt-k21_contig_34186	masked based on gnl|TREP|TREP967,	4	0		0		4	Novel-10a|Novel-10b|Novel-84|Novel-89|
UCW_Tt-k21_contig_34325		1	0		1	miR-172*|	0
UCW_Tt-k21_contig_34455	masked based on gnl|TREP|TREP1103,	4	0		3	miR-1120b|miR-1135a|miR-1135d|	1	Novel-25*|
UCW_Tt-k21_contig_34500		1	0		1	miR-5169|	0
UCW_Tt-k21_contig_34684	masked based on gnl|TREP|TREP218,	1	0		1	miR-6197c|	0
UCW_Tt-k21_contig_35015		1	0		0		1	Novel-79|
UCW_Tt-k21_contig_35016		1	0		1	miR-5205*|	0
UCW_Tt-k21_contig_35284	masked based on gnl|TREP|TREP3107,	1	0		1	miR-6197c|	0
UCW_Tt-k21_contig_35793	masked based on gnl|TREP|TREP1809,	1	0		0		1	Novel-44|
UCW_Tt-k21_contig_35888		1	0		1	miR-5181|	0
UCW_Tt-k21_contig_36067		2	0		2	miR-1135a|miR-1135d|	0
UCW_Tt-k21_contig_36259	masked based on gnl|TREP|TREP3083,	1	0		1	miR-1137|	0
UCW_Tt-k21_contig_3627		1	0		1	miR-1135a|	0
UCW_Tt-k21_contig_36365	masked based on gnl|TREP|TREP1435,	1	0		0		1	Novel-18|
UCW_Tt-k21_contig_36593		2	0		1	miR-1120b|	1	Novel-25*|
UCW_Tt-k21_contig_36614	masked based on gnl|TREP|TREP3451,	3	0		2	miR-1120b|miR-5205|	1	Novel-25*|
UCW_Tt-k21_contig_36629	masked based on gnl|TREP|TREP2352,	1	0		0		1	Novel-58|
UCW_Tt-k21_contig_36630	masked based on gnl|TREP|TREP3107,	1	0		0		1	Novel-104|
UCW_Tt-k21_contig_36747		1	0		1	miR-5169|	0
UCW_Tt-k21_contig_3682		1	0		1	miR-169j*|	0
UCW_Tt-k21_contig_36913	masked based on gnl|TREP|TREP2053,	1	0		1	miR-5181|	0
UCW_Tt-k21_contig_36969	masked based on gnl|TREP|TREP3131,masked based on gnl|PTREP|PTREP66,	1	0		0		1	Novel-51*|
UCW_Tt-k21_contig_37082		2	0		1	miR-6197b|	1	Novel-45|
UCW_Tt-k21_contig_37436	masked based on gnl|TREP|TREP3354,	4	0		0		4	Novel-10a|Novel-10b|Novel-84|Novel-89|
UCW_Tt-k21_contig_37446	masked based on gnl|TREP|TREP1105,	1	0		1	miR-1135a|	0
UCW_Tt-k21_contig_37489		1	0		0		1	Novel-2*|
UCW_Tt-k21_contig_37567	masked based on gnl|TREP|TREP967,	1	0		0		1	Novel-89|
UCW_Tt-k21_contig_37574	masked based on gnl|TREP|TREP1106,masked based on gnl|PTREP|PTREP244,	1	0		0		1	Novel-63|
UCW_Tt-k21_contig_37722		1	0		1	miR-9674b*-1|	0
UCW_Tt-k21_contig_37825	masked based on gnl|TREP|TREP3076,	6	0		5	miR-1120b|miR-1135a|miR-1135c|miR-1135e|miR-5205|	1	Novel-25*|
UCW_Tt-k21_contig_3800	masked based on gnl|TREP|TREP3451,	3	0		0		3	Novel-10b|Novel-6|Novel-84|
UCW_Tt-k21_contig_38180	masked based on gnl|PTREP|PTREP63,	1	0		0		1	Novel-108|
UCW_Tt-k21_contig_38445	masked based on gnl|PTREP|PTREP15,	1	0		1	miR-396a*-2|	0
UCW_Tt-k21_contig_38507	masked based on gnl|TREP|TREP3080,	4	0		1	miR-1130a|	3	Novel-45|Novel-65|Novel-8|
UCW_Tt-k21_contig_3854		1	0		1	miR-395|	0
UCW_Tt-k21_contig_38794		1	0		0		1	Novel-16|
UCW_Tt-k21_contig_38851	masked based on gnl|TREP|TREP3528,	1	0		1	miR-5181|	0
UCW_Tt-k21_contig_38861	masked based on gnl|TREP|TREP3078,	2	0		2	miR-1120b|miR-5169|	0
UCW_Tt-k21_contig_3937	masked based on gnl|TREP|TREP1809,	3	0		1	miR-1135c*|	2	Novel-44|Novel-60|
UCW_Tt-k21_contig_396	masked based on gnl|PTREP|PTREP100,	1	0		0		1	Novel-88|
UCW_Tt-k21_contig_39652		1	0		0		1	Novel-113|
UCW_Tt-k21_contig_39875	masked based on gnl|TREP|TREP3451,	1	0		1	miR-6197a*|	0
UCW_Tt-k21_contig_40125		1	0		0		1	Novel-51*|
UCW_Tt-k21_contig_40298	tt-k45_contig_39260 blast2cap3-joined, subject-protein-link:GRMZM2G094541_T01	1	0		0		1	Novel-106*|
UCW_Tt-k21_contig_4040	masked based on gnl|TREP|TREP1097,	1	0		1	miR-1135a|	0
UCW_Tt-k21_contig_40574		1	0		1	miR-6197c|	0
UCW_Tt-k21_contig_40606		4	0		1	miR-1130a|	3	Novel-45|Novel-65|Novel-8|
UCW_Tt-k21_contig_40929		1	0		1	miR-168*|	0
UCW_Tt-k21_contig_4119	masked based on gnl|TREP|TREP942,	3	0		2	miR-1120b|miR-5205|	1	Novel-25*|
UCW_Tt-k21_contig_41352		1	0		1	miR-5205*|	0
UCW_Tt-k21_contig_41527	masked based on gnl|TREP|TREP3107,	1	0		0		1	Novel-89|
UCW_Tt-k21_contig_41687		1	0		0		1	Novel-16|
UCW_Tt-k21_contig_41745		1	0		0		1	Novel-14|
UCW_Tt-k21_contig_41823	masked based on gnl|TREP|TREP3528,masked based on gnl|PTREP|PTREP127,	1	0		1	miR-5181|	0
UCW_Tt-k21_contig_41911		1	0		0		1	Novel-116|
UCW_Tt-k21_contig_41920		1	0		1	miR-156*|	0
UCW_Tt-k21_contig_41949		2	0		1	miR-5175a|	1	Novel-15|
UCW_Tt-k21_contig_41975	masked based on gnl|TREP|TREP3107,	2	0		1	miR-6197c|	1	Novel-104|
UCW_Tt-k21_contig_41985		1	0		0		1	Novel-113|
UCW_Tt-k21_contig_42166	masked based on gnl|TREP|TREP742,	2	0		0		2	Novel-104|Novel-58|
UCW_Tt-k21_contig_42247		1	0		0		1	Novel-6|
UCW_Tt-k21_contig_42310	masked based on gnl|TREP|TREP741,	1	0		0		1	Novel-104|
UCW_Tt-k21_contig_42492	masked based on gnl|TREP|TREP3107,	2	0		1	miR-1137|	1	Novel-104|
UCW_Tt-k21_contig_4257		1	0		1	miR-5205|	0
UCW_Tt-k21_contig_42753	masked based on gnl|TREP|TREP3076,	5	0		2	miR-1120a|miR-1120b|	3	Novel-25|Novel-25*|Novel-53|
UCW_Tt-k21_contig_42866	masked based on gnl|TREP|TREP914,	3	0		2	miR-1120b|miR-5205|	1	Novel-25*|
UCW_Tt-k21_contig_43026	masked based on gnl|TREP|TREP967,	2	0		1	miR-6197b|	1	Novel-104|
UCW_Tt-k21_contig_43036		1	0		1	miR-398a*|	0
UCW_Tt-k21_contig_43367	masked based on gnl|TREP|TREP1102,	7	0		6	miR-1135a*-1|miR-1135b|miR-1135c|miR-1135c*|miR-1135e|miR-1135f|	1	Novel-64|
UCW_Tt-k21_contig_43422	masked based on gnl|TREP|TREP967,	1	0		0		1	Novel-104|
UCW_Tt-k21_contig_43592	masked based on gnl|TREP|TREP1613,	7	0		4	miR-1135b|miR-1135c|miR-1135e|miR-1135f|	3	Novel-63|Novel-64|Novel-85|
UCW_Tt-k21_contig_43624	masked based on gnl|TREP|TREP909,	3	0		2	miR-1120b|miR-5205|	1	Novel-25*|
UCW_Tt-k21_contig_43651	masked based on gnl|TREP|TREP250,masked based on gnl|PTREP|PTREP237,	1	0		0		1	Novel-54*-1|
UCW_Tt-k21_contig_4372		1	0		0		1	Novel-16|
UCW_Tt-k21_contig_43747		1	0		1	miR-171b*-1|	0
UCW_Tt-k21_contig_43783	masked based on gnl|TREP|TREP3075,	1	0		1	miR-1120b|	0
UCW_Tt-k21_contig_43853		1	0		0		1	Novel-104|
UCW_Tt-k21_contig_43911		1	0		1	miR-1137|	0
UCW_Tt-k21_contig_43945		1	0		1	miR-5181|	0
UCW_Tt-k21_contig_43969	masked based on gnl|TREP|TREP1059,	1	0		1	miR-1135a*-1|	0
UCW_Tt-k21_contig_44223	masked based on gnl|TREP|TREP3500,	1	0		0		1	Novel-61|
UCW_Tt-k21_contig_4428		1	0		1	miR-5181|	0
UCW_Tt-k21_contig_44332		2	0		0		2	Novel-33|Novel-91|
UCW_Tt-k21_contig_4434		1	0		1	miR-5181|	0
UCW_Tt-k21_contig_4437	masked based on gnl|TREP|TREP1090,	4	0		3	miR-1135a|miR-1135d|miR-5175a|	1	Novel-89|
UCW_Tt-k21_contig_44554	masked based on gnl|TREP|TREP3451,	1	0		0		1	Novel-65|
UCW_Tt-k21_contig_44743	masked based on gnl|TREP|TREP904,	2	0		1	miR-6197b|	1	Novel-45|
UCW_Tt-k21_contig_45191		3	0		2	miR-1120b|miR-5205|	1	Novel-25*|
UCW_Tt-k21_contig_45212		3	0		2	miR-9674g*|miR-9674i|	1	Novel-115|
UCW_Tt-k21_contig_45575	masked based on gnl|TREP|TREP904,	1	0		1	miR-6197b|	0
UCW_Tt-k21_contig_45635		1	0		0		1	Novel-45|
UCW_Tt-k21_contig_45641		3	0		2	miR-1120b|miR-5205|	1	Novel-25*|
UCW_Tt-k21_contig_45750		1	0		1	miR-5205|	0
UCW_Tt-k21_contig_45800		1	0		1	miR-5181|	0
UCW_Tt-k21_contig_45847		1	0		0		1	Novel-6|
UCW_Tt-k21_contig_45969	masked based on gnl|TREP|TREP851,	1	0		1	miR-1130a|	0
UCW_Tt-k21_contig_46001	masked based on gnl|TREP|TREP3010,	1	0		1	miR-5169|	0
UCW_Tt-k21_contig_4630		2	0		2	miR-171b|miR-171c|	0
UCW_Tt-k21_contig_46684		1	0		0		1	Novel-62|
UCW_Tt-k21_contig_46948	masked based on gnl|TREP|TREP939,	1	0		1	miR-1130a|	0
UCW_Tt-k21_contig_47031		2	0		2	miR-5205|miR-5205*|	0
UCW_Tt-k21_contig_47157	masked based on gnl|TREP|TREP982,	1	0		1	miR-5181|	0
UCW_Tt-k21_contig_47205	masked based on gnl|TREP|TREP3323,masked based on gnl|PTREP|PTREP116,	1	0		0		1	Novel-14|
UCW_Tt-k21_contig_47276	masked based on gnl|TREP|TREP3216,masked based on gnl|PTREP|PTREP62,	2	0		1	miR-5205|	1	Novel-25*|
UCW_Tt-k21_contig_47409		3	0		2	miR-1120b|miR-5205|	1	Novel-25*|
UCW_Tt-k21_contig_47428		1	0		1	miR-5205|	0
UCW_Tt-k21_contig_47567	masked based on gnl|PTREP|PTREP152,	2	0		0		2	Novel-37|Novel-72|
UCW_Tt-k21_contig_47675	masked based on gnl|TREP|TREP1153,	1	0		0		1	Novel-88|
UCW_Tt-k21_contig_47805		2	0		2	miR-9772|miR-9772*-1|	0
UCW_Tt-k21_contig_47874		1	0		1	miR-171b*-1|	0
UCW_Tt-k21_contig_48006		1	0		1	miR-156|	0
UCW_Tt-k21_contig_48251	masked based on gnl|TREP|TREP2000,	2	0		1	miR-1130a|	1	Novel-45|
UCW_Tt-k21_contig_48437	masked based on gnl|TREP|TREP2215,	1	0		0		1	Novel-83|
UCW_Tt-k21_contig_48478		1	0		1	miR-5169|	0
UCW_Tt-k21_contig_48504	masked based on gnl|TREP|TREP972,	5	0		3	miR-5169|miR-5205|miR-5205*|	2	Novel-10b|Novel-84|
UCW_Tt-k21_contig_48612	masked based on gnl|TREP|TREP3082,	2	0		2	miR-1130c|miR-6197b|	0
UCW_Tt-k21_contig_48638	masked based on gnl|TREP|TREP3098,	1	0		0		1	Novel-77|
UCW_Tt-k21_contig_48639	masked based on gnl|TREP|TREP3098,	1	0		0		1	Novel-77|
UCW_Tt-k21_contig_48722	masked based on gnl|TREP|TREP3081,	2	0		1	miR-1130a|	1	Novel-29|
UCW_Tt-k21_contig_48870		1	0		0		1	Novel-60|
UCW_Tt-k21_contig_49036	masked based on gnl|TREP|TREP1000,	1	0		1	miR-5181|	0
UCW_Tt-k21_contig_49207		1	0		1	miR-9772|	0
UCW_Tt-k21_contig_49209		1	0		0		1	Novel-113|
UCW_Tt-k21_contig_4925		1	0		0		1	Novel-24|
UCW_Tt-k21_contig_49383		4	0		1	miR-1130a|	3	Novel-45|Novel-65|Novel-8|
UCW_Tt-k21_contig_49643	masked based on gnl|TREP|TREP2283,masked based on gnl|PTREP|PTREP64,	1	0		1	miR-168*|	0
UCW_Tt-k21_contig_49737	masked based on gnl|TREP|TREP912,	2	0		1	miR-1130a|	1	Novel-45|
UCW_Tt-k21_contig_49933		1	0		1	miR-6197b|	0
UCW_Tt-k21_contig_49945		1	0		1	miR-5181*|	0
UCW_Tt-k21_contig_50036		1	0		1	miR-5181|	0
UCW_Tt-k21_contig_5007	masked based on gnl|TREP|TREP2026,	1	0		0		1	Novel-44|
UCW_Tt-k21_contig_50089		1	0		1	miR-6197c|	0
UCW_Tt-k21_contig_50389		1	0		0		1	Novel-61|
UCW_Tt-k21_contig_50623	masked based on gnl|TREP|TREP218,	1	0		1	miR-6197c|	0
UCW_Tt-k21_contig_50642	masked based on gnl|TREP|TREP1074,	1	0		1	miR-1135a|	0
UCW_Tt-k21_contig_50830		2	0		1	miR-1120b|	1	Novel-25*|
UCW_Tt-k21_contig_50839		1	0		0		1	Novel-114|
UCW_Tt-k21_contig_51179		1	0		0		1	Novel-16|
UCW_Tt-k21_contig_5132		8	0		4	miR-9863|miR-9863*-1|miR-9863*-2|miR-9863*-3|	4	Novel-107|Novel-107*|Novel-114|Novel-114*|
UCW_Tt-k21_contig_51359		1	0		1	miR-5205|	0
UCW_Tt-k21_contig_51421		1	0		0		1	Novel-34c|
UCW_Tt-k21_contig_51565	masked based on gnl|TREP|TREP1065,	2	0		2	miR-1135a*-1|miR-1135f*|	0
UCW_Tt-k21_contig_51679		1	0		0		1	Novel-15|
UCW_Tt-k21_contig_51686	masked based on gnl|PTREP|PTREP58,	1	0		0		1	Novel-65|
UCW_Tt-k21_contig_51784		1	0		0		1	Novel-96|
UCW_Tt-k21_contig_5194	tt-k63_contig_17979 blast2cap3-joined, subject-protein-link:AK358785.1_cdsid_BAJ89996.1	1	0		0		1	Novel-6|
UCW_Tt-k21_contig_52085	masked based on gnl|TREP|TREP1074,	1	0		1	miR-1135a|	0
UCW_Tt-k21_contig_52167		1	0		0		1	Novel-43|
UCW_Tt-k21_contig_52217		1	0		1	miR-169j*|	0
UCW_Tt-k21_contig_52349	masked based on gnl|PTREP|PTREP127,	1	0		1	miR-9674c|	0
UCW_Tt-k21_contig_52379		1	0		0		1	Novel-113|
UCW_Tt-k21_contig_52399		1	0		0		1	Novel-69|
UCW_Tt-k21_contig_52496	masked based on gnl|TREP|TREP1146,	2	0		0		2	Novel-10b|Novel-58|
UCW_Tt-k21_contig_52738		2	0		1	miR-1120a|	1	Novel-25|
UCW_Tt-k21_contig_52856	masked based on gnl|TREP|TREP3098,	1	0		0		1	Novel-77|
UCW_Tt-k21_contig_52938		1	0		0		1	Novel-13|
UCW_Tt-k21_contig_5297	masked based on gnl|TREP|TREP967,	2	0		1	miR-1137|	1	Novel-104|
UCW_Tt-k21_contig_53071		1	0		0		1	Novel-112*|
UCW_Tt-k21_contig_53203		1	0		1	miR-169c|	0
UCW_Tt-k21_contig_53451		1	0		1	miR-5205|	0
UCW_Tt-k21_contig_53464	masked based on gnl|TREP|TREP867,	2	0		1	miR-1120a|	1	Novel-25|
UCW_Tt-k21_contig_53810		1	0		0		1	Novel-42|
UCW_Tt-k21_contig_53855	masked based on gnl|TREP|TREP3076,	2	0		1	miR-1120b|	1	Novel-25*|
UCW_Tt-k21_contig_54286	masked based on gnl|TREP|TREP3076,	2	0		1	miR-1120b|	1	Novel-25*|
UCW_Tt-k21_contig_54314		1	0		1	miR-5205|	0
UCW_Tt-k21_contig_54338		2	0		1	miR-1847*|	1	Novel-56|
UCW_Tt-k21_contig_54350	masked based on gnl|TREP|TREP942,	5	0		3	miR-1120a|miR-1120b|miR-5205|	2	Novel-25|Novel-25*|
UCW_Tt-k21_contig_54432	masked based on gnl|TREP|TREP3085,	2	0		1	miR-5181|	1	Novel-73|
UCW_Tt-k21_contig_54443		1	0		1	miR-5181|	0
UCW_Tt-k21_contig_54702	masked based on gnl|TREP|TREP916,	3	0		2	miR-1120b|miR-5205|	1	Novel-25*|
UCW_Tt-k21_contig_54722		3	0		2	miR-1120b|miR-5205|	1	Novel-25*|
UCW_Tt-k21_contig_54762		1	0		1	miR-169f*|	0
UCW_Tt-k21_contig_54810		1	0		0		1	Novel-42|
UCW_Tt-k21_contig_54877	masked based on gnl|TREP|TREP1139,	1	0		0		1	Novel-10b|
UCW_Tt-k21_contig_54937	masked based on gnl|TREP|TREP909,	3	0		2	miR-1120b|miR-5205|	1	Novel-25*|
UCW_Tt-k21_contig_54946		1	0		1	miR-5181|	0
UCW_Tt-k21_contig_55088		1	0		0		1	Novel-98|
UCW_Tt-k21_contig_55289	tt-k35_contig_56598 blast2cap3-joined, subject-protein-link:AK356694.1_cdsid_BAJ87909.1	1	0		1	miR-5169|	0
UCW_Tt-k21_contig_55327	masked based on gnl|TREP|TREP3170,masked based on gnl|PTREP|PTREP63,	1	0		1	miR-5200|	0
UCW_Tt-k21_contig_55342	masked based on gnl|TREP|TREP3320,	1	0		1	miR-5205*|	0
UCW_Tt-k21_contig_55438		2	0		2	miR-9772|miR-9772*-1|	0
UCW_Tt-k21_contig_55745	masked based on gnl|TREP|TREP890,	1	0		0		1	Novel-53|
UCW_Tt-k21_contig_56082	masked based on gnl|TREP|TREP914,	2	0		1	miR-5205|	1	Novel-25*|
UCW_Tt-k21_contig_5617		5	0		3	miR-1135a|miR-1135c|miR-1135e|	2	Novel-64|Novel-77|
UCW_Tt-k21_contig_56223		2	0		1	miR-5205|	1	Novel-25*|
UCW_Tt-k21_contig_56270	masked based on gnl|TREP|TREP1097,	2	0		0		2	Novel-47*|Novel-83|
UCW_Tt-k21_contig_56301		1	0		1	miR-5169|	0
UCW_Tt-k21_contig_5638		2	0		1	miR-6197a*|	1	Novel-65*|
UCW_Tt-k21_contig_56558		2	0		2	miR-166a|miR-166b|	0
UCW_Tt-k21_contig_56623		1	0		1	miR-9662|	0
UCW_Tt-k21_contig_56728		1	0		1	miR-5181|	0
UCW_Tt-k21_contig_56808	masked based on gnl|TREP|TREP890,	1	0		1	miR-5205|	0
UCW_Tt-k21_contig_56819	tt-k35_contig_57126 blast2cap3-joined, subject-protein-link:AK355551.1_cdsid_BAJ86770.1	1	0		1	miR-5181|	0
UCW_Tt-k21_contig_56872		2	0		2	miR-1120b|miR-5205|	0
UCW_Tt-k21_contig_56899		1	0		1	miR-5181|	0
UCW_Tt-k21_contig_57004	masked based on gnl|TREP|TREP1146,	1	0		1	miR-6197c|	0
UCW_Tt-k21_contig_57043	masked based on gnl|TREP|TREP3075,	2	0		1	miR-5205|	1	Novel-25*|
UCW_Tt-k21_contig_57093	masked based on gnl|TREP|TREP3078,	3	0		2	miR-1120b|miR-5205|	1	Novel-25*|
UCW_Tt-k21_contig_57330		1	0		0		1	Novel-113|
UCW_Tt-k21_contig_57350	masked based on gnl|TREP|TREP2045,	1	0		0		1	Novel-104|
UCW_Tt-k21_contig_57360		5	0		5	miR-9674b|miR-9674d|miR-9674e|miR-9674h|miR-9674j|	0
UCW_Tt-k21_contig_57473	masked based on gnl|TREP|TREP911,masked based on gnl|PTREP|PTREP44,	1	0		1	miR-6197b|	0
UCW_Tt-k21_contig_57504	masked based on gnl|TREP|TREP3528,	1	0		1	miR-5181|	0
UCW_Tt-k21_contig_58134	masked based on gnl|TREP|TREP867,	5	0		3	miR-1120a|miR-1120b|miR-5205|	2	Novel-25|Novel-25*|
UCW_Tt-k21_contig_5841	tt-k45_contig_5924 blast2cap3-joined, subject-protein-link:AK370747.1_cdsid_BAK01946.1	1	0		1	miR-5181|	0
UCW_Tt-k21_contig_58616		1	0		1	miR-5181|	0
UCW_Tt-k21_contig_58766		1	0		1	miR-5169|	0
UCW_Tt-k21_contig_59002		1	0		0		1	Novel-42|
UCW_Tt-k21_contig_59151		1	0		1	miR-5205|	0
UCW_Tt-k21_contig_59216		1	0		1	miR-6197b|	0
UCW_Tt-k21_contig_59473		1	0		1	miR-396a*-2|	0
UCW_Tt-k21_contig_59816		2	0		1	miR-1120a|	1	Novel-25|
UCW_Tt-k21_contig_59948		1	0		1	miR-5169|	0
UCW_Tt-k21_contig_59959		1	0		1	miR-171b*-1|	0
UCW_Tt-k21_contig_60073		1	0		1	miR-5169|	0
UCW_Tt-k21_contig_60109	masked based on gnl|TREP|TREP907,	2	0		1	miR-1120a|	1	Novel-25|
UCW_Tt-k21_contig_6025	masked based on gnl|TREP|TREP2216,	2	0		1	miR-5205|	1	Novel-30|
UCW_Tt-k21_contig_60395	masked based on gnl|TREP|TREP3088,	1	0		1	miR-5181*|	0
UCW_Tt-k21_contig_60450	masked based on gnl|TREP|TREP899,	2	0		1	miR-1130a|	1	Novel-45|
UCW_Tt-k21_contig_60518		1	0		0		1	Novel-85|
UCW_Tt-k21_contig_60634		1	0		0		1	Novel-1|
UCW_Tt-k21_contig_60885		5	0		3	miR-1120a|miR-1120b|miR-5205|	2	Novel-25|Novel-25*|
UCW_Tt-k21_contig_61009	masked based on gnl|TREP|TREP1109,	1	0		1	miR-6197a*|	0
UCW_Tt-k21_contig_61080		1	0		0		1	Novel-61|
UCW_Tt-k21_contig_61096	masked based on gnl|TREP|TREP884,	2	0		2	miR-1137|miR-5205|	0
UCW_Tt-k21_contig_6113		2	0		1	miR-5205|	1	Novel-25*|
UCW_Tt-k21_contig_61278	masked based on gnl|TREP|TREP3107,	2	0		1	miR-6197c|	1	Novel-104|
UCW_Tt-k21_contig_61521	masked based on gnl|TREP|TREP1102,	1	0		0		1	Novel-44|
UCW_Tt-k21_contig_61599		1	0		1	miR-9863*-2|	0
UCW_Tt-k21_contig_62005		1	0		0		1	Novel-99*|
UCW_Tt-k21_contig_62012		1	0		1	miR-9863*-2|	0
UCW_Tt-k21_contig_62106	masked based on gnl|TREP|TREP2211,	1	0		1	miR-5181|	0
UCW_Tt-k21_contig_62358		1	0		1	miR-6197c|	0
UCW_Tt-k21_contig_62436		1	0		0		1	Novel-112*|
UCW_Tt-k21_contig_62466		1	0		1	miR-5205|	0
UCW_Tt-k21_contig_62769	masked based on gnl|TREP|TREP867,	2	0		1	miR-1120a|	1	Novel-25|
UCW_Tt-k21_contig_62772	masked based on gnl|TREP|TREP3076,	2	0		1	miR-1120b|	1	Novel-25*|
UCW_Tt-k21_contig_62846	masked based on gnl|TREP|TREP1159,	1	0		1	miR-5205|	0
UCW_Tt-k21_contig_62969		1	0		1	miR-5205|	0
UCW_Tt-k21_contig_63586	masked based on gnl|PTREP|PTREP97,	1	0		1	miR-396a*-2|	0
UCW_Tt-k21_contig_63594	masked based on gnl|TREP|TREP3076,	2	0		1	miR-1120b|	1	Novel-25*|
UCW_Tt-k21_contig_63763		2	0		2	miR-169a|miR-169j*|	0
UCW_Tt-k21_contig_64102		1	0		1	miR-1120b|	0
UCW_Tt-k21_contig_64180	masked based on gnl|TREP|TREP3076,	2	0		1	miR-1120b|	1	Novel-25*|
UCW_Tt-k21_contig_64263	masked based on gnl|TREP|TREP1102,	7	0		6	miR-1135a|miR-1135b|miR-1135c|miR-1135d|miR-1135e|miR-1135f|	1	Novel-64|
UCW_Tt-k21_contig_64419		1	0		1	miR-9674i*-1|	0
UCW_Tt-k21_contig_64512		1	0		1	miR-5181*|	0
UCW_Tt-k21_contig_64522		1	0		1	miR-5181|	0
UCW_Tt-k21_contig_64555		2	0		2	miR-1130c|miR-6197b|	0
UCW_Tt-k21_contig_64767	masked based on gnl|TREP|TREP890,	2	0		1	miR-1120a|	1	Novel-25|
UCW_Tt-k21_contig_64851	masked based on gnl|TREP|TREP3076,	1	0		1	miR-1120b|	0
UCW_Tt-k21_contig_6486		1	0		1	miR-1120b|	0
UCW_Tt-k21_contig_6508	masked based on gnl|TREP|TREP942,	2	0		2	miR-1120b|miR-5205|	0
UCW_Tt-k21_contig_65479	masked based on gnl|TREP|TREP1065,	6	0		5	miR-1135a|miR-1135b|miR-1135c|miR-1135e|miR-1135f|	1	Novel-64|
UCW_Tt-k21_contig_65495	masked based on gnl|TREP|TREP944,	3	0		2	miR-1120b|miR-5205|	1	Novel-25*|
UCW_Tt-k21_contig_65513		1	0		1	miR-396a*-2|	0
UCW_Tt-k21_contig_65633	masked based on gnl|TREP|TREP1079,	1	0		0		1	Novel-44|
UCW_Tt-k21_contig_65702		1	0		1	miR-5181|	0
UCW_Tt-k21_contig_65708		1	0		1	miR-169d*-2|	0
UCW_Tt-k21_contig_65960		1	0		0		1	Novel-125|
UCW_Tt-k21_contig_66095		3	0		0		3	Novel-34a|Novel-34b|Novel-34c|
UCW_Tt-k21_contig_66260		3	0		2	miR-1120b|miR-5205|	1	Novel-25*|
UCW_Tt-k21_contig_66415		1	0		0		1	Novel-15|
UCW_Tt-k21_contig_66610	masked based on gnl|TREP|TREP3076,	2	0		1	miR-1120a|	1	Novel-25|
UCW_Tt-k21_contig_66686		1	0		0		1	Novel-49*|
UCW_Tt-k21_contig_67236	masked based on gnl|TREP|TREP890,	3	0		2	miR-1120b|miR-5205|	1	Novel-25*|
UCW_Tt-k21_contig_67408	masked based on gnl|TREP|TREP3113,	3	0		2	miR-1120b|miR-5205|	1	Novel-25*|
UCW_Tt-k21_contig_67572	masked based on gnl|PTREP|PTREP62,	1	0		1	miR-395*-2|	0
UCW_Tt-k21_contig_67773		1	0		1	miR-169b|	0
UCW_Tt-k21_contig_67811		2	0		1	miR-5205|	1	Novel-25*|
UCW_Tt-k21_contig_67825		1	0		1	miR-171a*-1|	0
UCW_Tt-k21_contig_6863	masked based on gnl|TREP|TREP1081,	2	0		0		2	Novel-58|Novel-60|
UCW_Tt-k21_contig_68802		1	0		1	miR-169e|	0
UCW_Tt-k21_contig_6891		1	0		1	miR-6197a*|	0
UCW_Tt-k21_contig_69054		1	0		1	miR-9772|	0
UCW_Tt-k21_contig_69077		2	0		1	miR-1120b|	1	Novel-25*|
UCW_Tt-k21_contig_69106		1	0		1	miR-156|	0
UCW_Tt-k21_contig_69141	masked based on gnl|TREP|TREP1030,	1	0		1	miR-5181|	0
UCW_Tt-k21_contig_69219		2	0		2	miR-166a|miR-166b|	0
UCW_Tt-k21_contig_69293	masked based on gnl|TREP|TREP3501,masked based on gnl|PTREP|PTREP62,	2	0		0		2	Novel-61|Novel-67|
UCW_Tt-k21_contig_69457		1	0		1	miR-1130c|	0
UCW_Tt-k21_contig_69579		1	0		0		1	Novel-6|
UCW_Tt-k21_contig_69582		1	0		1	miR-169j|	0
UCW_Tt-k21_contig_6960	masked based on gnl|TREP|TREP1090,	1	0		1	miR-5175a|	0
UCW_Tt-k21_contig_69873		1	0		1	miR-6197b|	0
UCW_Tt-k21_contig_71044		1	0		0		1	Novel-113|
UCW_Tt-k21_contig_71498		1	0		1	miR-169j|	0
UCW_Tt-k21_contig_7162	masked based on gnl|TREP|TREP1119,	1	0		1	miR-5181|	0
UCW_Tt-k21_contig_7300		1	0		0		1	Novel-112*|
UCW_Tt-k21_contig_7553	masked based on gnl|TREP|TREP1148,	1	0		0		1	Novel-88|
UCW_Tt-k21_contig_7586	masked based on gnl|TREP|TREP3446,	2	0		1	miR-5205|	1	Novel-25*|
UCW_Tt-k21_contig_7597	tt-k55_contig_20446 blast2cap3-joined, subject-protein-link:Bradi1g22340.1	1	0		1	miR-5169|	0
UCW_Tt-k21_contig_7737		1	0		0		1	Novel-50|
UCW_Tt-k21_contig_7739	masked based on gnl|TREP|TREP1119,	1	0		1	miR-5205|	0
UCW_Tt-k21_contig_7748	tt-k55_contig_5059 blast2cap3-joined, subject-protein-link:Bradi1g12340.2	1	0		0		1	Novel-1|
UCW_Tt-k21_contig_7794		1	0		1	miR-396a|	0
UCW_Tt-k21_contig_7900	tt-k63_contig_12457 blast2cap3-joined, subject-protein-link:D12920_1	2	0		1	miR-5181|	1	Novel-42|
UCW_Tt-k21_contig_7912		1	0		0		1	Novel-35|
UCW_Tt-k21_contig_7966	masked based on gnl|TREP|TREP967,	3	0		2	miR-5169|miR-6197c|	1	Novel-104|
UCW_Tt-k21_contig_8006		1	0		0		1	Novel-16|
UCW_Tt-k21_contig_8036		3	0		2	miR-1120b|miR-5205|	1	Novel-25*|
UCW_Tt-k21_contig_8050	masked based on gnl|TREP|TREP3169,masked based on gnl|PTREP|PTREP243,	1	0		1	miR-169j*|	0
UCW_Tt-k21_contig_823	masked based on gnl|TREP|TREP1146,	1	0		1	miR-1135a|	0
UCW_Tt-k21_contig_828		1	0		1	miR-5205|	0
UCW_Tt-k21_contig_8450	tt-k45_contig_17130 blast2cap3-joined, subject-protein-link:AK372331.1_cdsid_BAK03529.1	3	0		2	miR-1120a|miR-1120b|	1	Novel-25|
UCW_Tt-k21_contig_8555		1	0		1	miR-5181|	0
UCW_Tt-k21_contig_8582		4	0		4	miR-169a|miR-169f|miR-169j*|miR-169l|	0
UCW_Tt-k21_contig_8713		1	0		0		1	Novel-17|
UCW_Tt-k21_contig_8744	masked based on gnl|TREP|TREP3085,	1	0		1	miR-5181|	0
UCW_Tt-k21_contig_885	masked based on gnl|TREP|TREP1077,	2	0		2	miR-1135a|miR-9674j|	0
UCW_Tt-k21_contig_9003	tt-k51_contig_8956 blast2cap3-joined, subject-protein-link:AK372713.1_cdsid_BAK03910.1	1	0		0		1	Novel-6|
UCW_Tt-k21_contig_9016	masked based on gnl|TREP|TREP3109,	1	0		1	miR-6197c|	0
UCW_Tt-k21_contig_9106		1	0		1	miR-5169|	0
UCW_Tt-k21_contig_9156		2	0		2	miR-5169|miR-5205|	0
UCW_Tt-k21_contig_9167	masked based on gnl|TREP|TREP121,	1	0		0		1	Novel-29|
UCW_Tt-k21_contig_9382	masked based on gnl|TREP|TREP3076,	1	0		1	miR-1120b|	0
UCW_Tt-k21_contig_9456	tt-k55_contig_22533 blast2cap3-joined, subject-protein-link:Bradi3g14430.2	3	0		2	miR-6197a|miR-6197b|	1	Novel-45|
UCW_Tt-k21_contig_954		1	0		1	miR-5181|	0
UCW_Tt-k25_contig_1017	masked based on gnl|TREP|TREP3098,	1	0		0		1	Novel-77|
UCW_Tt-k25_contig_10294	masked based on gnl|TREP|TREP1052,	2	0		2	miR-1135a|miR-5175a|	0
UCW_Tt-k25_contig_10356	masked based on gnl|TREP|TREP1525,	1	0		1	miR-5181|	0
UCW_Tt-k25_contig_10459		1	0		1	miR-5181|	0
UCW_Tt-k25_contig_10492	masked based on gnl|TREP|TREP867,	3	0		2	miR-1120a|miR-5205|	1	Novel-25|
UCW_Tt-k25_contig_10708	masked based on gnl|TREP|TREP1073,	1	0		1	miR-1135a|	0
UCW_Tt-k25_contig_10821	masked based on gnl|TREP|TREP1107,	1	0		1	miR-5205|	0
UCW_Tt-k25_contig_10943		1	0		0		1	Novel-73|
UCW_Tt-k25_contig_11294	masked based on gnl|TREP|TREP3323,	5	0		2	miR-1120a|miR-1120b|	3	Novel-25|Novel-25*|Novel-53|
UCW_Tt-k25_contig_11330		1	0		0		1	Novel-34a*|
UCW_Tt-k25_contig_11599		1	0		1	miR-5205|	0
UCW_Tt-k25_contig_11715		1	0		1	miR-9674c|	0
UCW_Tt-k25_contig_12023		2	0		2	miR-393a|miR-393b|	0
UCW_Tt-k25_contig_12070		1	0		1	miR-5181|	0
UCW_Tt-k25_contig_12282		1	0		0		1	Novel-16|
UCW_Tt-k25_contig_12330	tt-k35_contig_9615 blast2cap3-joined, subject-protein-link:AK373542.1_cdsid_BAK04739.1	1	0		1	miR-9674b*-1|	0
UCW_Tt-k25_contig_12390	masked based on gnl|TREP|TREP3420,	1	0		1	miR-5169|	0
UCW_Tt-k25_contig_1245		1	0		0		1	Novel-23|
UCW_Tt-k25_contig_12456	tt-k41_contig_25145;tt-k31_contig_24743;tt-k21_contig_43568 blast2cap3-joined, subject-protein-link:Bradi1g08430.1	1	0		0		1	Novel-14|
UCW_Tt-k25_contig_12554		1	0		1	miR-9664|	0
UCW_Tt-k25_contig_12684	tt-k21_contig_14219;tt-k45_contig_11981 blast2cap3-joined, subject-protein-link:Bradi3g37110.2	3	0		2	miR-5205|miR-5205*|	1	Novel-25*|
UCW_Tt-k25_contig_1275	masked based on gnl|TREP|TREP3527,	1	0		1	miR-1137|	0
UCW_Tt-k25_contig_13018	masked based on gnl|TREP|TREP3078,	5	0		3	miR-1120a|miR-1120b|miR-5205|	2	Novel-25|Novel-25*|
UCW_Tt-k25_contig_13151	masked based on gnl|TREP|TREP1027,	1	0		1	miR-5181|	0
UCW_Tt-k25_contig_13235	tt-k61_contig_10704;tt-k21_contig_14715 blast2cap3-joined, subject-protein-link:AK371808.1_cdsid_BAK03006.1	2	0		1	miR-1120b|	1	Novel-25*|
UCW_Tt-k25_contig_13347	masked based on gnl|TREP|TREP867,	3	0		2	miR-1120b|miR-5205|	1	Novel-25*|
UCW_Tt-k25_contig_13431	masked based on gnl|PTREP|PTREP127,	1	0		1	miR-5181|	0
UCW_Tt-k25_contig_13448		1	0		1	miR-1137|	0
UCW_Tt-k25_contig_13458	tt-k21_contig_9955 blast2cap3-joined, subject-protein-link:AK377012.1_cdsid_BAK08206.1	1	0		1	miR-1135d|	0
UCW_Tt-k25_contig_13513	masked based on gnl|TREP|TREP2026,	1	0		0		1	Novel-77|
UCW_Tt-k25_contig_13596	masked based on gnl|TREP|TREP3107,	1	0		1	miR-6197c|	0
UCW_Tt-k25_contig_13632		1	0		1	miR-5169|	0
UCW_Tt-k25_contig_13861	masked based on gnl|TREP|TREP916,	3	0		2	miR-1120b|miR-5205|	1	Novel-25*|
UCW_Tt-k25_contig_14057		1	0		0		1	Novel-28b*-2|
UCW_Tt-k25_contig_14223	masked based on gnl|TREP|TREP2292,	1	0		0		1	Novel-52|
UCW_Tt-k25_contig_14360	masked based on gnl|TREP|TREP3107,	1	0		0		1	Novel-104|
UCW_Tt-k25_contig_1449		3	0		3	miR-169a|miR-169h|miR-169j*|	0
UCW_Tt-k25_contig_14515		1	0		0		1	Novel-78|
UCW_Tt-k25_contig_14893	masked based on gnl|TREP|TREP991,	1	0		1	miR-5181|	0
UCW_Tt-k25_contig_14936	masked based on gnl|TREP|TREP940,	2	0		1	miR-1130a|	1	Novel-45|
UCW_Tt-k25_contig_14984	masked based on gnl|TREP|TREP913,	4	0		1	miR-1130a|	3	Novel-45|Novel-65|Novel-8|
UCW_Tt-k25_contig_15035		3	0		2	miR-1120b|miR-5205|	1	Novel-25*|
UCW_Tt-k25_contig_1515	masked based on gnl|TREP|TREP3107,	4	0		0		4	Novel-10a|Novel-10b|Novel-84|Novel-89|
UCW_Tt-k25_contig_15413		1	0		1	miR-5175c|	0
UCW_Tt-k25_contig_1542		1	0		1	miR-6197b|	0
UCW_Tt-k25_contig_15462	masked based on gnl|TREP|TREP1073,	2	0		2	miR-1135a*-1|miR-1135c*|	0
UCW_Tt-k25_contig_1560		1	0		1	miR-156|	0
UCW_Tt-k25_contig_15640	masked based on gnl|TREP|TREP1084,	1	0		0		1	Novel-63|
UCW_Tt-k25_contig_15676	masked based on gnl|TREP|TREP3075,	2	0		1	miR-5205|	1	Novel-25*|
UCW_Tt-k25_contig_15802	masked based on gnl|TREP|TREP2216,	2	0		0		2	Novel-30|Novel-34a*|
UCW_Tt-k25_contig_15838	tt-k61_contig_38925 blast2cap3-joined, subject-protein-link:AK360155.1_cdsid_BAJ91364.1	1	0		1	miR-5205|	0
UCW_Tt-k25_contig_15979	masked based on gnl|TREP|TREP3107,	2	0		0		2	Novel-10a|Novel-10b|
UCW_Tt-k25_contig_16111		3	0		0		3	Novel-34a|Novel-34c|Novel-37|
UCW_Tt-k25_contig_16167	masked based on gnl|PTREP|PTREP150,	1	0		0		1	Novel-74|
UCW_Tt-k25_contig_16170		1	0		1	miR-168*|	0
UCW_Tt-k25_contig_16171		2	1	ttu-miR160|	1	miR-160b|	0
UCW_Tt-k25_contig_1650	masked based on gnl|TREP|TREP1079,	1	0		0		1	Novel-60|
UCW_Tt-k25_contig_16519	masked based on gnl|TREP|TREP984,	1	0		1	miR-5181|	0
UCW_Tt-k25_contig_16582	masked based on gnl|TREP|TREP3107,	4	0		0		4	Novel-10a|Novel-10b|Novel-84|Novel-89|
UCW_Tt-k25_contig_16650	masked based on gnl|TREP|TREP1079,masked based on gnl|PTREP|PTREP127,	1	0		0		1	Novel-60|
UCW_Tt-k25_contig_16714	masked based on gnl|TREP|TREP1146,	1	0		0		1	Novel-88|
UCW_Tt-k25_contig_16893	masked based on gnl|TREP|TREP1050,	1	0		1	miR-5181*|	0
UCW_Tt-k25_contig_16933		1	0		1	miR-5205|	0
UCW_Tt-k25_contig_170	masked based on gnl|TREP|TREP1473,	1	0		0		1	Novel-6|
UCW_Tt-k25_contig_17096		1	0		0		1	Novel-108*|
UCW_Tt-k25_contig_17280	masked based on gnl|TREP|TREP218,	2	0		1	miR-6197c|	1	Novel-79|
UCW_Tt-k25_contig_17292	masked based on gnl|TREP|TREP3097,	1	0		0		1	Novel-77|
UCW_Tt-k25_contig_17418	masked based on gnl|TREP|TREP3080,	4	0		1	miR-1130a|	3	Novel-45|Novel-65|Novel-8|
UCW_Tt-k25_contig_17539	masked based on gnl|TREP|TREP1094,	8	0		7	miR-1135a|miR-1135b|miR-1135c|miR-1135d|miR-1135e|miR-1135f|miR-5181|	1	Novel-64|
UCW_Tt-k25_contig_17615		1	0		1	miR-1120b|	0
UCW_Tt-k25_contig_17645		2	0		2	miR-5205|miR-9674b*-1|	0
UCW_Tt-k25_contig_1768		2	0		2	miR-6197a|miR-6197b|	0
UCW_Tt-k25_contig_17755	masked based on gnl|TREP|TREP1145,	1	0		0		1	Novel-88|
UCW_Tt-k25_contig_18071	masked based on gnl|TREP|TREP3081,	3	0		1	miR-1130a|	2	Novel-42|Novel-45|
UCW_Tt-k25_contig_18257		1	0		0		1	Novel-74|
UCW_Tt-k25_contig_18295	masked based on gnl|TREP|TREP3083,	1	0		1	miR-1137|	0
UCW_Tt-k25_contig_18331		1	0		0		1	Novel-96|
UCW_Tt-k25_contig_18404		1	0		0		1	Novel-85|
UCW_Tt-k25_contig_1854	masked based on gnl|PTREP|PTREP62,	1	0		0		1	Novel-113|
UCW_Tt-k25_contig_18656		2	0		1	miR-5175a|	1	Novel-15|
UCW_Tt-k25_contig_18666	masked based on gnl|TREP|TREP1065,	1	0		1	miR-1135a|	0
UCW_Tt-k25_contig_18703	masked based on gnl|TREP|TREP741,	1	0		1	miR-5205|	0
UCW_Tt-k25_contig_18724		1	0		1	miR-1120b|	0
UCW_Tt-k25_contig_18780	masked based on gnl|TREP|TREP3107,	2	0		0		2	Novel-10a|Novel-10b|
UCW_Tt-k25_contig_18932	masked based on gnl|TREP|TREP984,	1	0		1	miR-5181|	0
UCW_Tt-k25_contig_19102		1	0		1	miR-169h*|	0
UCW_Tt-k25_contig_19226	masked based on gnl|TREP|TREP1200,	1	0		1	miR-6197a*|	0
UCW_Tt-k25_contig_19233	masked based on gnl|TREP|TREP891,	1	0		0		1	Novel-48|
UCW_Tt-k25_contig_19505	masked based on gnl|TREP|TREP921,	1	0		1	miR-6197b|	0
UCW_Tt-k25_contig_19594	masked based on gnl|TREP|TREP912,	1	0		0		1	Novel-29|
UCW_Tt-k25_contig_19609		1	0		1	miR-5181*|	0
UCW_Tt-k25_contig_1962	masked based on gnl|TREP|TREP971,	1	0		0		1	Novel-104|
UCW_Tt-k25_contig_19646		1	0		0		1	Novel-16|
UCW_Tt-k25_contig_19664		1	0		1	miR-9674f*|	0
UCW_Tt-k25_contig_19785	masked based on gnl|PTREP|PTREP152,	1	0		1	miR-5205|	0
UCW_Tt-k25_contig_1986	masked based on gnl|TREP|TREP890,	5	0		3	miR-1120a|miR-1120b|miR-5205|	2	Novel-25|Novel-25*|
UCW_Tt-k25_contig_19860		2	0		1	miR-1120a|	1	Novel-25|
UCW_Tt-k25_contig_19929	masked based on gnl|TREP|TREP967,	1	0		0		1	Novel-58|
UCW_Tt-k25_contig_19930	masked based on gnl|TREP|TREP967,	1	0		0		1	Novel-89|
UCW_Tt-k25_contig_20081	masked based on gnl|TREP|TREP3098,	1	0		0		1	Novel-77|
UCW_Tt-k25_contig_20107		1	0		0		1	Novel-14|
UCW_Tt-k25_contig_20189	masked based on gnl|TREP|TREP1123,	1	0		0		1	Novel-10a|
UCW_Tt-k25_contig_20264		1	0		0		1	Novel-44|
UCW_Tt-k25_contig_20268	masked based on gnl|TREP|TREP226,	1	0		1	miR-6197b|	0
UCW_Tt-k25_contig_20432	masked based on gnl|TREP|TREP3107,	4	0		0		4	Novel-10a|Novel-10b|Novel-84|Novel-89|
UCW_Tt-k25_contig_20469	masked based on gnl|TREP|TREP3107,	1	0		1	miR-6197c|	0
UCW_Tt-k25_contig_20788	masked based on gnl|TREP|TREP2034,	1	0		1	miR-5169|	0
UCW_Tt-k25_contig_20886	masked based on gnl|TREP|TREP883,	2	0		1	miR-1130a|	1	Novel-29|
UCW_Tt-k25_contig_20917	masked based on gnl|TREP|TREP1673,masked based on gnl|PTREP|PTREP127,	1	0		1	miR-5169|	0
UCW_Tt-k25_contig_20963		1	0		0		1	Novel-113|
UCW_Tt-k25_contig_20986	masked based on gnl|TREP|TREP3416,	1	0		1	miR-6197b|	0
UCW_Tt-k25_contig_20991		1	0		1	miR-5181|	0
UCW_Tt-k25_contig_2104		1	0		1	miR-5205|	0
UCW_Tt-k25_contig_21150		1	0		1	miR-5181|	0
UCW_Tt-k25_contig_2120	masked based on gnl|TREP|TREP948,	3	0		2	miR-1120b|miR-5205|	1	Novel-25*|
UCW_Tt-k25_contig_21341	masked based on gnl|TREP|TREP1718,	2	0		0		2	Novel-20|Novel-9|
UCW_Tt-k25_contig_21407	masked based on gnl|TREP|TREP967,	1	0		1	miR-5205|	0
UCW_Tt-k25_contig_21679	masked based on gnl|TREP|TREP3081,	2	0		1	miR-1130a|	1	Novel-29|
UCW_Tt-k25_contig_21861		1	0		0		1	Novel-67|
UCW_Tt-k25_contig_21949		1	0		1	miR-1130c|	0
UCW_Tt-k25_contig_22086		1	0		1	miR-5181|	0
UCW_Tt-k25_contig_22104	masked based on gnl|TREP|TREP1103,	2	0		2	miR-1135a|miR-1135d|	0
UCW_Tt-k25_contig_22203	masked based on gnl|TREP|TREP867,	4	0		2	miR-1120b|miR-5205|	2	Novel-23|Novel-25*|
UCW_Tt-k25_contig_22350		1	0		1	miR-169j|	0
UCW_Tt-k25_contig_2242	masked based on gnl|TREP|TREP1102,	2	0		2	miR-1135a*-1|miR-1135f*|	0
UCW_Tt-k25_contig_22467	masked based on gnl|TREP|TREP3107,	2	0		1	miR-6197c|	1	Novel-104|
UCW_Tt-k25_contig_22468	masked based on gnl|TREP|TREP3107,	7	0		2	miR-6197b|miR-6197c|	5	Novel-10a|Novel-10b|Novel-48|Novel-84|Novel-89|
UCW_Tt-k25_contig_22473	masked based on gnl|TREP|TREP922,	2	0		2	miR-1120b|miR-5205|	0
UCW_Tt-k25_contig_22504		1	0		1	miR-6197c|	0
UCW_Tt-k25_contig_2257	masked based on gnl|TREP|TREP3080,	2	0		1	miR-1120a|	1	Novel-25|
UCW_Tt-k25_contig_22647	masked based on gnl|TREP|TREP218,	4	0		2	miR-1120a|miR-6197c|	2	Novel-25|Novel-53|
UCW_Tt-k25_contig_22795		1	0		0		1	Novel-16|
UCW_Tt-k25_contig_2288		1	0		1	miR-5175c|	0
UCW_Tt-k25_contig_2297	tt-k35_contig_33362 blast2cap3-joined, subject-protein-link:AK359009.1_cdsid_BAJ90220.1	1	0		1	miR-5181|	0
UCW_Tt-k25_contig_23081	masked based on gnl|TREP|TREP1050,	4	0		2	miR-1120a|miR-1120b|	2	Novel-25|Novel-25*|
UCW_Tt-k25_contig_23084	tt-k61_contig_52881 blast2cap3-joined, subject-protein-link:Bradi2g39517.1	2	0		2	miR-9664|miR-9778|	0
UCW_Tt-k25_contig_23098	masked based on gnl|TREP|TREP218,	1	0		0		1	Novel-58|
UCW_Tt-k25_contig_23161	masked based on gnl|TREP|TREP1423,masked based on gnl|PTREP|PTREP238,	1	0		1	miR-164a*-2|	0
UCW_Tt-k25_contig_23174	masked based on gnl|TREP|TREP3081,	3	0		2	miR-1130a|miR-5181|	1	Novel-29|
UCW_Tt-k25_contig_23250		3	0		2	miR-1120b|miR-5205|	1	Novel-25*|
UCW_Tt-k25_contig_23444		1	0		0		1	Novel-125|
UCW_Tt-k25_contig_23671	masked based on gnl|TREP|TREP3078,	2	0		1	miR-1120a|	1	Novel-25|
UCW_Tt-k25_contig_23871	masked based on gnl|TREP|TREP1090,	2	0		2	miR-1135a|miR-1135d|	0
UCW_Tt-k25_contig_23882	tt-k41_contig_14133 blast2cap3-joined, subject-protein-link:AK359287.1_cdsid_BAJ90498.1	2	0		2	miR-5181|miR-5181*|	0
UCW_Tt-k25_contig_23890	masked based on gnl|TREP|TREP1106,	1	0		0		1	Novel-44|
UCW_Tt-k25_contig_24024	masked based on gnl|TREP|TREP1109,	1	0		1	miR-5169|	0
UCW_Tt-k25_contig_24180	masked based on gnl|TREP|TREP1548,	1	0		1	miR-5169|	0
UCW_Tt-k25_contig_24448	tt-k51_contig_23849 blast2cap3-joined, subject-protein-link:AK356633.1_cdsid_BAJ87850.1	1	0		1	miR-5205|	0
UCW_Tt-k25_contig_24462	masked based on gnl|TREP|TREP1090,	2	0		2	miR-1135a|miR-1135d|	0
UCW_Tt-k25_contig_24656	masked based on gnl|TREP|TREP3083,	1	0		1	miR-1137|	0
UCW_Tt-k25_contig_24933	masked based on gnl|TREP|TREP1119,	1	0		1	miR-5181|	0
UCW_Tt-k25_contig_24999	masked based on gnl|TREP|TREP742,	1	0		0		1	Novel-104|
UCW_Tt-k25_contig_25048	masked based on gnl|TREP|TREP867,	5	0		3	miR-1120a|miR-1120b|miR-5205|	2	Novel-25|Novel-25*|
UCW_Tt-k25_contig_251	masked based on gnl|TREP|TREP3314,	2	0		0		2	Novel-18|Novel-78|
UCW_Tt-k25_contig_25170	masked based on gnl|TREP|TREP2323,	1	0		0		1	Novel-77|
UCW_Tt-k25_contig_25369		1	0		0		1	Novel-23|
UCW_Tt-k25_contig_25380		1	0		1	miR-396a|	0
UCW_Tt-k25_contig_25498	masked based on gnl|TREP|TREP2283,	1	0		0		1	Novel-44|
UCW_Tt-k25_contig_25522		1	0		0		1	Novel-16|
UCW_Tt-k25_contig_25559	masked based on gnl|TREP|TREP3083,	2	0		2	miR-1137|miR-5205*|	0
UCW_Tt-k25_contig_25668	masked based on gnl|PTREP|PTREP219,	1	0		0		1	Novel-93|
UCW_Tt-k25_contig_25684	masked based on gnl|TREP|TREP1102,	1	0		1	miR-1135a*-1|	0
UCW_Tt-k25_contig_26084		2	0		2	miR-1120b|miR-5205|	0
UCW_Tt-k25_contig_26139	tt-k31_contig_25373 blast2cap3-joined, subject-protein-link:AB042240_22	1	0		1	miR-5181|	0
UCW_Tt-k25_contig_26180	masked based on gnl|TREP|TREP2080,	1	0		0		1	Novel-6|
UCW_Tt-k25_contig_26586	masked based on gnl|TREP|TREP3085,	2	0		1	miR-5181|	1	Novel-73|
UCW_Tt-k25_contig_26642	masked based on gnl|TREP|TREP3107,	1	0		1	miR-6197c|	0
UCW_Tt-k25_contig_2675		1	0		0		1	Novel-6|
UCW_Tt-k25_contig_26751		1	0		1	miR-5181|	0
UCW_Tt-k25_contig_26862		1	0		0		1	Novel-124|
UCW_Tt-k25_contig_26976	tt-k45_contig_26496 blast2cap3-joined, subject-protein-link:AK377143.1_cdsid_BAK08337.1	1	0		1	miR-1130a|	0
UCW_Tt-k25_contig_27089	masked based on gnl|TREP|TREP2215,	2	0		1	miR-6197b|	1	Novel-45|
UCW_Tt-k25_contig_2709		1	0		1	miR-5181|	0
UCW_Tt-k25_contig_27286	masked based on gnl|TREP|TREP1119,	1	0		1	miR-1135a|	0
UCW_Tt-k25_contig_27343	masked based on gnl|TREP|TREP3004,	1	0		0		1	Novel-107|
UCW_Tt-k25_contig_27356	masked based on gnl|TREP|TREP2370,	3	0		2	miR-1120b|miR-5205|	1	Novel-25*|
UCW_Tt-k25_contig_27419		1	0		0		1	Novel-101|
UCW_Tt-k25_contig_27463	masked based on gnl|TREP|TREP3097,	1	0		0		1	Novel-77|
UCW_Tt-k25_contig_27483	tt-k21_contig_33154 blast2cap3-joined, subject-protein-link:AK366266.1_cdsid_BAJ97469.1	1	0		1	miR-1130a|	0
UCW_Tt-k25_contig_27517	masked based on gnl|TREP|TREP1105,	5	0		2	miR-1120a|miR-1120b|	3	Novel-25|Novel-25*|Novel-53|
UCW_Tt-k25_contig_27752	masked based on gnl|TREP|TREP99,masked based on gnl|PTREP|PTREP64,	1	0		1	miR-9778*-2|	0
UCW_Tt-k25_contig_27950		1	0		1	miR-6197b|	0
UCW_Tt-k25_contig_28260	masked based on gnl|TREP|TREP3081,	3	0		2	miR-1120b|miR-5205|	1	Novel-25*|
UCW_Tt-k25_contig_28311	masked based on gnl|TREP|TREP3078,	3	0		2	miR-1120b|miR-5205|	1	Novel-25*|
UCW_Tt-k25_contig_28394	masked based on gnl|TREP|TREP1146,	2	0		1	miR-6197c|	1	Novel-88|
UCW_Tt-k25_contig_28449	masked based on gnl|TREP|TREP1146,	1	0		0		1	Novel-88|
UCW_Tt-k25_contig_28565	masked based on gnl|TREP|TREP3105,	1	0		1	miR-6197c|	0
UCW_Tt-k25_contig_28689	masked based on gnl|TREP|TREP3107,	1	0		1	miR-6197c|	0
UCW_Tt-k25_contig_28937		2	0		2	miR-5205|miR-5205*|	0
UCW_Tt-k25_contig_29155		1	0		0		1	Novel-23|
UCW_Tt-k25_contig_29181	masked based on gnl|TREP|TREP3083,	1	0		1	miR-1137|	0
UCW_Tt-k25_contig_29255		1	0		1	miR-6197b|	0
UCW_Tt-k25_contig_29413	masked based on gnl|TREP|TREP1159,	1	0		1	miR-5205|	0
UCW_Tt-k25_contig_29414	masked based on gnl|TREP|TREP1146,	1	0		0		1	Novel-60|
UCW_Tt-k25_contig_29582	masked based on gnl|TREP|TREP2349,	1	0		1	miR-164a|	0
UCW_Tt-k25_contig_2963		1	0		1	miR-5181|	0
UCW_Tt-k25_contig_29808		1	0		1	miR-5181*|	0
UCW_Tt-k25_contig_29887		1	0		1	miR-6197c|	0
UCW_Tt-k25_contig_29889	masked based on gnl|TREP|TREP867,	5	0		3	miR-1120a|miR-1120b|miR-5205|	2	Novel-25|Novel-25*|
UCW_Tt-k25_contig_29923	masked based on gnl|TREP|TREP1525,	1	0		0		1	Novel-73|
UCW_Tt-k25_contig_29955	masked based on gnl|TREP|TREP1102,	7	0		6	miR-1135a|miR-1135b|miR-1135c|miR-1135d|miR-1135e|miR-1135f|	1	Novel-64|
UCW_Tt-k25_contig_30076	masked based on gnl|TREP|TREP218,masked based on gnl|PTREP|PTREP44,	1	0		1	miR-6197c|	0
UCW_Tt-k25_contig_30455	masked based on gnl|TREP|TREP3085,	1	0		1	miR-5181|	0
UCW_Tt-k25_contig_3057		1	0		1	miR-5205|	0
UCW_Tt-k25_contig_30757	masked based on gnl|TREP|TREP3083,	1	0		1	miR-1137|	0
UCW_Tt-k25_contig_30803		1	0		1	miR-171b*-1|	0
UCW_Tt-k25_contig_30813		1	0		1	miR-5205|	0
UCW_Tt-k25_contig_30871		1	0		1	miR-1130b|	0
UCW_Tt-k25_contig_30887	masked based on gnl|TREP|TREP824,masked based on gnl|PTREP|PTREP70,	1	0		1	miR-169e|	0
UCW_Tt-k25_contig_30939	masked based on gnl|TREP|TREP3058,	2	0		0		2	Novel-10a|Novel-10b|
UCW_Tt-k25_contig_31179	masked based on gnl|TREP|TREP1153,	1	0		0		1	Novel-88|
UCW_Tt-k25_contig_31432	masked based on gnl|TREP|TREP1158,	2	0		1	miR-5205|	1	Novel-25*|
UCW_Tt-k25_contig_31557	masked based on gnl|TREP|TREP3177,	1	0		1	miR-171b*-1|	0
UCW_Tt-k25_contig_31587		1	0		1	miR-5181|	0
UCW_Tt-k25_contig_32033	masked based on gnl|TREP|TREP1809,	1	0		1	miR-5205|	0
UCW_Tt-k25_contig_32050	masked based on gnl|TREP|TREP3085,	2	0		1	miR-5181|	1	Novel-73|
UCW_Tt-k25_contig_32063	masked based on gnl|TREP|TREP3085,	2	0		1	miR-5181|	1	Novel-73|
UCW_Tt-k25_contig_3226	masked based on gnl|TREP|TREP2026,masked based on gnl|PTREP|PTREP127,	1	0		0		1	Novel-71*|
UCW_Tt-k25_contig_3229		1	0		1	miR-5181*|	0
UCW_Tt-k25_contig_32302	masked based on gnl|TREP|TREP1090,	1	0		0		1	Novel-63|
UCW_Tt-k25_contig_32380		2	0		1	miR-9662|	1	Novel-24|
UCW_Tt-k25_contig_3239	masked based on gnl|TREP|TREP3107,	1	0		1	miR-5181|	0
UCW_Tt-k25_contig_32422	tt-k63_contig_48959 blast2cap3-joined, subject-protein-link:AK249735	1	0		1	miR-1130a|	0
UCW_Tt-k25_contig_3252	masked based on gnl|TREP|TREP3451,	2	0		0		2	Novel-10b|Novel-84|
UCW_Tt-k25_contig_32520	masked based on gnl|TREP|TREP1066,	1	0		0		1	Novel-100*|
UCW_Tt-k25_contig_3260		1	0		1	miR-169j*|	0
UCW_Tt-k25_contig_32774		1	0		1	miR-1130c|	0
UCW_Tt-k25_contig_32836		1	0		0		1	Novel-6|
UCW_Tt-k25_contig_32896	masked based on gnl|TREP|TREP1097,masked based on gnl|PTREP|PTREP15,	2	0		2	miR-1135a|miR-1135d|	0
UCW_Tt-k25_contig_3306	masked based on gnl|TREP|TREP3107,	4	0		0		4	Novel-10a|Novel-10b|Novel-84|Novel-89|
UCW_Tt-k25_contig_33102		1	0		0		1	Novel-42|
UCW_Tt-k25_contig_3312	masked based on gnl|TREP|TREP3076,	5	0		2	miR-1120a|miR-1120b|	3	Novel-25|Novel-25*|Novel-53|
UCW_Tt-k25_contig_33264		1	0		1	miR-5205|	0
UCW_Tt-k25_contig_33495	masked based on gnl|TREP|TREP890,	2	0		1	miR-1120a|	1	Novel-25|
UCW_Tt-k25_contig_33554	masked based on gnl|TREP|TREP3083,	1	0		1	miR-1137|	0
UCW_Tt-k25_contig_33790		4	0		1	miR-6197c|	3	Novel-10a|Novel-10b|Novel-84|
UCW_Tt-k25_contig_33794		1	0		0		1	Novel-99*|
UCW_Tt-k25_contig_33914	tt-k63_contig_67545 blast2cap3-joined, subject-protein-link:AK375336.1_cdsid_BAK06531.1	2	0		0		2	Novel-33|Novel-91|
UCW_Tt-k25_contig_34190		2	0		1	miR-1120b|	1	Novel-25*|
UCW_Tt-k25_contig_34255	masked based on gnl|TREP|TREP2216,	1	0		0		1	Novel-30|
UCW_Tt-k25_contig_3429	masked based on gnl|TREP|TREP3076,	2	0		1	miR-1120b|	1	Novel-25*|
UCW_Tt-k25_contig_34315		1	0		1	miR-1120b|	0
UCW_Tt-k25_contig_34452	masked based on gnl|TREP|TREP3073,	1	0		1	miR-5205*|	0
UCW_Tt-k25_contig_34473	masked based on gnl|TREP|TREP894,	3	0		2	miR-1120b|miR-5205|	1	Novel-25*|
UCW_Tt-k25_contig_34478		1	0		1	miR-396a*-2|	0
UCW_Tt-k25_contig_34533	masked based on gnl|TREP|TREP3107,	1	0		0		1	Novel-104|
UCW_Tt-k25_contig_34540		2	0		1	miR-1120a|	1	Novel-25|
UCW_Tt-k25_contig_34541		1	0		1	miR-1120b|	0
UCW_Tt-k25_contig_3464	masked based on gnl|TREP|TREP916,	3	0		2	miR-1120b|miR-5205|	1	Novel-25*|
UCW_Tt-k25_contig_34772		1	0		1	miR-6197b|	0
UCW_Tt-k25_contig_3483	masked based on gnl|TREP|TREP3097,	2	0		2	miR-1135c|miR-1135e|	0
UCW_Tt-k25_contig_34940		2	0		1	miR-6197b|	1	Novel-45|
UCW_Tt-k25_contig_34965		1	0		0		1	Novel-107|
UCW_Tt-k25_contig_35054		3	0		0		3	Novel-34a|Novel-34b|Novel-34c|
UCW_Tt-k25_contig_35103	masked based on gnl|TREP|TREP3083,	1	0		1	miR-1137|	0
UCW_Tt-k25_contig_35305	masked based on gnl|TREP|TREP2356,	1	0		1	miR-5181|	0
UCW_Tt-k25_contig_35306	masked based on gnl|TREP|TREP3076,	3	0		1	miR-1120a|	2	Novel-25|Novel-53|
UCW_Tt-k25_contig_35340	masked based on gnl|TREP|TREP1156,	1	0		0		1	Novel-104|
UCW_Tt-k25_contig_35449	masked based on gnl|TREP|TREP1035,	1	0		1	miR-1137|	0
UCW_Tt-k25_contig_35527	masked based on gnl|TREP|TREP1065,	3	0		3	miR-1135a|miR-1135a*-1|miR-1135f*|	0
UCW_Tt-k25_contig_35719	masked based on gnl|TREP|TREP1654,	1	0		1	miR-6197b|	0
UCW_Tt-k25_contig_35767	masked based on gnl|TREP|TREP216,	1	0		0		1	Novel-77|
UCW_Tt-k25_contig_35865	masked based on gnl|TREP|TREP967,	1	0		1	miR-6197c|	0
UCW_Tt-k25_contig_35897		1	0		1	miR-5205|	0
UCW_Tt-k25_contig_35898	tt-k61_contig_71830 blast2cap3-joined, subject-protein-link:Bradi2g38400.1	2	0		1	miR-9674c|	1	Novel-115|
UCW_Tt-k25_contig_35986	masked based on gnl|TREP|TREP889,	3	0		2	miR-1120b|miR-5205|	1	Novel-25*|
UCW_Tt-k25_contig_36015	masked based on gnl|TREP|TREP3101,	1	0		0		1	Novel-88|
UCW_Tt-k25_contig_36183		1	0		1	miR-5169|	0
UCW_Tt-k25_contig_36213	masked based on gnl|TREP|TREP3083,	1	0		1	miR-1137|	0
UCW_Tt-k25_contig_36223	masked based on gnl|TREP|TREP3107,	1	0		0		1	Novel-89|
UCW_Tt-k25_contig_36650	masked based on gnl|TREP|TREP1105,	1	0		1	miR-1135a|	0
UCW_Tt-k25_contig_36863	masked based on gnl|PTREP|PTREP114,	1	0		0		1	Novel-42|
UCW_Tt-k25_contig_37066	tt-k41_contig_32549 blast2cap3-joined, subject-protein-link:AK249196	2	0		1	miR-1120a|	1	Novel-25|
UCW_Tt-k25_contig_37185	tt-k61_contig_35812 blast2cap3-joined, subject-protein-link:AK249425	1	0		1	miR-6197a*|	0
UCW_Tt-k25_contig_37190	tt-k55_contig_19158;tt-k21_contig_22922 blast2cap3-joined, subject-protein-link:AK249425	1	0		1	miR-6197a*|	0
UCW_Tt-k25_contig_3733		3	0		3	miR-169f|miR-169i|miR-169j*|	0
UCW_Tt-k25_contig_37352		1	0		1	miR-395|	0
UCW_Tt-k25_contig_37597		1	0		1	miR-171b*-1|	0
UCW_Tt-k25_contig_37637	masked based on gnl|TREP|TREP218,	1	0		1	miR-6197c|	0
UCW_Tt-k25_contig_37691	masked based on gnl|TREP|TREP1051,	1	0		0		1	Novel-44|
UCW_Tt-k25_contig_379	masked based on gnl|TREP|TREP1805,	1	0		1	miR-5181|	0
UCW_Tt-k25_contig_38122		1	0		1	miR-5181|	0
UCW_Tt-k25_contig_38253		1	0		0		1	Novel-44|
UCW_Tt-k25_contig_38585		1	0		0		1	Novel-42|
UCW_Tt-k25_contig_38759	masked based on gnl|TREP|TREP1049,	2	0		2	miR-1135a*-1|miR-1135f*|	0
UCW_Tt-k25_contig_38771		1	0		1	miR-398a*|	0
UCW_Tt-k25_contig_3896		2	0		2	miR-1135c|miR-1135e|	0
UCW_Tt-k25_contig_39081	masked based on gnl|TREP|TREP867,	3	0		1	miR-1120a|	2	Novel-25|Novel-25*|
UCW_Tt-k25_contig_3909	tt-k51_contig_3874 blast2cap3-joined, subject-protein-link:AK376215.1_cdsid_BAK07410.1	1	0		0		1	Novel-60|
UCW_Tt-k25_contig_3913		1	0		1	miR-5205|	0
UCW_Tt-k25_contig_39160	masked based on gnl|TREP|TREP3098,	1	0		0		1	Novel-77|
UCW_Tt-k25_contig_39361	masked based on gnl|TREP|TREP3107,	2	0		1	miR-6197c|	1	Novel-104|
UCW_Tt-k25_contig_39435	masked based on gnl|TREP|TREP967,	2	0		1	miR-5169|	1	Novel-104|
UCW_Tt-k25_contig_39458	masked based on gnl|TREP|TREP1078,	1	0		0		1	Novel-83|
UCW_Tt-k25_contig_3948	tt-k51_contig_10440 blast2cap3-joined, subject-protein-link:AK362876.1_cdsid_BAJ94080.1	1	0		1	miR-5181|	0
UCW_Tt-k25_contig_39610	masked based on gnl|TREP|TREP3075,	1	0		1	miR-5205|	0
UCW_Tt-k25_contig_39644	masked based on gnl|TREP|TREP2081,	1	0		1	miR-5175a|	0
UCW_Tt-k25_contig_39827		1	0		1	miR-6197b|	0
UCW_Tt-k25_contig_39873		1	0		0		1	Novel-42|
UCW_Tt-k25_contig_39887	masked based on gnl|TREP|TREP890,	10	0		5	miR-1120b|miR-5205|miR-9863|miR-9863*-1|miR-9863*-2|	5	Novel-107|Novel-107*|Novel-114|Novel-114*|Novel-25*|
UCW_Tt-k25_contig_4020	masked based on gnl|TREP|TREP1085,	2	0		2	miR-1135a|miR-1135d|	0
UCW_Tt-k25_contig_40284		1	0		0		1	Novel-16|
UCW_Tt-k25_contig_40480	masked based on gnl|TREP|TREP1052,	5	0		5	miR-1135a|miR-1135c|miR-1135d|miR-1135e|miR-5175a|	0
UCW_Tt-k25_contig_40482		1	0		0		1	Novel-78|
UCW_Tt-k25_contig_40486		1	0		0		1	Novel-45|
UCW_Tt-k25_contig_40618		1	0		1	miR-5205|	0
UCW_Tt-k25_contig_40718	masked based on gnl|TREP|TREP1102,	5	0		4	miR-1135b|miR-1135c|miR-1135e|miR-1135f|	1	Novel-64|
UCW_Tt-k25_contig_40870	masked based on gnl|TREP|TREP1102,	8	0		7	miR-1135a|miR-1135a*-1|miR-1135b|miR-1135c|miR-1135e|miR-1135f|miR-1135f*|	1	Novel-64|
UCW_Tt-k25_contig_40961		2	0		0		2	Novel-37|Novel-72|
UCW_Tt-k25_contig_41023	masked based on gnl|TREP|TREP1068,	2	0		2	miR-1135a*-1|miR-396a*-2|	0
UCW_Tt-k25_contig_41230	masked based on gnl|TREP|TREP1102,	6	0		5	miR-1135a*-1|miR-1135c|miR-1135c*|miR-1135e|miR-1135f*|	1	Novel-64|
UCW_Tt-k25_contig_41235	masked based on gnl|TREP|TREP909,	2	0		1	miR-1120a|	1	Novel-25|
UCW_Tt-k25_contig_41481	masked based on gnl|TREP|TREP982,	1	0		1	miR-5181|	0
UCW_Tt-k25_contig_41547	tt-k41_contig_42433 blast2cap3-joined, subject-protein-link:Bradi3g08030.1	2	0		0		2	Novel-33|Novel-91|
UCW_Tt-k25_contig_41629	masked based on gnl|TREP|TREP851,	1	0		1	miR-1130a|	0
UCW_Tt-k25_contig_41695		1	0		1	miR-1135a*-2|	0
UCW_Tt-k25_contig_41735	masked based on gnl|TREP|TREP989,	2	0		1	miR-5181|	1	Novel-73|
UCW_Tt-k25_contig_41797		1	0		1	miR-5205|	0
UCW_Tt-k25_contig_4181		1	0		0		1	Novel-42|
UCW_Tt-k25_contig_42091		1	0		1	miR-5205*|	0
UCW_Tt-k25_contig_42353	masked based on gnl|TREP|TREP3078,	2	0		1	miR-1120a|	1	Novel-25|
UCW_Tt-k25_contig_42374		1	0		1	miR-5169|	0
UCW_Tt-k25_contig_42418		1	0		1	miR-5205|	0
UCW_Tt-k25_contig_42462	masked based on gnl|TREP|TREP3107,	1	0		1	miR-5181|	0
UCW_Tt-k25_contig_42518		2	0		1	miR-5205|	1	Novel-25*|
UCW_Tt-k25_contig_42661	masked based on gnl|TREP|TREP3098,	1	0		0		1	Novel-77|
UCW_Tt-k25_contig_42695		1	0		1	miR-5205|	0
UCW_Tt-k25_contig_42718		1	0		1	miR-5205|	0
UCW_Tt-k25_contig_43184	masked based on gnl|TREP|TREP3100,	1	0		1	miR-5169|	0
UCW_Tt-k25_contig_43571	masked based on gnl|TREP|TREP1146,	5	0		3	miR-1120a|miR-1120b|miR-5205|	2	Novel-25|Novel-25*|
UCW_Tt-k25_contig_43591	masked based on gnl|TREP|TREP3078,	3	0		2	miR-1120b|miR-5205|	1	Novel-25*|
UCW_Tt-k25_contig_43702	masked based on gnl|TREP|TREP3107,	2	0		1	miR-6197c|	1	Novel-104|
UCW_Tt-k25_contig_43726	masked based on gnl|TREP|TREP880,	3	0		2	miR-1120b|miR-5205|	1	Novel-25*|
UCW_Tt-k25_contig_43842		1	0		1	miR-6197b|	0
UCW_Tt-k25_contig_43847	tt-k31_contig_43905 blast2cap3-joined, subject-protein-link:AK372799.1_cdsid_BAK03996.1	4	0		1	miR-1130a|	3	Novel-45|Novel-65|Novel-8|
UCW_Tt-k25_contig_44226	masked based on gnl|TREP|TREP1049,	6	0		4	miR-1135b|miR-1135c|miR-1135e|miR-1135f|	2	Novel-63|Novel-64|
UCW_Tt-k25_contig_44238	masked based on gnl|TREP|TREP3107,	1	0		1	miR-6197c|	0
UCW_Tt-k25_contig_4430	masked based on gnl|TREP|TREP2216,	1	0		0		1	Novel-30|
UCW_Tt-k25_contig_44358		1	0		0		1	Novel-88|
UCW_Tt-k25_contig_44578	masked based on gnl|TREP|TREP982,	1	0		1	miR-5181|	0
UCW_Tt-k25_contig_44586		1	0		0		1	Novel-23|
UCW_Tt-k25_contig_44624	masked based on gnl|TREP|TREP3107,masked based on gnl|PTREP|PTREP15,	1	0		0		1	Novel-104|
UCW_Tt-k25_contig_44720		1	0		1	miR-1135a|	0
UCW_Tt-k25_contig_4475		1	0		1	miR-5205|	0
UCW_Tt-k25_contig_44792		1	0		1	miR-5205|	0
UCW_Tt-k25_contig_44813		1	0		1	miR-5181|	0
UCW_Tt-k25_contig_44954		1	0		0		1	Novel-112*|
UCW_Tt-k25_contig_44958		1	0		1	miR-9662|	0
UCW_Tt-k25_contig_44963	masked based on gnl|TREP|TREP1004,	1	0		1	miR-5181|	0
UCW_Tt-k25_contig_45291		2	0		0		2	Novel-108|Novel-112|
UCW_Tt-k25_contig_45419		1	0		0		1	Novel-60|
UCW_Tt-k25_contig_45492		1	0		0		1	Novel-79|
UCW_Tt-k25_contig_45733	masked based on gnl|TREP|TREP872,	2	0		1	miR-1130a|	1	Novel-45|
UCW_Tt-k25_contig_45789	masked based on gnl|TREP|TREP1807,	1	0		1	miR-1135a|	0
UCW_Tt-k25_contig_45916	masked based on gnl|TREP|TREP1153,	1	0		0		1	Novel-88|
UCW_Tt-k25_contig_45923		1	0		0		1	Novel-23|
UCW_Tt-k25_contig_45974	masked based on gnl|TREP|TREP937,	1	0		0		1	Novel-29|
UCW_Tt-k25_contig_45998	masked based on gnl|TREP|TREP972,	4	0		2	miR-5169|miR-5205|	2	Novel-10b|Novel-84|
UCW_Tt-k25_contig_46203	masked based on gnl|TREP|TREP982,	1	0		0		1	Novel-73|
UCW_Tt-k25_contig_46412	tt-k51_contig_69949 blast2cap3-joined, subject-protein-link:AK365900.1_cdsid_BAJ97103.1	1	0		0		1	Novel-6|
UCW_Tt-k25_contig_46472	masked based on gnl|TREP|TREP3107,	1	0		0		1	Novel-89|
UCW_Tt-k25_contig_46751		1	0		1	miR-5205|	0
UCW_Tt-k25_contig_46779	masked based on gnl|TREP|TREP3107,	1	0		1	miR-6197c|	0
UCW_Tt-k25_contig_4680	masked based on gnl|TREP|TREP21,	1	0		1	miR-6197a*|	0
UCW_Tt-k25_contig_46909		1	0		0		1	Novel-6|
UCW_Tt-k25_contig_47302	masked based on gnl|TREP|TREP3087,	5	0		3	miR-1120a|miR-1120b|miR-5205|	2	Novel-25|Novel-25*|
UCW_Tt-k25_contig_47377		2	0		1	miR-6197a*|	1	Novel-65*|
UCW_Tt-k25_contig_47598		1	0		1	miR-5181|	0
UCW_Tt-k25_contig_47655		1	0		1	miR-5181|	0
UCW_Tt-k25_contig_4781		1	0		1	miR-5205|	0
UCW_Tt-k25_contig_47886	masked based on gnl|TREP|TREP1074,	1	0		1	miR-1135a|	0
UCW_Tt-k25_contig_47979		1	0		0		1	Novel-96|
UCW_Tt-k25_contig_48119	masked based on gnl|TREP|TREP3081,	1	0		0		1	Novel-45|
UCW_Tt-k25_contig_48277	masked based on gnl|TREP|TREP1016,	2	0		1	miR-5181|	1	Novel-73|
UCW_Tt-k25_contig_48300	masked based on gnl|TREP|TREP1139,	1	0		0		1	Novel-104|
UCW_Tt-k25_contig_48409	masked based on gnl|TREP|TREP890,	2	0		1	miR-1120b|	1	Novel-25*|
UCW_Tt-k25_contig_48633		2	0		1	miR-1135a|	1	Novel-44|
UCW_Tt-k25_contig_48749	masked based on gnl|TREP|TREP3323,	1	0		1	miR-6197b|	0
UCW_Tt-k25_contig_4885		1	0		1	miR-5181*|	0
UCW_Tt-k25_contig_49217	masked based on gnl|TREP|TREP1077,	1	0		1	miR-1135a|	0
UCW_Tt-k25_contig_49242	masked based on gnl|TREP|TREP1102,	3	0		3	miR-1135a|miR-1135a*-1|miR-1135f*|	0
UCW_Tt-k25_contig_49285	masked based on gnl|TREP|TREP3083,	1	0		1	miR-5181|	0
UCW_Tt-k25_contig_49320	tt-k31_contig_29408 blast2cap3-joined, subject-protein-link:AK248336	1	0		1	miR-6197b|	0
UCW_Tt-k25_contig_49433	masked based on gnl|TREP|TREP1102,	4	0		4	miR-1135a|miR-1135c|miR-1135d|miR-1135e|	0
UCW_Tt-k25_contig_49440	tt-k61_contig_74710;tt-k51_contig_22602 blast2cap3-joined, subject-protein-link:AK373223.1_cdsid_BAK04420.1	1	0		1	miR-5181*|	0
UCW_Tt-k25_contig_496	masked based on gnl|TREP|TREP1712,masked based on gnl|PTREP|PTREP15,	1	0		1	miR-1135a*-1|	0
UCW_Tt-k25_contig_49732		1	0		1	miR-1137|	0
UCW_Tt-k25_contig_49845	masked based on gnl|TREP|TREP2283,	1	0		1	miR-5181|	0
UCW_Tt-k25_contig_50168		1	0		0		1	Novel-54*-1|
UCW_Tt-k25_contig_50278		1	0		1	miR-9674b*-1|	0
UCW_Tt-k25_contig_50282		2	0		1	miR-1120a|	1	Novel-25|
UCW_Tt-k25_contig_50412	masked based on gnl|TREP|TREP3083,	1	0		1	miR-1137|	0
UCW_Tt-k25_contig_50433		1	0		0		1	Novel-107|
UCW_Tt-k25_contig_50566	masked based on gnl|TREP|TREP3323,masked based on gnl|PTREP|PTREP116,	1	0		1	miR-5205|	0
UCW_Tt-k25_contig_50633	masked based on gnl|TREP|TREP867,	5	0		3	miR-1120a|miR-1120b|miR-5205|	2	Novel-25|Novel-25*|
UCW_Tt-k25_contig_50686		1	0		0		1	Novel-44|
UCW_Tt-k25_contig_50710		1	0		1	miR-167a*-1|	0
UCW_Tt-k25_contig_5081	tt-k35_contig_4906 blast2cap3-joined, subject-protein-link:AK369173.1_cdsid_BAK00375.1	1	0		0		1	Novel-79|
UCW_Tt-k25_contig_50915	masked based on gnl|TREP|TREP2292,	1	0		0		1	Novel-52|
UCW_Tt-k25_contig_50971	masked based on gnl|TREP|TREP996,	1	0		1	miR-5181|	0
UCW_Tt-k25_contig_50993	masked based on gnl|TREP|TREP250,	3	0		0		3	Novel-108|Novel-112|Novel-54*-1|
UCW_Tt-k25_contig_5106	tt-k55_contig_3917 blast2cap3-joined, subject-protein-link:AK252694	1	0		1	miR-1130c|	0
UCW_Tt-k25_contig_5107		1	0		1	miR-1130c|	0
UCW_Tt-k25_contig_51147		1	0		1	miR-169c|	0
UCW_Tt-k25_contig_51174		1	0		1	miR-1130a|	0
UCW_Tt-k25_contig_51279	masked based on gnl|TREP|TREP218,masked based on gnl|PTREP|PTREP225,	1	0		0		1	Novel-104|
UCW_Tt-k25_contig_5136	masked based on gnl|TREP|TREP1077,masked based on gnl|PTREP|PTREP219,	5	0		5	miR-1135a|miR-1135b|miR-1135c|miR-1135e|miR-1135f|	0
UCW_Tt-k25_contig_51385	masked based on gnl|TREP|TREP2041,	2	0		0		2	Novel-2|Novel-24|
UCW_Tt-k25_contig_5150	masked based on gnl|TREP|TREP967,	1	0		0		1	Novel-104|
UCW_Tt-k25_contig_51705	masked based on gnl|TREP|TREP3101,	1	0		0		1	Novel-104|
UCW_Tt-k25_contig_51753	masked based on gnl|TREP|TREP3078,	2	0		1	miR-1120a|	1	Novel-25|
UCW_Tt-k25_contig_51986	masked based on gnl|TREP|TREP2026,	1	0		1	miR-1135d|	0
UCW_Tt-k25_contig_52140		2	0		2	miR-6197a|miR-6197b|	0
UCW_Tt-k25_contig_52147		1	0		1	miR-6197a*|	0
UCW_Tt-k25_contig_5216	masked based on gnl|TREP|TREP984,	2	0		1	miR-5181|	1	Novel-73|
UCW_Tt-k25_contig_52270	masked based on gnl|TREP|TREP3076,	2	0		1	miR-1120b|	1	Novel-25*|
UCW_Tt-k25_contig_52398		1	0		0		1	Novel-112*|
UCW_Tt-k25_contig_52668	masked based on gnl|TREP|TREP3528,	1	0		1	miR-5181|	0
UCW_Tt-k25_contig_52773		1	0		1	miR-5205|	0
UCW_Tt-k25_contig_52805	masked based on gnl|TREP|TREP2214,	2	0		2	miR-5205|miR-5205*|	0
UCW_Tt-k25_contig_52937	masked based on gnl|TREP|TREP3098,	1	0		0		1	Novel-77|
UCW_Tt-k25_contig_53066	masked based on gnl|PTREP|PTREP127,	1	0		0		1	Novel-71*|
UCW_Tt-k25_contig_53284	masked based on gnl|TREP|TREP1096,	1	0		1	miR-1135a|	0
UCW_Tt-k25_contig_53315	masked based on gnl|TREP|TREP3085,	1	0		1	miR-5181|	0
UCW_Tt-k25_contig_53459		1	0		1	miR-5181*|	0
UCW_Tt-k25_contig_53621		1	0		1	miR-5181|	0
UCW_Tt-k25_contig_53847		1	0		0		1	Novel-53|
UCW_Tt-k25_contig_54028	masked based on gnl|TREP|TREP867,	3	0		2	miR-1120b|miR-5205|	1	Novel-25*|
UCW_Tt-k25_contig_54104	masked based on gnl|TREP|TREP916,	4	0		2	miR-1120a|miR-1120b|	2	Novel-25|Novel-25*|
UCW_Tt-k25_contig_54118		3	0		2	miR-1120b|miR-5205|	1	Novel-25*|
UCW_Tt-k25_contig_54331	masked based on gnl|TREP|TREP216,	1	0		0		1	Novel-77|
UCW_Tt-k25_contig_54358	masked based on gnl|TREP|TREP2216,	2	0		0		2	Novel-30|Novel-34a*|
UCW_Tt-k25_contig_5440	masked based on gnl|TREP|TREP3453,	1	0		1	miR-5181|	0
UCW_Tt-k25_contig_54780	masked based on gnl|TREP|TREP218,	1	0		1	miR-6197c|	0
UCW_Tt-k25_contig_55026		1	0		1	miR-5181|	0
UCW_Tt-k25_contig_55172	masked based on gnl|TREP|TREP972,	2	0		1	miR-6197c|	1	Novel-104|
UCW_Tt-k25_contig_55302		1	0		0		1	Novel-74|
UCW_Tt-k25_contig_55385	masked based on gnl|TREP|TREP893,	4	0		3	miR-1120b|miR-5205|miR-6197b|	1	Novel-25*|
UCW_Tt-k25_contig_55532		1	0		1	miR-1137|	0
UCW_Tt-k25_contig_55800	tt-k61_contig_65834 blast2cap3-joined, subject-protein-link:AK356561.1_cdsid_BAJ87778.1	1	0		0		1	Novel-113|
UCW_Tt-k25_contig_55958		1	0		1	miR-5169|	0
UCW_Tt-k25_contig_56016	masked based on gnl|TREP|TREP3528,	1	0		1	miR-5181|	0
UCW_Tt-k25_contig_5603		2	0		2	miR-1130a|miR-1130b|	0
UCW_Tt-k25_contig_56042		1	0		1	miR-5181|	0
UCW_Tt-k25_contig_56448	masked based on gnl|TREP|TREP982,	1	0		1	miR-5181|	0
UCW_Tt-k25_contig_56486	masked based on gnl|TREP|TREP3417,	1	0		0		1	Novel-45|
UCW_Tt-k25_contig_56531		1	0		1	miR-396b|	0
UCW_Tt-k25_contig_56583	masked based on gnl|TREP|TREP3098,	1	0		0		1	Novel-77|
UCW_Tt-k25_contig_56789		2	0		0		2	Novel-84|Novel-89|
UCW_Tt-k25_contig_57345		1	0		1	miR-5181|	0
UCW_Tt-k25_contig_57594	masked based on gnl|TREP|TREP3107,	2	0		1	miR-6197c|	1	Novel-89|
UCW_Tt-k25_contig_57754		1	0		1	miR-5181|	0
UCW_Tt-k25_contig_58109	masked based on gnl|TREP|TREP3083,	2	0		1	miR-1120b|	1	Novel-25*|
UCW_Tt-k25_contig_58163		3	0		2	miR-5175a|miR-5181|	1	Novel-15|
UCW_Tt-k25_contig_58256	masked based on gnl|TREP|TREP3528,	1	0		1	miR-5181|	0
UCW_Tt-k25_contig_58341	tt-k21_contig_59714 blast2cap3-joined, subject-protein-link:LOC_Os06g39020.1	2	0		1	miR-5205|	1	Novel-25*|
UCW_Tt-k25_contig_58433	masked based on gnl|TREP|TREP3076,	2	0		1	miR-1120b|	1	Novel-25*|
UCW_Tt-k25_contig_58498	masked based on gnl|PTREP|PTREP119,	1	0		1	miR-1137|	0
UCW_Tt-k25_contig_58575	masked based on gnl|TREP|TREP258,	1	0		1	miR-164b|	0
UCW_Tt-k25_contig_58736		1	0		1	miR-5205|	0
UCW_Tt-k25_contig_58894	masked based on gnl|TREP|TREP3076,	4	0		1	miR-1130a|	3	Novel-45|Novel-65|Novel-8|
UCW_Tt-k25_contig_58937		1	0		1	miR-5181*|	0
UCW_Tt-k25_contig_59135		3	0		2	miR-1120b|miR-5205|	1	Novel-25*|
UCW_Tt-k25_contig_5920	masked based on gnl|TREP|TREP921,	1	0		1	miR-6197b|	0
UCW_Tt-k25_contig_5921	masked based on gnl|PTREP|PTREP127,	1	0		1	miR-5169|	0
UCW_Tt-k25_contig_5924		2	0		1	miR-1120b|	1	Novel-25*|
UCW_Tt-k25_contig_59267		1	0		1	miR-9674c|	0
UCW_Tt-k25_contig_59276		1	0		1	miR-171b*-1|	0
UCW_Tt-k25_contig_59386	masked based on gnl|TREP|TREP984,	1	0		1	miR-5181|	0
UCW_Tt-k25_contig_59538		3	0		1	miR-1120a|	2	Novel-25|Novel-53|
UCW_Tt-k25_contig_59685	masked based on gnl|TREP|TREP3107,	1	0		0		1	Novel-10a|
UCW_Tt-k25_contig_59815	tt-k21_contig_41085 blast2cap3-joined, subject-protein-link:LOC_Os08g27759.1	1	0		1	miR-9778|	0
UCW_Tt-k25_contig_59977		1	0		0		1	Novel-45|
UCW_Tt-k25_contig_60098	masked based on gnl|TREP|TREP3107,	2	0		1	miR-6197c|	1	Novel-104|
UCW_Tt-k25_contig_60149	masked based on gnl|TREP|TREP3076,	2	0		1	miR-1120b|	1	Novel-25*|
UCW_Tt-k25_contig_60195	masked based on gnl|TREP|TREP825,	2	0		0		2	Novel-33|Novel-91|
UCW_Tt-k25_contig_60231		1	0		0		1	Novel-42|
UCW_Tt-k25_contig_60345	masked based on gnl|TREP|TREP916,	5	0		3	miR-1120a|miR-1120b|miR-5205|	2	Novel-25|Novel-25*|
UCW_Tt-k25_contig_60384		1	0		1	miR-169h|	0
UCW_Tt-k25_contig_60932	masked based on gnl|TREP|TREP3080,	4	0		1	miR-1130a|	3	Novel-45|Novel-65|Novel-8|
UCW_Tt-k25_contig_60994	masked based on gnl|TREP|TREP3354,	1	0		0		1	Novel-16|
UCW_Tt-k25_contig_61048		1	0		1	miR-1130a|	0
UCW_Tt-k25_contig_61091		1	0		1	miR-1137|	0
UCW_Tt-k25_contig_61174		3	0		2	miR-1120b|miR-5205|	1	Novel-25*|
UCW_Tt-k25_contig_61213		2	1	ttu-miR160|	1	miR-160b|	0
UCW_Tt-k25_contig_6122	masked based on gnl|TREP|TREP3349,	2	0		1	miR-6197b|	1	Novel-45|
UCW_Tt-k25_contig_61223	masked based on gnl|TREP|TREP894,	3	0		2	miR-1120b|miR-5205|	1	Novel-25*|
UCW_Tt-k25_contig_6126		1	0		1	miR-171a*-1|	0
UCW_Tt-k25_contig_61279		1	0		0		1	Novel-6|
UCW_Tt-k25_contig_61434	masked based on gnl|TREP|TREP218,	1	0		1	miR-6197c|	0
UCW_Tt-k25_contig_61659		1	0		1	miR-5205|	0
UCW_Tt-k25_contig_6180		2	0		1	miR-5205*|	1	Novel-53|
UCW_Tt-k25_contig_61952	masked based on gnl|PTREP|PTREP12,	1	0		0		1	Novel-42|
UCW_Tt-k25_contig_62000	masked based on gnl|TREP|TREP894,	5	0		3	miR-1120a|miR-1120b|miR-5205|	2	Novel-25|Novel-25*|
UCW_Tt-k25_contig_62100		1	0		0		1	Novel-14|
UCW_Tt-k25_contig_62173		1	0		1	miR-5205|	0
UCW_Tt-k25_contig_6223	masked based on gnl|TREP|TREP947,	1	0		1	miR-6197b|	0
UCW_Tt-k25_contig_62306		3	0		2	miR-1120b|miR-5205|	1	Novel-25*|
UCW_Tt-k25_contig_62590		1	0		1	miR-1130c|	0
UCW_Tt-k25_contig_62768	masked based on gnl|TREP|TREP867,	3	0		2	miR-1120a|miR-1120b|	1	Novel-25|
UCW_Tt-k25_contig_62908	masked based on gnl|TREP|TREP3076,	2	0		1	miR-1120b|	1	Novel-25*|
UCW_Tt-k25_contig_63096	masked based on gnl|TREP|TREP3021,	4	0		0		4	Novel-10a|Novel-10b|Novel-84|Novel-89|
UCW_Tt-k25_contig_63117		4	0		1	miR-1130a|	3	Novel-45|Novel-65|Novel-8|
UCW_Tt-k25_contig_63345	masked based on gnl|TREP|TREP2285,	4	0		3	miR-5175a|miR-5175b|miR-5175c|	1	Novel-15|
UCW_Tt-k25_contig_63442		1	0		0		1	Novel-6|
UCW_Tt-k25_contig_63551		4	0		1	miR-1130a|	3	Novel-45|Novel-65|Novel-8|
UCW_Tt-k25_contig_63751		1	0		0		1	Novel-53|
UCW_Tt-k25_contig_63757		5	0		3	miR-1120a|miR-1120b|miR-5205|	2	Novel-25|Novel-25*|
UCW_Tt-k25_contig_63772		5	0		3	miR-1120a|miR-1120b|miR-5205|	2	Novel-25|Novel-25*|
UCW_Tt-k25_contig_63796		3	0		2	miR-1120b|miR-5205|	1	Novel-25*|
UCW_Tt-k25_contig_6380	masked based on gnl|TREP|TREP3100,	2	0		2	miR-5205|miR-5205*|	0
UCW_Tt-k25_contig_64052		1	0		0		1	Novel-25*|
UCW_Tt-k25_contig_64106		2	0		1	miR-1120a|	1	Novel-25|
UCW_Tt-k25_contig_64742	masked based on gnl|PTREP|PTREP100,	2	0		2	miR-1135a|miR-1135d|	0
UCW_Tt-k25_contig_64772		1	0		1	miR-169j|	0
UCW_Tt-k25_contig_6481	masked based on gnl|TREP|TREP1090,	1	0		1	miR-5175a|	0
UCW_Tt-k25_contig_64913		1	0		1	miR-9863*-3|	0
UCW_Tt-k25_contig_64954	masked based on gnl|TREP|TREP982,	1	0		1	miR-5181|	0
UCW_Tt-k25_contig_64993	masked based on gnl|TREP|TREP218,	1	0		1	miR-6197c|	0
UCW_Tt-k25_contig_65007	masked based on gnl|TREP|TREP1090,	1	0		1	miR-1135a|	0
UCW_Tt-k25_contig_65027		1	0		1	miR-9674g|	0
UCW_Tt-k25_contig_65815		1	0		0		1	Novel-93|
UCW_Tt-k25_contig_66089		1	0		1	miR-1130b|	0
UCW_Tt-k25_contig_66273		1	0		0		1	Novel-6|
UCW_Tt-k25_contig_66576	masked based on gnl|TREP|TREP3083,	1	0		1	miR-1137|	0
UCW_Tt-k25_contig_67000		1	0		1	miR-5181*|	0
UCW_Tt-k25_contig_67007		1	0		1	miR-5181|	0
UCW_Tt-k25_contig_67178	masked based on gnl|TREP|TREP741,	1	0		0		1	Novel-58|
UCW_Tt-k25_contig_67228		1	0		1	miR-1137|	0
UCW_Tt-k25_contig_67338		2	0		2	miR-6197a|miR-6197b|	0
UCW_Tt-k25_contig_6742	masked based on gnl|TREP|TREP1096,	2	0		1	miR-1135a|	1	Novel-77|
UCW_Tt-k25_contig_6765	masked based on gnl|TREP|TREP3083,	2	0		1	miR-1137|	1	Novel-35|
UCW_Tt-k25_contig_67934		2	0		1	miR-1120b|	1	Novel-25*|
UCW_Tt-k25_contig_68031		1	0		0		1	Novel-6|
UCW_Tt-k25_contig_68161	masked based on gnl|TREP|TREP3078,	3	0		2	miR-1120b|miR-5205|	1	Novel-25*|
UCW_Tt-k25_contig_68216		2	0		1	miR-5181*|	1	Novel-23|
UCW_Tt-k25_contig_68477		3	0		0		3	Novel-20|Novel-5a|Novel-5b|
UCW_Tt-k25_contig_68485		1	0		1	miR-5205|	0
UCW_Tt-k25_contig_68759		1	0		1	miR-1137|	0
UCW_Tt-k25_contig_68871	masked based on gnl|TREP|TREP3323,	1	0		1	miR-6197c|	0
UCW_Tt-k25_contig_68966		3	0		3	miR-171b|miR-171b*-2|miR-171c|	0
UCW_Tt-k25_contig_69060		1	0		1	miR-9677|	0
UCW_Tt-k25_contig_6914	masked based on gnl|TREP|TREP1152,	1	0		0		1	Novel-42|
UCW_Tt-k25_contig_69507		1	0		0		1	Novel-25*|
UCW_Tt-k25_contig_69513		1	0		0		1	Novel-96|
UCW_Tt-k25_contig_6953		3	0		2	miR-1135c|miR-1135e|	1	Novel-64|
UCW_Tt-k25_contig_69859	masked based on gnl|TREP|TREP3078,	3	0		2	miR-1120b|miR-5205|	1	Novel-25*|
UCW_Tt-k25_contig_70024		1	0		1	miR-169h|	0
UCW_Tt-k25_contig_7004		1	0		0		1	Novel-88|
UCW_Tt-k25_contig_7016	masked based on gnl|TREP|TREP1106,	7	0		6	miR-1135a|miR-1135a*-1|miR-1135c|miR-1135c*|miR-1135d|miR-1135e|	1	Novel-64|
UCW_Tt-k25_contig_70197		2	0		1	miR-1130a|	1	Novel-29|
UCW_Tt-k25_contig_70421		1	0		1	miR-5205|	0
UCW_Tt-k25_contig_70576		1	0		0		1	Novel-79|
UCW_Tt-k25_contig_7059		3	0		2	miR-1120b|miR-5205|	1	Novel-25*|
UCW_Tt-k25_contig_70694		3	0		2	miR-1120b|miR-5205|	1	Novel-25*|
UCW_Tt-k25_contig_71169		1	0		0		1	Novel-25*|
UCW_Tt-k25_contig_71446		1	0		0		1	Novel-65*|
UCW_Tt-k25_contig_71668		1	0		1	miR-5181*|	0
UCW_Tt-k25_contig_71790		1	0		0		1	Novel-6|
UCW_Tt-k25_contig_71903		1	0		0		1	Novel-8|
UCW_Tt-k25_contig_72551		1	0		1	miR-6197b|	0
UCW_Tt-k25_contig_7257		1	0		0		1	Novel-29|
UCW_Tt-k25_contig_72634		3	0		2	miR-1120b|miR-5205|	1	Novel-25*|
UCW_Tt-k25_contig_72666		1	0		0		1	Novel-14|
UCW_Tt-k25_contig_72764		1	0		1	miR-156|	0
UCW_Tt-k25_contig_72864	masked based on gnl|TREP|TREP3078,	3	0		2	miR-1120b|miR-5205|	1	Novel-25*|
UCW_Tt-k25_contig_72976		1	0		0		1	Novel-42|
UCW_Tt-k25_contig_73042		1	0		0		1	Novel-113|
UCW_Tt-k25_contig_73345		1	0		0		1	Novel-61|
UCW_Tt-k25_contig_73669	masked based on gnl|TREP|TREP988,	1	0		0		1	Novel-73|
UCW_Tt-k25_contig_73712		1	0		1	miR-396a*-2|	0
UCW_Tt-k25_contig_73734		1	0		1	miR-9677*|	0
UCW_Tt-k25_contig_73897	tt-k35_contig_81686 blast2cap3-joined, subject-protein-link:Bradi3g02247.1	1	0		1	miR-9772*-1|	0
UCW_Tt-k25_contig_742	masked based on gnl|TREP|TREP911,	1	0		1	miR-6197b|	0
UCW_Tt-k25_contig_74291		1	0		1	miR-1135a*-1|	0
UCW_Tt-k25_contig_7517	masked based on gnl|TREP|TREP1118,	2	0		2	miR-1135a|miR-6197a*|	0
UCW_Tt-k25_contig_7551		1	0		1	miR-171a*-2|	0
UCW_Tt-k25_contig_7771		4	0		4	miR-169a|miR-169f|miR-169j*|miR-169l|	0
UCW_Tt-k25_contig_7917		2	0		0		2	Novel-22a|Novel-22b|
UCW_Tt-k25_contig_7977		1	0		0		1	Novel-73|
UCW_Tt-k25_contig_8068	masked based on gnl|TREP|TREP3098,	2	0		2	miR-1135c|miR-1135e|	0
UCW_Tt-k25_contig_8129		2	0		1	miR-1120b|	1	Novel-30|
UCW_Tt-k25_contig_8177	masked based on gnl|TREP|TREP867,	3	0		2	miR-1120a|miR-1120b|	1	Novel-25|
UCW_Tt-k25_contig_8295	masked based on gnl|TREP|TREP967,	2	0		1	miR-5181|	1	Novel-10b|
UCW_Tt-k25_contig_8350	tt-k55_contig_25334 blast2cap3-joined, subject-protein-link:AK251172	3	0		1	miR-1120a|	2	Novel-25|Novel-53|
UCW_Tt-k25_contig_8435	tt-k61_contig_7601 blast2cap3-joined, subject-protein-link:AK372617.1_cdsid_BAK03814.1	1	0		0		1	Novel-16|
UCW_Tt-k25_contig_8454	tt-k51_contig_11930 blast2cap3-joined, subject-protein-link:AK365879.1_cdsid_BAJ97082.1	3	0		2	miR-1120b|miR-5205|	1	Novel-25*|
UCW_Tt-k25_contig_8565	masked based on gnl|TREP|TREP3107,	1	0		1	miR-6197c|	0
UCW_Tt-k25_contig_861		1	0		0		1	Novel-25*|
UCW_Tt-k25_contig_8658		1	0		1	miR-9664|	0
UCW_Tt-k25_contig_877		3	0		3	miR-1135a|miR-1135c|miR-1135e|	0
UCW_Tt-k25_contig_901	masked based on gnl|TREP|TREP2034,	2	0		1	miR-5181|	1	Novel-73|
UCW_Tt-k25_contig_9100		1	0		0		1	Novel-98|
UCW_Tt-k25_contig_9140	masked based on gnl|TREP|TREP867,	2	0		1	miR-1120a|	1	Novel-25|
UCW_Tt-k25_contig_9158		1	0		1	miR-6197c|	0
UCW_Tt-k25_contig_9189		1	0		1	miR-168|	0
UCW_Tt-k25_contig_9507	masked based on gnl|TREP|TREP3085,	1	0		0		1	Novel-73|
UCW_Tt-k25_contig_956	masked based on gnl|TREP|TREP824,masked based on gnl|PTREP|PTREP70,	1	0		0		1	Novel-42|
UCW_Tt-k25_contig_9684	masked based on gnl|TREP|TREP3100,	1	0		1	miR-5169|	0
UCW_Tt-k25_contig_9727	masked based on gnl|TREP|TREP3010,	5	0		3	miR-1130a|miR-5169|miR-5205|	2	Novel-65|Novel-65*|
UCW_Tt-k25_contig_9864	masked based on gnl|TREP|TREP3097,	1	0		0		1	Novel-77|
UCW_Tt-k25_contig_9883		1	0		1	miR-5175c|	0
UCW_Tt-k25_contig_9993	masked based on gnl|TREP|TREP1802,masked based on gnl|PTREP|PTREP225,	1	0		1	miR-5169|	0
UCW_Tt-k31_contig_10084	masked based on gnl|TREP|TREP3107,	2	0		0		2	Novel-10b|Novel-84|
UCW_Tt-k31_contig_10200		1	0		0		1	Novel-85|
UCW_Tt-k31_contig_10258	masked based on gnl|TREP|TREP1153,	1	0		0		1	Novel-88|
UCW_Tt-k31_contig_10262		1	0		1	miR-1120b|	0
UCW_Tt-k31_contig_10567	masked based on gnl|TREP|TREP1525,	1	0		1	miR-5181|	0
UCW_Tt-k31_contig_10707	masked based on gnl|TREP|TREP867,	2	0		2	miR-1120b|miR-5205|	0
UCW_Tt-k31_contig_10777	masked based on gnl|TREP|TREP3097,	1	0		0		1	Novel-77|
UCW_Tt-k31_contig_11037		1	0		1	miR-169h*|	0
UCW_Tt-k31_contig_11078	tt-k25_contig_20080;tt-k21_contig_12923 blast2cap3-joined, subject-protein-link:AK365363.1_cdsid_BAJ96566.1	1	0		0		1	Novel-16|
UCW_Tt-k31_contig_11205	masked based on gnl|TREP|TREP1160,	1	0		0		1	Novel-88|
UCW_Tt-k31_contig_11318		3	0		3	miR-9674b|miR-9674h|miR-9674j|	0
UCW_Tt-k31_contig_11371		3	0		2	miR-6197a|miR-6197b|	1	Novel-45|
UCW_Tt-k31_contig_1184	masked based on gnl|TREP|TREP1102,	7	0		6	miR-1135a|miR-1135a*-1|miR-1135c|miR-1135d|miR-1135e|miR-1135f*|	1	Novel-64|
UCW_Tt-k31_contig_11860	masked based on gnl|TREP|TREP3107,	4	0		1	miR-1130a|	3	Novel-45|Novel-65|Novel-8|
UCW_Tt-k31_contig_11983	masked based on gnl|TREP|TREP875,	2	0		1	miR-1120b|	1	Novel-25*|
UCW_Tt-k31_contig_11996		1	0		1	miR-9664|	0
UCW_Tt-k31_contig_12071	masked based on gnl|TREP|TREP1084,	1	0		1	miR-1135a|	0
UCW_Tt-k31_contig_12171		1	0		0		1	Novel-73|
UCW_Tt-k31_contig_12219	masked based on gnl|TREP|TREP3168,masked based on gnl|PTREP|PTREP242,	3	0		0		3	Novel-10a|Novel-10b|Novel-89|
UCW_Tt-k31_contig_12499		1	0		1	miR-9674c|	0
UCW_Tt-k31_contig_12568		1	0		0		1	Novel-16|
UCW_Tt-k31_contig_12719	masked based on gnl|TREP|TREP3085,	1	0		1	miR-5181|	0
UCW_Tt-k31_contig_12724		1	0		1	miR-5205|	0
UCW_Tt-k31_contig_12739		1	0		0		1	Novel-16|
UCW_Tt-k31_contig_12879	masked based on gnl|TREP|TREP2283,masked based on gnl|PTREP|PTREP63,	1	0		0		1	Novel-112*|
UCW_Tt-k31_contig_1294	tt-k25_contig_1590;tt-k21_contig_1786 blast2cap3-joined, subject-protein-link:AK249620	1	0		0		1	Novel-23|
UCW_Tt-k31_contig_13445	masked based on gnl|TREP|TREP3076,	2	0		1	miR-5205|	1	Novel-25*|
UCW_Tt-k31_contig_13533		1	0		1	miR-5181|	0
UCW_Tt-k31_contig_13552		1	0		1	miR-9664|	0
UCW_Tt-k31_contig_13660		1	0		0		1	Novel-51*|
UCW_Tt-k31_contig_13844	masked based on gnl|TREP|TREP2216,	1	0		0		1	Novel-37|
UCW_Tt-k31_contig_13861	masked based on gnl|TREP|TREP2026,	2	0		2	miR-1135a|miR-167a*-1|	0
UCW_Tt-k31_contig_13897	masked based on gnl|TREP|TREP1079,	1	0		1	miR-5181|	0
UCW_Tt-k31_contig_13936	masked based on gnl|TREP|TREP3078,	3	0		2	miR-1120b|miR-5205|	1	Novel-25*|
UCW_Tt-k31_contig_14216	masked based on gnl|TREP|TREP1016,	1	0		1	miR-5181|	0
UCW_Tt-k31_contig_14242	masked based on gnl|TREP|TREP2216,	1	0		0		1	Novel-30|
UCW_Tt-k31_contig_14385	masked based on gnl|TREP|TREP891,	4	0		1	miR-1130a|	3	Novel-45|Novel-65|Novel-8|
UCW_Tt-k31_contig_14421		1	0		1	miR-6197b|	0
UCW_Tt-k31_contig_14473	masked based on gnl|TREP|TREP1146,	1	0		1	miR-5181|	0
UCW_Tt-k31_contig_14602	masked based on gnl|TREP|TREP1100,	2	0		2	miR-1135a|miR-1135c*|	0
UCW_Tt-k31_contig_14652	tt-k25_contig_15541 blast2cap3-joined, subject-protein-link:AK373959.1_cdsid_BAK05156.1	1	0		1	miR-156*|	0
UCW_Tt-k31_contig_14663		1	0		0		1	Novel-99*|
UCW_Tt-k31_contig_14792	masked based on gnl|TREP|TREP1016,	1	0		1	miR-5181|	0
UCW_Tt-k31_contig_14906	masked based on gnl|TREP|TREP3107,	4	0		0		4	Novel-10a|Novel-10b|Novel-84|Novel-89|
UCW_Tt-k31_contig_14946	masked based on gnl|TREP|TREP1807,	1	0		0		1	Novel-63|
UCW_Tt-k31_contig_15488	masked based on gnl|TREP|TREP2216,	8	0		5	miR-1135a|miR-1135a*-1|miR-1135c|miR-1135d|miR-1135e|	3	Novel-30|Novel-34a*|Novel-37|
UCW_Tt-k31_contig_15591	masked based on gnl|TREP|TREP1153,	1	0		0		1	Novel-88|
UCW_Tt-k31_contig_1585	masked based on gnl|TREP|TREP890,	2	0		1	miR-1120b|	1	Novel-25*|
UCW_Tt-k31_contig_16004	masked based on gnl|TREP|TREP3078,	2	0		1	miR-1120a|	1	Novel-25|
UCW_Tt-k31_contig_16113		1	0		0		1	Novel-48|
UCW_Tt-k31_contig_16125	masked based on gnl|TREP|TREP984,	1	0		1	miR-5181|	0
UCW_Tt-k31_contig_16219	tt-k55_contig_14966 blast2cap3-joined, subject-protein-link:AK363331.1_cdsid_BAJ94535.1	1	0		1	miR-1135a|	0
UCW_Tt-k31_contig_16460		4	0		3	miR-5175a|miR-5175b|miR-5175c|	1	Novel-15|
UCW_Tt-k31_contig_1648	masked based on gnl|TREP|TREP3078,	2	0		1	miR-1120a|	1	Novel-25|
UCW_Tt-k31_contig_16541	tt-k61_contig_15591 blast2cap3-joined, subject-protein-link:AK250484	1	0		1	miR-168*|	0
UCW_Tt-k31_contig_16697		1	0		0		1	Novel-6|
UCW_Tt-k31_contig_16822		1	0		0		1	Novel-61|
UCW_Tt-k31_contig_16833	masked based on gnl|TREP|TREP1139,	1	0		0		1	Novel-10b|
UCW_Tt-k31_contig_16835		1	0		1	miR-169b|	0
UCW_Tt-k31_contig_17135		1	0		0		1	Novel-107|
UCW_Tt-k31_contig_17157	masked based on gnl|TREP|TREP1158,	1	0		1	miR-6197c|	0
UCW_Tt-k31_contig_17412	masked based on gnl|TREP|TREP1085,	1	0		1	miR-1135a|	0
UCW_Tt-k31_contig_18187	masked based on gnl|TREP|TREP3107,	1	0		1	miR-6197c|	0
UCW_Tt-k31_contig_18189		1	0		1	miR-5181*|	0
UCW_Tt-k31_contig_18204	masked based on gnl|TREP|TREP3076,	1	0		1	miR-5205*|	0
UCW_Tt-k31_contig_18326	masked based on gnl|TREP|TREP2034,	1	0		1	miR-6197c|	0
UCW_Tt-k31_contig_18521		2	0		2	miR-1135a*-1|miR-1135f*|	0
UCW_Tt-k31_contig_18667	masked based on gnl|TREP|TREP216,	1	0		0		1	Novel-77|
UCW_Tt-k31_contig_18721	masked based on gnl|PTREP|PTREP61,	1	0		1	miR-1130c|	0
UCW_Tt-k31_contig_18954		1	0		0		1	Novel-29|
UCW_Tt-k31_contig_1897	tt-k55_contig_23396 blast2cap3-joined, subject-protein-link:AK372044.1_cdsid_BAK03242.1	1	0		1	miR-1135a|	0
UCW_Tt-k31_contig_19105	masked based on gnl|TREP|TREP3107,	1	0		0		1	Novel-104|
UCW_Tt-k31_contig_19268	masked based on gnl|TREP|TREP218,	4	0		3	miR-1120b|miR-5205|miR-6197c|	1	Novel-25*|
UCW_Tt-k31_contig_1932		1	0		1	miR-5205|	0
UCW_Tt-k31_contig_19365		1	0		1	miR-9674b*-1|	0
UCW_Tt-k31_contig_19417	masked based on gnl|TREP|TREP896,	1	0		1	miR-6197b|	0
UCW_Tt-k31_contig_19640	tt-k63_contig_6849;tt-k31_contig_26543 blast2cap3-joined, subject-protein-link:AK368305.1_cdsid_BAJ99508.1	2	0		2	miR-9674a|miR-9674c|	0
UCW_Tt-k31_contig_19648	masked based on gnl|TREP|TREP3107,	2	0		0		2	Novel-10b|Novel-84|
UCW_Tt-k31_contig_19984	tt-k61_contig_23841 blast2cap3-joined, subject-protein-link:AK367830.1_cdsid_BAJ99033.1	1	0		0		1	Novel-63|
UCW_Tt-k31_contig_20014	masked based on gnl|TREP|TREP1026,	1	0		1	miR-1137|	0
UCW_Tt-k31_contig_20073		3	0		2	miR-1120b|miR-5205|	1	Novel-25*|
UCW_Tt-k31_contig_20100	masked based on gnl|TREP|TREP984,	1	0		1	miR-5181|	0
UCW_Tt-k31_contig_20141		3	0		2	miR-1120b|miR-5205|	1	Novel-25*|
UCW_Tt-k31_contig_20144	masked based on gnl|TREP|TREP2041,	1	0		0		1	Novel-2|
UCW_Tt-k31_contig_20200		1	0		0		1	Novel-102|
UCW_Tt-k31_contig_20550		1	0		0		1	Novel-96|
UCW_Tt-k31_contig_2063	masked based on gnl|TREP|TREP1109,	1	0		1	miR-6197a*|	0
UCW_Tt-k31_contig_20787		1	0		1	miR-5205|	0
UCW_Tt-k31_contig_20795		1	0		0		1	Novel-107|
UCW_Tt-k31_contig_20826	masked based on gnl|TREP|TREP3126,	2	0		1	miR-5181*|	1	Novel-23|
UCW_Tt-k31_contig_20948	masked based on gnl|TREP|TREP883,	3	0		1	miR-1130a|	2	Novel-45|Novel-8|
UCW_Tt-k31_contig_21028	masked based on gnl|TREP|TREP909,	3	0		2	miR-1120a|miR-1120b|	1	Novel-25|
UCW_Tt-k31_contig_21109		1	0		0		1	Novel-50|
UCW_Tt-k31_contig_21365	masked based on gnl|TREP|TREP3107,	5	0		1	miR-6197c|	4	Novel-10a|Novel-10b|Novel-84|Novel-89|
UCW_Tt-k31_contig_21471	masked based on gnl|TREP|TREP3107,	3	0		1	miR-6197c|	2	Novel-10a|Novel-10b|
UCW_Tt-k31_contig_21519	masked based on gnl|TREP|TREP1031,	3	0		2	miR-1120a|miR-5181|	1	Novel-25|
UCW_Tt-k31_contig_21548	masked based on gnl|TREP|TREP913,	2	0		1	miR-6197b|	1	Novel-112*|
UCW_Tt-k31_contig_2167		1	0		1	miR-5181|	0
UCW_Tt-k31_contig_21782		1	0		1	miR-5205|	0
UCW_Tt-k31_contig_21910	masked based on gnl|TREP|TREP851,	3	0		2	miR-6197b|miR-6197c|	1	Novel-48|
UCW_Tt-k31_contig_21964		1	0		1	miR-5181|	0
UCW_Tt-k31_contig_21985	masked based on gnl|TREP|TREP1085,	3	0		1	miR-1135a|	2	Novel-15|Novel-63|
UCW_Tt-k31_contig_22029		1	0		1	miR-397*|	0
UCW_Tt-k31_contig_22147		1	0		1	miR-5181*|	0
UCW_Tt-k31_contig_22307	masked based on gnl|TREP|TREP3078,	4	0		2	miR-5205|miR-5205*|	2	Novel-25*|Novel-53|
UCW_Tt-k31_contig_22344		1	0		1	miR-6197b|	0
UCW_Tt-k31_contig_22353		2	0		2	miR-5205|miR-5205*|	0
UCW_Tt-k31_contig_22357		1	0		0		1	Novel-16|
UCW_Tt-k31_contig_22401	masked based on gnl|TREP|TREP3080,	2	0		1	miR-1130a|	1	Novel-29|
UCW_Tt-k31_contig_22433		1	0		0		1	Novel-125|
UCW_Tt-k31_contig_2247	masked based on gnl|TREP|TREP243,masked based on gnl|PTREP|PTREP44,	1	0		0		1	Novel-16|
UCW_Tt-k31_contig_22618	masked based on gnl|TREP|TREP1106,	1	0		1	miR-1135a|	0
UCW_Tt-k31_contig_22626		3	0		2	miR-1120b|miR-5205|	1	Novel-25*|
UCW_Tt-k31_contig_22637		1	0		0		1	Novel-118|
UCW_Tt-k31_contig_22683		4	0		2	miR-1120a|miR-1120b|	2	Novel-25|Novel-25*|
UCW_Tt-k31_contig_22883	masked based on gnl|TREP|TREP924,	2	0		1	miR-5205|	1	Novel-25*|
UCW_Tt-k31_contig_22981	masked based on gnl|TREP|TREP921,	1	0		1	miR-6197b|	0
UCW_Tt-k31_contig_23263	masked based on gnl|TREP|TREP884,	2	0		2	miR-1137|miR-5205|	0
UCW_Tt-k31_contig_23295	masked based on gnl|TREP|TREP3085,	1	0		1	miR-5181|	0
UCW_Tt-k31_contig_23368	masked based on gnl|TREP|TREP909,	2	0		1	miR-5205|	1	Novel-25*|
UCW_Tt-k31_contig_23369	masked based on gnl|TREP|TREP3107,	1	0		1	miR-6197c|	0
UCW_Tt-k31_contig_23399		2	0		2	miR-1135a*-1|miR-1135f*|	0
UCW_Tt-k31_contig_23514		1	0		0		1	Novel-42|
UCW_Tt-k31_contig_23586	masked based on gnl|TREP|TREP2215,	1	0		0		1	Novel-25*|
UCW_Tt-k31_contig_23595	masked based on gnl|TREP|TREP3083,	1	0		1	miR-5205|	0
UCW_Tt-k31_contig_23771		1	0		0		1	Novel-6|
UCW_Tt-k31_contig_23851		1	0		1	miR-171a*-1|	0
UCW_Tt-k31_contig_23917		1	0		1	miR-169e|	0
UCW_Tt-k31_contig_24110		1	0		1	miR-5181*|	0
UCW_Tt-k31_contig_24129		2	0		2	miR-169a|miR-169j*|	0
UCW_Tt-k31_contig_24151		1	0		0		1	Novel-112*|
UCW_Tt-k31_contig_24229	masked based on gnl|TREP|TREP1132,	1	0		0		1	Novel-14|
UCW_Tt-k31_contig_24239	tt-k21_contig_26956 blast2cap3-joined, subject-protein-link:AK353788.1_cdsid_BAJ85007.1	1	0		1	miR-5205*|	0
UCW_Tt-k31_contig_24256	masked based on gnl|TREP|TREP872,	2	0		1	miR-1130a|	1	Novel-29|
UCW_Tt-k31_contig_24259	masked based on gnl|TREP|TREP3107,	1	0		0		1	Novel-10b|
UCW_Tt-k31_contig_2429		1	0		0		1	Novel-25*|
UCW_Tt-k31_contig_24311	masked based on gnl|TREP|TREP989,	1	0		0		1	Novel-73|
UCW_Tt-k31_contig_24483		3	0		2	miR-1120b|miR-5205|	1	Novel-25*|
UCW_Tt-k31_contig_24524		1	0		1	miR-5181|	0
UCW_Tt-k31_contig_24612		1	0		0		1	Novel-16|
UCW_Tt-k31_contig_24657	masked based on gnl|TREP|TREP21,	1	0		0		1	Novel-6|
UCW_Tt-k31_contig_2471		2	0		1	miR-5205*|	1	Novel-44|
UCW_Tt-k31_contig_24712		1	0		1	miR-5205*|	0
UCW_Tt-k31_contig_24746	tt-k51_contig_5560 blast2cap3-joined, subject-protein-link:LOC_Os04g53496.1	1	0		0		1	Novel-42|
UCW_Tt-k31_contig_24808		1	0		1	miR-171b*-1|	0
UCW_Tt-k31_contig_24878		1	0		1	miR-1137|	0
UCW_Tt-k31_contig_24963	masked based on gnl|TREP|TREP893,	1	0		1	miR-6197b|	0
UCW_Tt-k31_contig_25610		4	0		2	miR-1130a|miR-6197a*|	2	Novel-65|Novel-65*|
UCW_Tt-k31_contig_25637	masked based on gnl|TREP|TREP3089,	1	0		0		1	Novel-60|
UCW_Tt-k31_contig_25738	masked based on gnl|TREP|TREP3083,	1	0		1	miR-1137|	0
UCW_Tt-k31_contig_26056	masked based on gnl|TREP|TREP984,	4	0		3	miR-1120b|miR-5181|miR-5205|	1	Novel-25*|
UCW_Tt-k31_contig_26233		1	0		1	miR-5205*|	0
UCW_Tt-k31_contig_26422	masked based on gnl|TREP|TREP31,	1	0		1	miR-6197c|	0
UCW_Tt-k31_contig_26491		2	0		1	miR-5205|	1	Novel-25*|
UCW_Tt-k31_contig_26559		1	0		1	miR-1120b|	0
UCW_Tt-k31_contig_26595		1	0		1	miR-1137|	0
UCW_Tt-k31_contig_26699	masked based on gnl|TREP|TREP1119,	1	0		1	miR-5181|	0
UCW_Tt-k31_contig_26771	masked based on gnl|TREP|TREP1076,	1	0		0		1	Novel-44|
UCW_Tt-k31_contig_2688	masked based on gnl|TREP|TREP1085,	1	0		1	miR-5175a|	0
UCW_Tt-k31_contig_26886	masked based on gnl|TREP|TREP1105,	6	0		5	miR-1135a|miR-1135d|miR-5175a|miR-5175b|miR-5175c|	1	Novel-15|
UCW_Tt-k31_contig_26929	masked based on gnl|TREP|TREP3083,	1	0		1	miR-1137|	0
UCW_Tt-k31_contig_26945	masked based on gnl|TREP|TREP1078,	7	0		6	miR-1135a|miR-1135b|miR-1135c|miR-1135d|miR-1135e|miR-1135f|	1	Novel-64|
UCW_Tt-k31_contig_26957	tt-k35_contig_14132 blast2cap3-joined, subject-protein-link:AK358267.1_cdsid_BAJ89481.1	1	0		1	miR-5205|	0
UCW_Tt-k31_contig_27291		1	0		0		1	Novel-16|
UCW_Tt-k31_contig_27301	masked based on gnl|TREP|TREP3107,	1	0		0		1	Novel-104|
UCW_Tt-k31_contig_27437		1	0		0		1	Novel-35|
UCW_Tt-k31_contig_2746	masked based on gnl|TREP|TREP1084,	1	0		0		1	Novel-63|
UCW_Tt-k31_contig_27560		1	0		0		1	Novel-16|
UCW_Tt-k31_contig_276	masked based on gnl|TREP|TREP943,	1	0		0		1	Novel-77|
UCW_Tt-k31_contig_27612	masked based on gnl|TREP|TREP2216,	1	0		0		1	Novel-22b*|
UCW_Tt-k31_contig_27776	masked based on gnl|TREP|TREP1310,masked based on gnl|PTREP|PTREP226,	1	0		0		1	Novel-113|
UCW_Tt-k31_contig_2779		1	0		1	miR-5181|	0
UCW_Tt-k31_contig_27878		4	0		4	miR-9674d|miR-9674f*|miR-9674h|miR-9674j|	0
UCW_Tt-k31_contig_27914	masked based on gnl|TREP|TREP907,	2	0		1	miR-1120a|	1	Novel-25|
UCW_Tt-k31_contig_2794	masked based on gnl|TREP|TREP1059,masked based on gnl|PTREP|PTREP132,	1	0		1	miR-1135f*|	0
UCW_Tt-k31_contig_27974		1	0		1	miR-1130c|	0
UCW_Tt-k31_contig_27991	masked based on gnl|TREP|TREP3075,	1	0		1	miR-5205|	0
UCW_Tt-k31_contig_28320		1	0		1	miR-5205|	0
UCW_Tt-k31_contig_28348		1	0		1	miR-1130a|	0
UCW_Tt-k31_contig_28380	masked based on gnl|TREP|TREP216,	1	0		0		1	Novel-77|
UCW_Tt-k31_contig_28606		1	0		0		1	Novel-108*|
UCW_Tt-k31_contig_28764	masked based on gnl|TREP|TREP3098,	1	0		0		1	Novel-77|
UCW_Tt-k31_contig_28894	masked based on gnl|TREP|TREP893,	1	0		1	miR-6197b|	0
UCW_Tt-k31_contig_28960		1	0		0		1	Novel-112*|
UCW_Tt-k31_contig_29010		1	0		1	miR-168*|	0
UCW_Tt-k31_contig_29130	masked based on gnl|TREP|TREP904,	2	0		1	miR-1130a|	1	Novel-29|
UCW_Tt-k31_contig_29277	masked based on gnl|TREP|TREP1673,	1	0		1	miR-5169|	0
UCW_Tt-k31_contig_29437	masked based on gnl|TREP|TREP218,	1	0		1	miR-6197c|	0
UCW_Tt-k31_contig_29458	masked based on gnl|PTREP|PTREP219,	1	0		1	miR-5205|	0
UCW_Tt-k31_contig_29509	masked based on gnl|TREP|TREP3451,	1	0		1	miR-5205|	0
UCW_Tt-k31_contig_29514		2	0		2	miR-5181|miR-5181*|	0
UCW_Tt-k31_contig_29860	masked based on gnl|TREP|TREP2299,	3	0		2	miR-1120b|miR-5205|	1	Novel-25*|
UCW_Tt-k31_contig_29953		1	0		0		1	Novel-69|
UCW_Tt-k31_contig_29957	masked based on gnl|TREP|TREP3010,	1	0		1	miR-5169|	0
UCW_Tt-k31_contig_29960	masked based on gnl|TREP|TREP2026,	1	0		0		1	Novel-77|
UCW_Tt-k31_contig_30121		1	0		1	miR-169b|	0
UCW_Tt-k31_contig_30282		1	0		0		1	Novel-25*|
UCW_Tt-k31_contig_30424	masked based on gnl|TREP|TREP3107,	2	0		1	miR-6197c|	1	Novel-104|
UCW_Tt-k31_contig_3054	masked based on gnl|TREP|TREP942,	4	0		3	miR-1120a|miR-1120b|miR-5205|	1	Novel-25|
UCW_Tt-k31_contig_3055		1	0		1	miR-5205|	0
UCW_Tt-k31_contig_30581	masked based on gnl|PTREP|PTREP99,	2	0		2	miR-169f|miR-169i|	0
UCW_Tt-k31_contig_30777		1	0		1	miR-9674c|	0
UCW_Tt-k31_contig_30866		4	0		1	miR-1130a|	3	Novel-45|Novel-65|Novel-8|
UCW_Tt-k31_contig_30982	masked based on gnl|TREP|TREP254,	5	0		3	miR-1120a|miR-1120b|miR-5205|	2	Novel-25|Novel-25*|
UCW_Tt-k31_contig_31129	masked based on gnl|TREP|TREP3097,	1	0		0		1	Novel-77|
UCW_Tt-k31_contig_31310	masked based on gnl|TREP|TREP3083,	1	0		1	miR-1137|	0
UCW_Tt-k31_contig_31364	masked based on gnl|TREP|TREP3107,	1	0		1	miR-6197c|	0
UCW_Tt-k31_contig_31443	masked based on gnl|TREP|TREP3024,	1	0		1	miR-6197b|	0
UCW_Tt-k31_contig_31475	masked based on gnl|TREP|TREP3271,	4	0		4	miR-1135a|miR-1135c|miR-1135d|miR-1135e|	0
UCW_Tt-k31_contig_31498	tt-k21_contig_33344 blast2cap3-joined, subject-protein-link:AK368321.1_cdsid_BAJ99524.1	2	0		0		2	Novel-95a|Novel-95b|
UCW_Tt-k31_contig_31513		1	0		1	miR-172*|	0
UCW_Tt-k31_contig_32326	tt-k21_contig_21996 blast2cap3-joined, subject-protein-link:AK374995.1_cdsid_BAK06190.1	1	0		0		1	Novel-42|
UCW_Tt-k31_contig_3252	masked based on gnl|TREP|TREP891,	4	0		1	miR-1130a|	3	Novel-45|Novel-65|Novel-8|
UCW_Tt-k31_contig_32585		1	0		1	miR-5205|	0
UCW_Tt-k31_contig_32663		1	0		1	miR-6197c|	0
UCW_Tt-k31_contig_32671	masked based on gnl|TREP|TREP3107,	1	0		1	miR-6197c|	0
UCW_Tt-k31_contig_32688		1	0		1	miR-5205*|	0
UCW_Tt-k31_contig_32741		1	0		1	miR-9863|	0
UCW_Tt-k31_contig_32788		2	0		1	miR-5181|	1	Novel-88|
UCW_Tt-k31_contig_3279	masked based on gnl|TREP|TREP3271,	2	0		2	miR-6197a|miR-6197b|	0
UCW_Tt-k31_contig_33148	masked based on gnl|TREP|TREP1169,masked based on gnl|PTREP|PTREP56,	1	0		0		1	Novel-54*-1|
UCW_Tt-k31_contig_33308		1	0		1	miR-5205|	0
UCW_Tt-k31_contig_33511		3	0		3	miR-1135a|miR-1135c|miR-1135e|	0
UCW_Tt-k31_contig_33706		1	0		1	miR-156*|	0
UCW_Tt-k31_contig_33980		1	0		0		1	Novel-110|
UCW_Tt-k31_contig_33993	masked based on gnl|TREP|TREP1084,	2	0		2	miR-1135a|miR-1135d|	0
UCW_Tt-k31_contig_34533		1	0		1	miR-1120b|	0
UCW_Tt-k31_contig_34618	tt-k63_contig_33826;tt-k25_contig_17862 blast2cap3-joined, subject-protein-link:AK251934	2	0		1	miR-1120b|	1	Novel-25*|
UCW_Tt-k31_contig_34620		2	0		1	miR-1120a|	1	Novel-25|
UCW_Tt-k31_contig_34678	masked based on gnl|TREP|TREP984,	3	0		1	miR-5181|	2	Novel-28b*-2|Novel-73|
UCW_Tt-k31_contig_34740		1	0		1	miR-5181|	0
UCW_Tt-k31_contig_34847		1	0		1	miR-5181*|	0
UCW_Tt-k31_contig_34966	masked based on gnl|TREP|TREP3451,	1	0		1	miR-6197a*|	0
UCW_Tt-k31_contig_351	masked based on gnl|TREP|TREP3414,	1	0		1	miR-5181|	0
UCW_Tt-k31_contig_3511	masked based on gnl|TREP|TREP1653,	1	0		1	miR-5181|	0
UCW_Tt-k31_contig_35256		1	0		1	miR-5205|	0
UCW_Tt-k31_contig_35274	masked based on gnl|TREP|TREP967,	1	0		0		1	Novel-104|
UCW_Tt-k31_contig_35319	masked based on gnl|TREP|TREP1815,	1	0		0		1	Novel-91|
UCW_Tt-k31_contig_35408	masked based on gnl|TREP|TREP3097,	2	0		0		2	Novel-69|Novel-77|
UCW_Tt-k31_contig_35428	masked based on gnl|TREP|TREP3076,	2	0		2	miR-1120b|miR-5205*|	0
UCW_Tt-k31_contig_3545		1	0		0		1	Novel-104|
UCW_Tt-k31_contig_35643	masked based on gnl|TREP|TREP867,	2	0		1	miR-5205*|	1	Novel-53|
UCW_Tt-k31_contig_35752	masked based on gnl|TREP|TREP867,	2	0		1	miR-5205|	1	Novel-25*|
UCW_Tt-k31_contig_35864		2	0		1	miR-5205|	1	Novel-25*|
UCW_Tt-k31_contig_35878	masked based on gnl|TREP|TREP1121,masked based on gnl|PTREP|PTREP225,	2	0		1	miR-6197c|	1	Novel-79|
UCW_Tt-k31_contig_35952	masked based on gnl|TREP|TREP3107,	1	0		0		1	Novel-10a|
UCW_Tt-k31_contig_36244		1	0		1	miR-6197b|	0
UCW_Tt-k31_contig_36361	masked based on gnl|TREP|TREP3085,	2	0		1	miR-5181|	1	Novel-73|
UCW_Tt-k31_contig_36379	masked based on gnl|TREP|TREP1080,	1	0		1	miR-1135a|	0
UCW_Tt-k31_contig_364	masked based on gnl|TREP|TREP3098,	1	0		0		1	Novel-77|
UCW_Tt-k31_contig_3646	masked based on gnl|TREP|TREP3078,	3	0		2	miR-1120b|miR-5205|	1	Novel-25*|
UCW_Tt-k31_contig_36482	masked based on gnl|TREP|TREP3085,	1	0		1	miR-5181|	0
UCW_Tt-k31_contig_36553	masked based on gnl|TREP|TREP1100,	1	0		1	miR-1135a|	0
UCW_Tt-k31_contig_36589	masked based on gnl|TREP|TREP3107,	5	0		1	miR-6197c|	4	Novel-10a|Novel-10b|Novel-84|Novel-89|
UCW_Tt-k31_contig_36590		1	0		0		1	Novel-65|
UCW_Tt-k31_contig_36814		2	0		2	miR-1432a|miR-1432b|	0
UCW_Tt-k31_contig_371		2	0		0		2	Novel-34b|Novel-34c|
UCW_Tt-k31_contig_37111	tt-k51_contig_39001 blast2cap3-joined, subject-protein-link:AY040246_1	1	0		0		1	Novel-14|
UCW_Tt-k31_contig_37278		3	0		1	miR-1130a|	2	Novel-45|Novel-65|
UCW_Tt-k31_contig_37461		2	0		1	miR-1120b|	1	Novel-53|
UCW_Tt-k31_contig_37691		1	0		1	miR-6197b|	0
UCW_Tt-k31_contig_3792		1	0		1	miR-5181|	0
UCW_Tt-k31_contig_37967	masked based on gnl|TREP|TREP3083,	1	0		1	miR-1137|	0
UCW_Tt-k31_contig_38071	masked based on gnl|TREP|TREP1084,	7	0		6	miR-1135a|miR-1135b|miR-1135c|miR-1135e|miR-1135f|miR-5175a|	1	Novel-64|
UCW_Tt-k31_contig_38293	masked based on gnl|TREP|TREP1074,	2	0		1	miR-1130a|	1	Novel-29|
UCW_Tt-k31_contig_39104		1	0		1	miR-5205|	0
UCW_Tt-k31_contig_39141		1	0		0		1	Novel-65|
UCW_Tt-k31_contig_39198		2	0		2	miR-9664|miR-9778|	0
UCW_Tt-k31_contig_39243		1	0		0		1	Novel-113|
UCW_Tt-k31_contig_39312	masked based on gnl|TREP|TREP890,	1	0		1	miR-5205|	0
UCW_Tt-k31_contig_39493	tt-k63_contig_38781 blast2cap3-joined, subject-protein-link:AK376553.1_cdsid_BAK07748.1	1	0		1	miR-9674b*-1|	0
UCW_Tt-k31_contig_39526	masked based on gnl|TREP|TREP3107,	1	0		1	miR-6197c|	0
UCW_Tt-k31_contig_39536		3	0		2	miR-1120b|miR-5205|	1	Novel-25*|
UCW_Tt-k31_contig_39566	masked based on gnl|TREP|TREP991,	1	0		1	miR-5181|	0
UCW_Tt-k31_contig_39577	masked based on gnl|TREP|TREP947,	1	0		1	miR-6197b|	0
UCW_Tt-k31_contig_39690	masked based on gnl|TREP|TREP1079,	1	0		0		1	Novel-60|
UCW_Tt-k31_contig_39708	masked based on gnl|TREP|TREP1103,	2	0		1	miR-1135a|	1	Novel-63|
UCW_Tt-k31_contig_39895	masked based on gnl|TREP|TREP3107,	1	0		1	miR-5181|	0
UCW_Tt-k31_contig_40170	masked based on gnl|TREP|TREP914,	3	0		2	miR-1120b|miR-5205|	1	Novel-25*|
UCW_Tt-k31_contig_40214		1	0		0		1	Novel-16|
UCW_Tt-k31_contig_40312	masked based on gnl|TREP|TREP880,masked based on gnl|PTREP|PTREP127,	2	0		1	miR-1120a|	1	Novel-25|
UCW_Tt-k31_contig_40633		1	0		1	miR-396a*-2|	0
UCW_Tt-k31_contig_40882	masked based on gnl|TREP|TREP250,	1	0		1	miR-160b*-1|	0
UCW_Tt-k31_contig_41034		1	0		1	miR-1137|	0
UCW_Tt-k31_contig_4114	masked based on gnl|TREP|TREP1078,	2	0		2	miR-1135a*-1|miR-1135f*|	0
UCW_Tt-k31_contig_41186	masked based on gnl|TREP|TREP1079,	1	0		0		1	Novel-60|
UCW_Tt-k31_contig_41415	masked based on gnl|TREP|TREP1109,	1	0		1	miR-5181|	0
UCW_Tt-k31_contig_41432	masked based on gnl|TREP|TREP1035,	1	0		0		1	Novel-35|
UCW_Tt-k31_contig_41774	masked based on gnl|TREP|TREP742,	1	0		1	miR-6197c|	0
UCW_Tt-k31_contig_41792	masked based on gnl|TREP|TREP884,	1	0		1	miR-5205|	0
UCW_Tt-k31_contig_41795		3	0		2	miR-1120b|miR-5205|	1	Novel-25*|
UCW_Tt-k31_contig_41945	masked based on gnl|TREP|TREP948,	3	0		2	miR-1120b|miR-5205|	1	Novel-25*|
UCW_Tt-k31_contig_42030	masked based on gnl|TREP|TREP2211,	2	0		1	miR-5181|	1	Novel-73|
UCW_Tt-k31_contig_42160		1	0		1	miR-399|	0
UCW_Tt-k31_contig_42169		1	0		1	miR-1137|	0
UCW_Tt-k31_contig_42181	masked based on gnl|TREP|TREP967,	3	0		2	miR-5169|miR-6197c|	1	Novel-89|
UCW_Tt-k31_contig_42219		1	0		0		1	Novel-6|
UCW_Tt-k31_contig_42226		1	0		1	miR-5205|	0
UCW_Tt-k31_contig_42254	masked based on gnl|TREP|TREP3076,masked based on gnl|PTREP|PTREP120,	2	0		1	miR-1120b|	1	Novel-25*|
UCW_Tt-k31_contig_42327	masked based on gnl|TREP|TREP972,	1	0		0		1	Novel-104|
UCW_Tt-k31_contig_42440	masked based on gnl|TREP|TREP3323,masked based on gnl|PTREP|PTREP116,	1	0		1	miR-5181|	0
UCW_Tt-k31_contig_4249	masked based on gnl|TREP|TREP1102,	1	0		1	miR-1135a*-1|	0
UCW_Tt-k31_contig_42626		1	0		1	miR-6197b|	0
UCW_Tt-k31_contig_42792		3	0		2	miR-1120b|miR-5205|	1	Novel-25*|
UCW_Tt-k31_contig_42823	masked based on gnl|TREP|TREP1030,	1	0		1	miR-1130b|	0
UCW_Tt-k31_contig_42911	tt-k41_contig_50118 blast2cap3-joined, subject-protein-link:Bradi4g03005.1	1	0		1	miR-9863|	0
UCW_Tt-k31_contig_42990	masked based on gnl|TREP|TREP2034,	1	0		1	miR-5169|	0
UCW_Tt-k31_contig_43021	masked based on gnl|TREP|TREP3078,	3	0		2	miR-1120b|miR-5205|	1	Novel-25*|
UCW_Tt-k31_contig_43434		1	0		0		1	Novel-95a*|
UCW_Tt-k31_contig_43489	masked based on gnl|TREP|TREP916,masked based on gnl|PTREP|PTREP225,	3	0		2	miR-1120b|miR-5205|	1	Novel-25*|
UCW_Tt-k31_contig_43490	masked based on gnl|TREP|TREP916,	3	0		2	miR-1120b|miR-5205|	1	Novel-25*|
UCW_Tt-k31_contig_43558		1	0		0		1	Novel-70|
UCW_Tt-k31_contig_43618		1	0		1	miR-5205|	0
UCW_Tt-k31_contig_43623		2	0		1	miR-5205|	1	Novel-25*|
UCW_Tt-k31_contig_43857		1	0		1	miR-9664|	0
UCW_Tt-k31_contig_441	masked based on gnl|TREP|TREP2216,	1	0		0		1	Novel-30|
UCW_Tt-k31_contig_44110		1	0		1	miR-5205|	0
UCW_Tt-k31_contig_44558		1	0		1	miR-5181*|	0
UCW_Tt-k31_contig_44641	masked based on gnl|TREP|TREP867,	1	0		1	miR-1120b|	0
UCW_Tt-k31_contig_45022	tt-k63_contig_47770 blast2cap3-joined, subject-protein-link:Bradi3g52547.2	1	0		1	miR-396a|	0
UCW_Tt-k31_contig_45029	masked based on gnl|TREP|TREP3076,	4	0		3	miR-1120b|miR-6197a|miR-6197b|	1	Novel-25*|
UCW_Tt-k31_contig_45034	tt-k45_contig_47417 blast2cap3-joined, subject-protein-link:Bradi3g52547.2	1	0		1	miR-396a|	0
UCW_Tt-k31_contig_45150		1	0		1	miR-5181|	0
UCW_Tt-k31_contig_45206	masked based on gnl|TREP|TREP3107,	1	0		1	miR-6197c|	0
UCW_Tt-k31_contig_45449	masked based on gnl|TREP|TREP1809,	1	0		0		1	Novel-60|
UCW_Tt-k31_contig_45490	masked based on gnl|TREP|TREP2290,	1	0		0		1	Novel-52|
UCW_Tt-k31_contig_45631	masked based on gnl|TREP|TREP3349,	1	0		1	miR-1135a|	0
UCW_Tt-k31_contig_45664		4	0		1	miR-1130a|	3	Novel-45|Novel-65|Novel-8|
UCW_Tt-k31_contig_45720	masked based on gnl|TREP|TREP3101,	1	0		1	miR-1135a|	0
UCW_Tt-k31_contig_45746		1	0		0		1	Novel-52|
UCW_Tt-k31_contig_45985		1	0		0		1	Novel-2|
UCW_Tt-k31_contig_46007		1	0		1	miR-396a*-1|	0
UCW_Tt-k31_contig_46018		1	0		1	miR-5205*|	0
UCW_Tt-k31_contig_46121	masked based on gnl|TREP|TREP1109,	1	0		1	miR-6197a*|	0
UCW_Tt-k31_contig_46220	masked based on gnl|TREP|TREP3078,	3	0		2	miR-1120b|miR-5205|	1	Novel-25*|
UCW_Tt-k31_contig_46245	masked based on gnl|TREP|TREP3075,	5	0		2	miR-1120a|miR-5205|	3	Novel-25|Novel-25*|Novel-53|
UCW_Tt-k31_contig_46385	masked based on gnl|TREP|TREP3107,	3	0		0		3	Novel-10a|Novel-10b|Novel-89|
UCW_Tt-k31_contig_46559		1	0		1	miR-1130c|	0
UCW_Tt-k31_contig_46735	masked based on gnl|TREP|TREP3082,	4	0		1	miR-1130a|	3	Novel-45|Novel-65|Novel-8|
UCW_Tt-k31_contig_46758		2	0		0		2	Novel-34b|Novel-34c|
UCW_Tt-k31_contig_46919	masked based on gnl|TREP|TREP984,	7	0		6	miR-1135a|miR-1135b|miR-1135c|miR-1135d|miR-1135e|miR-1135f|	1	Novel-64|
UCW_Tt-k31_contig_47036		1	0		1	miR-5169|	0
UCW_Tt-k31_contig_47147	masked based on gnl|TREP|TREP218,	1	0		1	miR-6197c|	0
UCW_Tt-k31_contig_47227		5	0		4	miR-1135b|miR-1135c|miR-1135e|miR-1135f|	1	Novel-64|
UCW_Tt-k31_contig_4726	masked based on gnl|TREP|TREP967,	1	0		0		1	Novel-104|
UCW_Tt-k31_contig_47382	masked based on gnl|TREP|TREP3076,	3	0		2	miR-1120b|miR-5205|	1	Novel-25*|
UCW_Tt-k31_contig_47747	masked based on gnl|PTREP|PTREP132,	1	0		0		1	Novel-54|
UCW_Tt-k31_contig_47854	masked based on gnl|TREP|TREP909,	3	0		2	miR-1120b|miR-5205|	1	Novel-25*|
UCW_Tt-k31_contig_4803	masked based on gnl|TREP|TREP2292,	1	0		0		1	Novel-52|
UCW_Tt-k31_contig_48106	masked based on gnl|TREP|TREP916,	2	0		1	miR-1120a|	1	Novel-25|
UCW_Tt-k31_contig_48129	masked based on gnl|TREP|TREP921,	1	0		1	miR-6197b|	0
UCW_Tt-k31_contig_48140	masked based on gnl|TREP|TREP984,	1	0		1	miR-5181|	0
UCW_Tt-k31_contig_48242	tt-k21_contig_19428 blast2cap3-joined, subject-protein-link:Sb05g008310.1	6	0		2	miR-9778|miR-9778*-2|	4	Novel-108|Novel-108*|Novel-112|Novel-112*|
UCW_Tt-k31_contig_48258		1	0		0		1	Novel-61|
UCW_Tt-k31_contig_4828		1	0		1	miR-6197b|	0
UCW_Tt-k31_contig_48294		2	0		2	miR-164a|miR-164b|	0
UCW_Tt-k31_contig_48435		1	0		0		1	Novel-6|
UCW_Tt-k31_contig_48448		1	0		1	miR-5181|	0
UCW_Tt-k31_contig_4851	masked based on gnl|TREP|TREP3107,	1	0		0		1	Novel-58|
UCW_Tt-k31_contig_48581		1	0		1	miR-9674e|	0
UCW_Tt-k31_contig_48665	masked based on gnl|TREP|TREP3098,	1	0		1	miR-5181|	0
UCW_Tt-k31_contig_48683		1	0		1	miR-5181|	0
UCW_Tt-k31_contig_48792		1	0		1	miR-5175c|	0
UCW_Tt-k31_contig_49306		1	0		1	miR-5205|	0
UCW_Tt-k31_contig_49436	masked based on gnl|TREP|TREP3097,	1	0		0		1	Novel-77|
UCW_Tt-k31_contig_49463	masked based on gnl|TREP|TREP2216,	6	0		1	miR-5205|	5	Novel-30|Novel-34a*|Novel-37|Novel-46|Novel-72|
UCW_Tt-k31_contig_49487		1	0		1	miR-1120b|	0
UCW_Tt-k31_contig_49865		2	0		1	miR-5181|	1	Novel-23|
UCW_Tt-k31_contig_4991	masked based on gnl|TREP|TREP900,	1	0		1	miR-5205|	0
UCW_Tt-k31_contig_49948		2	0		2	miR-1130c|miR-6197b|	0
UCW_Tt-k31_contig_50221		1	0		0		1	Novel-112*|
UCW_Tt-k31_contig_50372		1	0		1	miR-5169|	0
UCW_Tt-k31_contig_50393	masked based on gnl|TREP|TREP3107,	1	0		1	miR-6197c|	0
UCW_Tt-k31_contig_50502	masked based on gnl|TREP|TREP1074,	1	0		1	miR-1135a|	0
UCW_Tt-k31_contig_50512	masked based on gnl|TREP|TREP3088,	1	0		0		1	Novel-23|
UCW_Tt-k31_contig_50761		3	0		2	miR-1120b|miR-5205|	1	Novel-25*|
UCW_Tt-k31_contig_50893		2	0		0		2	Novel-45|Novel-96|
UCW_Tt-k31_contig_5096		1	0		1	miR-5181|	0
UCW_Tt-k31_contig_5104		3	0		2	miR-5205|miR-5205*|	1	Novel-53|
UCW_Tt-k31_contig_51408		1	0		1	miR-6197b|	0
UCW_Tt-k31_contig_51430		1	0		1	miR-6197c|	0
UCW_Tt-k31_contig_51825		11	0		10	miR-9674a|miR-9674b*-1|miR-9674c|miR-9674e|miR-9674e*|miR-9674f|miR-9674g*|miR-9674i|miR-9674i*-1|miR-9674i*-2|	1	Novel-115|
UCW_Tt-k31_contig_52089		4	0		1	miR-1130a|	3	Novel-45|Novel-65|Novel-8|
UCW_Tt-k31_contig_52167	masked based on gnl|TREP|TREP3107,	3	0		2	miR-5175c|miR-6197c|	1	Novel-10b|
UCW_Tt-k31_contig_52221		1	0		0		1	Novel-24|
UCW_Tt-k31_contig_52337		1	0		1	miR-9664|	0
UCW_Tt-k31_contig_52455	masked based on gnl|TREP|TREP3175,	1	0		1	miR-171b*-1|	0
UCW_Tt-k31_contig_5274	masked based on gnl|TREP|TREP1085,	1	0		1	miR-1135a|	0
UCW_Tt-k31_contig_52968		1	0		1	miR-5205|	0
UCW_Tt-k31_contig_53013	masked based on gnl|TREP|TREP3076,	5	0		2	miR-1120a|miR-1120b|	3	Novel-25|Novel-25*|Novel-77|
UCW_Tt-k31_contig_53182		1	0		0		1	Novel-112*|
UCW_Tt-k31_contig_53232		1	0		0		1	Novel-27|
UCW_Tt-k31_contig_533	masked based on gnl|TREP|TREP1090,	2	0		2	miR-1135a|miR-1135d|	0
UCW_Tt-k31_contig_53579		2	0		1	miR-1120a|	1	Novel-25|
UCW_Tt-k31_contig_5363		1	0		1	miR-5181*|	0
UCW_Tt-k31_contig_53699	masked based on gnl|TREP|TREP909,	3	0		3	miR-5205|miR-5205*|miR-9674b*-1|	0
UCW_Tt-k31_contig_53710		1	0		1	miR-5175c|	0
UCW_Tt-k31_contig_53747	tt-k63_contig_67560 blast2cap3-joined, subject-protein-link:AK373867.1_cdsid_BAK05064.1	2	0		0		2	Novel-10b|Novel-84|
UCW_Tt-k31_contig_53775		3	0		2	miR-1120b|miR-5205|	1	Novel-25*|
UCW_Tt-k31_contig_53793	masked based on gnl|TREP|TREP1146,	1	0		1	miR-6197c|	0
UCW_Tt-k31_contig_54074	masked based on gnl|TREP|TREP1809,	1	0		0		1	Novel-60|
UCW_Tt-k31_contig_54217	masked based on gnl|TREP|TREP3078,	3	0		2	miR-1120b|miR-5205|	1	Novel-25*|
UCW_Tt-k31_contig_54230	masked based on gnl|TREP|TREP3032,	1	0		0		1	Novel-19a|
UCW_Tt-k31_contig_54269	masked based on gnl|TREP|TREP1059,	1	0		1	miR-1135a*-1|	0
UCW_Tt-k31_contig_5445		1	0		1	miR-5181|	0
UCW_Tt-k31_contig_54560		3	0		3	miR-393a|miR-393b|miR-393b*|	0
UCW_Tt-k31_contig_54581	masked based on gnl|TREP|TREP3081,	2	0		1	miR-1130a|	1	Novel-29|
UCW_Tt-k31_contig_54714		1	0		1	miR-5205|	0
UCW_Tt-k31_contig_54766		2	0		2	miR-1432a|miR-1432b|	0
UCW_Tt-k31_contig_54836	masked based on gnl|TREP|TREP3085,	2	0		1	miR-5181|	1	Novel-73|
UCW_Tt-k31_contig_5492		4	0		2	miR-1120a|miR-1120b|	2	Novel-25|Novel-25*|
UCW_Tt-k31_contig_54941		1	0		1	miR-5181*|	0
UCW_Tt-k31_contig_5501		1	0		1	miR-6197b|	0
UCW_Tt-k31_contig_55442	masked based on gnl|TREP|TREP1103,	1	0		1	miR-1135a*-1|	0
UCW_Tt-k31_contig_55457	masked based on gnl|TREP|TREP3323,	1	0		1	miR-6197a*|	0
UCW_Tt-k31_contig_5555	masked based on gnl|TREP|TREP872,	1	0		0		1	Novel-29|
UCW_Tt-k31_contig_55567		1	0		0		1	Novel-16|
UCW_Tt-k31_contig_55578	masked based on gnl|TREP|TREP1807,	9	0		7	miR-1135a|miR-1135b|miR-1135c|miR-1135d|miR-1135e|miR-1135f|miR-6197c|	2	Novel-104|Novel-64|
UCW_Tt-k31_contig_5566	masked based on gnl|TREP|TREP3107,	4	0		0		4	Novel-10a|Novel-10b|Novel-84|Novel-89|
UCW_Tt-k31_contig_55731	masked based on gnl|TREP|TREP3107,	4	0		0		4	Novel-10a|Novel-10b|Novel-84|Novel-89|
UCW_Tt-k31_contig_55829	masked based on gnl|TREP|TREP3036,	1	0		1	miR-6197b|	0
UCW_Tt-k31_contig_56163		2	0		1	miR-1130a|	1	Novel-45|
UCW_Tt-k31_contig_5635	masked based on gnl|TREP|TREP3076,	2	0		1	miR-1120a|	1	Novel-25|
UCW_Tt-k31_contig_56533		1	0		1	miR-9772|	0
UCW_Tt-k31_contig_56910		1	0		0		1	Novel-112*|
UCW_Tt-k31_contig_56933	tt-k45_contig_85654 blast2cap3-joined, subject-protein-link:AM698096_1	3	0		2	miR-1120b|miR-5205|	1	Novel-25*|
UCW_Tt-k31_contig_5700	masked based on gnl|TREP|TREP3323,	2	0		1	miR-5205|	1	Novel-25*|
UCW_Tt-k31_contig_5712		1	0		1	miR-5205|	0
UCW_Tt-k31_contig_57203	masked based on gnl|TREP|TREP867,	2	0		1	miR-5205|	1	Novel-25*|
UCW_Tt-k31_contig_57289	masked based on gnl|TREP|TREP3100,	1	0		1	miR-1135a*-2|	0
UCW_Tt-k31_contig_5751		1	0		1	miR-5169|	0
UCW_Tt-k31_contig_57641	masked based on gnl|TREP|TREP3107,	2	0		0		2	Novel-84|Novel-89|
UCW_Tt-k31_contig_57668		2	0		2	miR-1120b|miR-5205|	0
UCW_Tt-k31_contig_57671	tt-k55_contig_68643 blast2cap3-joined, subject-protein-link:AK373258.1_cdsid_BAK04455.1	1	0		1	miR-9674b*-2|	0
UCW_Tt-k31_contig_57777		1	0		0		1	Novel-91|
UCW_Tt-k31_contig_57956	masked based on gnl|TREP|TREP988,	1	0		1	miR-5181|	0
UCW_Tt-k31_contig_58017	masked based on gnl|TREP|TREP3080,	6	0		3	miR-1120b|miR-1130a|miR-5205|	3	Novel-45|Novel-65|Novel-8|
UCW_Tt-k31_contig_5809	masked based on gnl|TREP|TREP3198,masked based on gnl|PTREP|PTREP78,	1	0		0		1	Novel-103|
UCW_Tt-k31_contig_58267		1	0		1	miR-5169|	0
UCW_Tt-k31_contig_58375	masked based on gnl|TREP|TREP867,	2	0		1	miR-1120a|	1	Novel-25|
UCW_Tt-k31_contig_5841	masked based on gnl|TREP|TREP1002,	1	0		1	miR-1137|	0
UCW_Tt-k31_contig_585	masked based on gnl|TREP|TREP904,	1	0		1	miR-5181|	0
UCW_Tt-k31_contig_58659	masked based on gnl|TREP|TREP1079,	2	0		0		2	Novel-60|Novel-77|
UCW_Tt-k31_contig_58663	masked based on gnl|TREP|TREP3107,	1	0		1	miR-6197c|	0
UCW_Tt-k31_contig_58670		1	0		1	miR-5205|	0
UCW_Tt-k31_contig_58827		1	0		0		1	Novel-45|
UCW_Tt-k31_contig_58926		1	0		1	miR-1130a|	0
UCW_Tt-k31_contig_59015		1	0		1	miR-5169|	0
UCW_Tt-k31_contig_59102		1	0		0		1	Novel-96|
UCW_Tt-k31_contig_59177		1	0		1	miR-5169|	0
UCW_Tt-k31_contig_59213		1	0		1	miR-5181*|	0
UCW_Tt-k31_contig_5957	masked based on gnl|TREP|TREP1081,	2	0		0		2	Novel-58|Novel-60|
UCW_Tt-k31_contig_5962		1	0		0		1	Novel-97|
UCW_Tt-k31_contig_59832		2	0		1	miR-1130a|	1	Novel-29|
UCW_Tt-k31_contig_5988	masked based on gnl|TREP|TREP1090,	1	0		0		1	Novel-63|
UCW_Tt-k31_contig_60014		1	0		1	miR-5175c|	0
UCW_Tt-k31_contig_60340		3	0		0		3	Novel-108|Novel-112|Novel-54*-2|
UCW_Tt-k31_contig_60421	masked based on gnl|TREP|TREP218,	1	0		1	miR-6197c|	0
UCW_Tt-k31_contig_60658	masked based on gnl|TREP|TREP3501,	2	0		0		2	Novel-61|Novel-67|
UCW_Tt-k31_contig_609		1	0		0		1	Novel-6|
UCW_Tt-k31_contig_6114	masked based on gnl|TREP|TREP218,	2	0		2	miR-5181|miR-6197c|	0
UCW_Tt-k31_contig_61313	masked based on gnl|TREP|TREP1079,	1	0		0		1	Novel-60|
UCW_Tt-k31_contig_61462	masked based on gnl|TREP|TREP250,	3	0		0		3	Novel-108|Novel-112|Novel-54*-1|
UCW_Tt-k31_contig_61604	masked based on gnl|TREP|TREP3107,	3	0		1	miR-1120a|	2	Novel-104|Novel-25|
UCW_Tt-k31_contig_61605	masked based on gnl|TREP|TREP3075,	3	0		2	miR-1120b|miR-5205|	1	Novel-25*|
UCW_Tt-k31_contig_61796	masked based on gnl|TREP|TREP2041,	1	0		1	miR-9662|	0
UCW_Tt-k31_contig_6180	masked based on gnl|TREP|TREP868,	4	0		1	miR-1130a|	3	Novel-45|Novel-65|Novel-8|
UCW_Tt-k31_contig_61895		1	0		1	miR-5205|	0
UCW_Tt-k31_contig_62076	masked based on gnl|TREP|TREP867,	3	0		2	miR-1120b|miR-5205|	1	Novel-25*|
UCW_Tt-k31_contig_62121		1	0		1	miR-9863*-2|	0
UCW_Tt-k31_contig_6255	masked based on gnl|TREP|TREP3006,	3	0		1	miR-6197a*|	2	Novel-42|Novel-70|
UCW_Tt-k31_contig_62594		1	0		1	miR-5205|	0
UCW_Tt-k31_contig_62643	tt-k55_contig_84577;tt-k61_contig_79182 blast2cap3-joined, subject-protein-link:AK250947	1	0		1	miR-396a*-2|	0
UCW_Tt-k31_contig_62692	tt-k41_contig_58308 blast2cap3-joined, subject-protein-link:AK358008.1_cdsid_BAJ89222.1	1	0		1	miR-9662|	0
UCW_Tt-k31_contig_62846	tt-k51_contig_70613;tt-k63_contig_69053 blast2cap3-joined, subject-protein-link:AK252852	1	0		0		1	Novel-112*|
UCW_Tt-k31_contig_62853		1	0		0		1	Novel-6|
UCW_Tt-k31_contig_63495		1	0		0		1	Novel-30|
UCW_Tt-k31_contig_63601		1	0		0		1	Novel-72|
UCW_Tt-k31_contig_63879	masked based on gnl|TREP|TREP1026,	1	0		1	miR-1137|	0
UCW_Tt-k31_contig_63968		1	0		1	miR-5205|	0
UCW_Tt-k31_contig_6428		1	0		0		1	Novel-113|
UCW_Tt-k31_contig_64306	masked based on gnl|TREP|TREP993,	1	0		0		1	Novel-73|
UCW_Tt-k31_contig_6439	masked based on gnl|TREP|TREP3107,	5	0		3	miR-1120a|miR-1120b|miR-5205|	2	Novel-25|Novel-25*|
UCW_Tt-k31_contig_64461		1	0		1	miR-1130a|	0
UCW_Tt-k31_contig_64664		1	0		1	miR-6197c|	0
UCW_Tt-k31_contig_64686	masked based on gnl|TREP|TREP894,	5	0		3	miR-1120a|miR-1120b|miR-5205|	2	Novel-25|Novel-25*|
UCW_Tt-k31_contig_64805	masked based on gnl|TREP|TREP991,	1	0		1	miR-5181|	0
UCW_Tt-k31_contig_65294	masked based on gnl|TREP|TREP1820,	3	0		2	miR-1120b|miR-5205|	1	Novel-25*|
UCW_Tt-k31_contig_65375		1	0		0		1	Novel-70|
UCW_Tt-k31_contig_65438	masked based on gnl|TREP|TREP2034,	2	0		1	miR-5205|	1	Novel-25*|
UCW_Tt-k31_contig_65589		1	0		1	miR-399|	0
UCW_Tt-k31_contig_65702		1	0		0		1	Novel-77|
UCW_Tt-k31_contig_65778		1	0		1	miR-5205|	0
UCW_Tt-k31_contig_66039		1	0		0		1	Novel-65|
UCW_Tt-k31_contig_66158	masked based on gnl|TREP|TREP3113,	3	0		2	miR-1120b|miR-5205|	1	Novel-25*|
UCW_Tt-k31_contig_66196		1	0		0		1	Novel-92*|
UCW_Tt-k31_contig_66259		3	0		3	miR-827|miR-827*-1|miR-827*-2|	0
UCW_Tt-k31_contig_66356	masked based on gnl|TREP|TREP3107,	1	0		0		1	Novel-89|
UCW_Tt-k31_contig_66470		1	0		1	miR-5181|	0
UCW_Tt-k31_contig_66608		1	0		1	miR-396a*-2|	0
UCW_Tt-k31_contig_67163	masked based on gnl|TREP|TREP3082,	4	0		1	miR-1130a|	3	Novel-45|Novel-65|Novel-8|
UCW_Tt-k31_contig_67173	masked based on gnl|TREP|TREP3097,	1	0		0		1	Novel-77|
UCW_Tt-k31_contig_67177	masked based on gnl|TREP|TREP3076,	1	0		0		1	Novel-25*|
UCW_Tt-k31_contig_67345		1	0		1	miR-5205|	0
UCW_Tt-k31_contig_67567		1	0		1	miR-9863*-3|	0
UCW_Tt-k31_contig_67657		1	0		1	miR-9674g|	0
UCW_Tt-k31_contig_6786	masked based on gnl|TREP|TREP3169,masked based on gnl|PTREP|PTREP243,	1	0		1	miR-169j*|	0
UCW_Tt-k31_contig_67907	masked based on gnl|TREP|TREP218,masked based on gnl|PTREP|PTREP150,	1	0		1	miR-6197c|	0
UCW_Tt-k31_contig_67952		1	0		0		1	Novel-45|
UCW_Tt-k31_contig_68077	masked based on gnl|TREP|TREP1820,	1	0		0		1	Novel-99*|
UCW_Tt-k31_contig_68424	masked based on gnl|TREP|TREP944,	3	0		2	miR-1120b|miR-5205|	1	Novel-25*|
UCW_Tt-k31_contig_6862	masked based on gnl|TREP|TREP3097,masked based on gnl|PTREP|PTREP124,	1	0		0		1	Novel-77|
UCW_Tt-k31_contig_68723	masked based on gnl|TREP|TREP3078,	3	0		2	miR-1120b|miR-5205|	1	Novel-25*|
UCW_Tt-k31_contig_68882	masked based on gnl|TREP|TREP3083,	1	0		1	miR-5181|	0
UCW_Tt-k31_contig_68940		1	0		1	miR-9664|	0
UCW_Tt-k31_contig_68997		1	0		1	miR-5181|	0
UCW_Tt-k31_contig_69166	masked based on gnl|TREP|TREP911,	1	0		0		1	Novel-48|
UCW_Tt-k31_contig_69343		1	0		0		1	Novel-23|
UCW_Tt-k31_contig_69487		1	0		1	miR-1130c|	0
UCW_Tt-k31_contig_69554		1	0		0		1	Novel-53|
UCW_Tt-k31_contig_69819		1	0		1	miR-5181|	0
UCW_Tt-k31_contig_70170	masked based on gnl|TREP|TREP851,	1	0		0		1	Novel-45|
UCW_Tt-k31_contig_70171		4	0		1	miR-1130a|	3	Novel-45|Novel-65|Novel-8|
UCW_Tt-k31_contig_70214		4	0		1	miR-1130a|	3	Novel-45|Novel-65|Novel-8|
UCW_Tt-k31_contig_70306		1	0		0		1	Novel-85|
UCW_Tt-k31_contig_70403		2	0		2	miR-393a|miR-393b|	0
UCW_Tt-k31_contig_70463		1	0		0		1	Novel-16|
UCW_Tt-k31_contig_70601		1	0		1	miR-172|	0
UCW_Tt-k31_contig_70715		2	0		2	miR-6197a|miR-6197b|	0
UCW_Tt-k31_contig_70949	masked based on gnl|TREP|TREP3078,	2	0		1	miR-1120a|	1	Novel-25|
UCW_Tt-k31_contig_71007		3	0		3	miR-1135c|miR-1135d|miR-1135e|	0
UCW_Tt-k31_contig_71050	masked based on gnl|TREP|TREP3010,	2	0		2	miR-5169|miR-5205|	0
UCW_Tt-k31_contig_71143	masked based on gnl|TREP|TREP967,	4	0		0		4	Novel-10a|Novel-10b|Novel-84|Novel-89|
UCW_Tt-k31_contig_71158		3	0		2	miR-1120b|miR-5205|	1	Novel-25*|
UCW_Tt-k31_contig_71307		1	0		1	miR-1130c|	0
UCW_Tt-k31_contig_71360		1	0		0		1	Novel-42|
UCW_Tt-k31_contig_7145	masked based on gnl|TREP|TREP942,	3	0		2	miR-1120b|miR-5205|	1	Novel-25*|
UCW_Tt-k31_contig_71579		2	0		2	miR-5181|miR-5181*|	0
UCW_Tt-k31_contig_71645	masked based on gnl|TREP|TREP3080,	2	0		1	miR-1130a|	1	Novel-29|
UCW_Tt-k31_contig_71666	tt-k41_contig_83433 blast2cap3-joined, subject-protein-link:AK252658	3	0		2	miR-1120b|miR-5205|	1	Novel-25*|
UCW_Tt-k31_contig_71685	masked based on gnl|TREP|TREP3098,	1	0		0		1	Novel-77|
UCW_Tt-k31_contig_71794		1	0		0		1	Novel-85|
UCW_Tt-k31_contig_71823		1	0		0		1	Novel-16|
UCW_Tt-k31_contig_72240		1	0		1	miR-5205|	0
UCW_Tt-k31_contig_72401		1	0		1	miR-5181|	0
UCW_Tt-k31_contig_7261	masked based on gnl|TREP|TREP1096,	2	0		1	miR-1135a|	1	Novel-60|
UCW_Tt-k31_contig_72661		1	0		0		1	Novel-53|
UCW_Tt-k31_contig_72720		1	0		1	miR-5205|	0
UCW_Tt-k31_contig_7280		4	0		4	miR-169a|miR-169f|miR-169j*|miR-169l|	0
UCW_Tt-k31_contig_72856	masked based on gnl|TREP|TREP984,	1	0		1	miR-5169|	0
UCW_Tt-k31_contig_72860	tt-k51_contig_87572 blast2cap3-joined, subject-protein-link:Bradi4g33390.1	1	0		0		1	Novel-103|
UCW_Tt-k31_contig_73079		1	0		0		1	Novel-112*|
UCW_Tt-k31_contig_73117	masked based on gnl|TREP|TREP3097,	1	0		0		1	Novel-77|
UCW_Tt-k31_contig_73145		2	0		2	miR-5205|miR-5205*|	0
UCW_Tt-k31_contig_73313		3	0		2	miR-1120b|miR-5205|	1	Novel-25*|
UCW_Tt-k31_contig_73417	masked based on gnl|TREP|TREP2034,	1	0		1	miR-5169|	0
UCW_Tt-k31_contig_73511		1	0		1	miR-6197c|	0
UCW_Tt-k31_contig_73539		2	0		2	miR-156|miR-156*|	0
UCW_Tt-k31_contig_73672		3	0		3	miR-9674d|miR-9674h|miR-9674j|	0
UCW_Tt-k31_contig_73750		1	0		1	miR-1130a|	0
UCW_Tt-k31_contig_73855		1	0		0		1	Novel-42|
UCW_Tt-k31_contig_73969		3	0		1	miR-1130a|	2	Novel-1|Novel-65|
UCW_Tt-k31_contig_74205	masked based on gnl|TREP|TREP3097,	1	0		0		1	Novel-77|
UCW_Tt-k31_contig_74240		5	0		5	miR-167a*-1|miR-167a*-2|miR-167b|miR-167b*-2|miR-167c|	0
UCW_Tt-k31_contig_74275		1	0		0		1	Novel-42|
UCW_Tt-k31_contig_7430		1	0		1	miR-5169|	0
UCW_Tt-k31_contig_74640		1	0		1	miR-9664|	0
UCW_Tt-k31_contig_74646		1	0		1	miR-9674b*-1|	0
UCW_Tt-k31_contig_74799		1	0		1	miR-5181|	0
UCW_Tt-k31_contig_74820	masked based on gnl|TREP|TREP3081,	1	0		1	miR-1130a|	0
UCW_Tt-k31_contig_74851	masked based on gnl|TREP|TREP3078,	3	0		2	miR-1120b|miR-5205|	1	Novel-25*|
UCW_Tt-k31_contig_74966		2	0		2	miR-6197a|miR-6197b|	0
UCW_Tt-k31_contig_75170		1	0		1	miR-169c|	0
UCW_Tt-k31_contig_75506		1	0		0		1	Novel-74|
UCW_Tt-k31_contig_75722	masked based on gnl|TREP|TREP217,	2	0		1	miR-1130a|	1	Novel-48|
UCW_Tt-k31_contig_75742		1	0		1	miR-396a*-2|	0
UCW_Tt-k31_contig_75852	masked based on gnl|TREP|TREP3078,	5	0		4	miR-1120b|miR-1135a*-1|miR-1135f*|miR-5205|	1	Novel-25*|
UCW_Tt-k31_contig_75858		1	0		0		1	Novel-67|
UCW_Tt-k31_contig_75881	masked based on gnl|TREP|TREP3078,	2	0		1	miR-1120a|	1	Novel-25|
UCW_Tt-k31_contig_75916		1	0		1	miR-9664|	0
UCW_Tt-k31_contig_76011		2	0		1	miR-1120a|	1	Novel-25|
UCW_Tt-k31_contig_76274	masked based on gnl|TREP|TREP942,	1	0		1	miR-1120b|	0
UCW_Tt-k31_contig_76328		1	0		1	miR-171b*-1|	0
UCW_Tt-k31_contig_76376		1	0		1	miR-5205|	0
UCW_Tt-k31_contig_76379		1	0		0		1	Novel-8|
UCW_Tt-k31_contig_7651	masked based on gnl|TREP|TREP1030,	1	0		1	miR-5181|	0
UCW_Tt-k31_contig_7657	masked based on gnl|TREP|TREP2290,	1	0		1	miR-5169|	0
UCW_Tt-k31_contig_76690		1	0		0		1	Novel-78|
UCW_Tt-k31_contig_76761		1	0		1	miR-5181|	0
UCW_Tt-k31_contig_77003		1	0		1	miR-168*|	0
UCW_Tt-k31_contig_77024		1	0		1	miR-5181|	0
UCW_Tt-k31_contig_77154	masked based on gnl|TREP|TREP914,	1	0		1	miR-5205*|	0
UCW_Tt-k31_contig_77298		2	0		2	miR-164a|miR-164b|	0
UCW_Tt-k31_contig_77348		2	0		2	miR-5181|miR-5181*|	0
UCW_Tt-k31_contig_77579	masked based on gnl|PTREP|PTREP96,	1	0		1	miR-5181|	0
UCW_Tt-k31_contig_7767	tt-k51_contig_7873 blast2cap3-joined, subject-protein-link:AK355896.1_cdsid_BAJ87114.1	3	0		2	miR-1120b|miR-5205|	1	Novel-25*|
UCW_Tt-k31_contig_77758		1	0		0		1	Novel-103|
UCW_Tt-k31_contig_77899	tt-k51_contig_87873 blast2cap3-joined, subject-protein-link:AK355617.1_cdsid_BAJ86836.1	1	0		0		1	Novel-112*|
UCW_Tt-k31_contig_7826	masked based on gnl|TREP|TREP890,	1	0		1	miR-1120b|	0
UCW_Tt-k31_contig_78438		1	0		0		1	Novel-78|
UCW_Tt-k31_contig_7869	masked based on gnl|TREP|TREP1090,	1	0		0		1	Novel-63|
UCW_Tt-k31_contig_78930		3	0		2	miR-1120b|miR-5205|	1	Novel-25*|
UCW_Tt-k31_contig_79249		1	0		0		1	Novel-112*|
UCW_Tt-k31_contig_8067	masked based on gnl|TREP|TREP3528,	1	0		1	miR-5181|	0
UCW_Tt-k31_contig_8098	tt-k55_contig_6573;tt-k51_contig_34165 blast2cap3-joined, subject-protein-link:Bradi3g04920.1	1	0		1	miR-167a*-1|	0
UCW_Tt-k31_contig_8226		1	0		0		1	Novel-74|
UCW_Tt-k31_contig_8413	masked based on gnl|TREP|TREP2284,	1	0		1	miR-5181|	0
UCW_Tt-k31_contig_8468	tt-k45_contig_5346 blast2cap3-joined, subject-protein-link:AK374831.1_cdsid_BAK06027.1	1	0		1	miR-1130a|	0
UCW_Tt-k31_contig_8477	masked based on gnl|TREP|TREP1090,	1	0		0		1	Novel-63|
UCW_Tt-k31_contig_8479		1	0		0		1	Novel-107*|
UCW_Tt-k31_contig_8498	masked based on gnl|TREP|TREP1102,	6	0		6	miR-1135a|miR-1135a*-1|miR-1135c|miR-1135d|miR-1135e|miR-1135f*|	0
UCW_Tt-k31_contig_8611		1	0		1	miR-6197c|	0
UCW_Tt-k31_contig_873	masked based on gnl|TREP|TREP1109,	1	0		1	miR-6197a*|	0
UCW_Tt-k31_contig_8964	masked based on gnl|TREP|TREP942,	2	0		1	miR-5181*|	1	Novel-1|
UCW_Tt-k31_contig_8997	masked based on gnl|TREP|TREP1104,	2	0		2	miR-167a*-1|miR-167c|	0
UCW_Tt-k31_contig_9064	masked based on gnl|TREP|TREP1090,	1	0		0		1	Novel-63|
UCW_Tt-k31_contig_940	masked based on gnl|TREP|TREP1090,	1	0		1	miR-1135a|	0
UCW_Tt-k31_contig_9632	masked based on gnl|TREP|TREP233,	1	0		0		1	Novel-76|
UCW_Tt-k31_contig_9659		1	0		1	miR-5181|	0
UCW_Tt-k31_contig_9676		2	0		2	miR-5181*|miR-5205|	0
UCW_Tt-k31_contig_9709	masked based on gnl|TREP|TREP1525,	1	0		1	miR-5181|	0
UCW_Tt-k31_contig_9879	tt-k25_contig_26288 blast2cap3-joined, subject-protein-link:Bradi1g18770.1	1	0		0		1	Novel-113|
UCW_Tt-k31_contig_9960		1	0		1	miR-5181|	0
UCW_Tt-k35_contig_10004	masked based on gnl|TREP|TREP3098,	1	0		0		1	Novel-77|
UCW_Tt-k35_contig_10149		4	0		3	miR-1120b|miR-5205|miR-5205*|	1	Novel-25*|
UCW_Tt-k35_contig_10194	masked based on gnl|TREP|TREP1153,	1	0		0		1	Novel-88|
UCW_Tt-k35_contig_10521		2	0		1	miR-1120b|	1	Novel-25*|
UCW_Tt-k35_contig_10587	masked based on gnl|TREP|TREP1109,	1	0		1	miR-6197a*|	0
UCW_Tt-k35_contig_10610	masked based on gnl|TREP|TREP1095,	1	0		0		1	Novel-44|
UCW_Tt-k35_contig_10775	masked based on gnl|TREP|TREP867,	2	0		1	miR-1120b|	1	Novel-25*|
UCW_Tt-k35_contig_10789	tt-k21_contig_12924 blast2cap3-joined, subject-protein-link:AK357743.1_cdsid_BAJ88957.1	1	0		0		1	Novel-29|
UCW_Tt-k35_contig_10791	masked based on gnl|TREP|TREP921,	2	0		1	miR-6197b|	1	Novel-45|
UCW_Tt-k35_contig_10814	masked based on gnl|TREP|TREP1079,	1	0		1	miR-1135a|	0
UCW_Tt-k35_contig_11037		1	0		1	miR-396a*-2|	0
UCW_Tt-k35_contig_11076	masked based on gnl|TREP|TREP967,	4	0		0		4	Novel-10a|Novel-10b|Novel-84|Novel-89|
UCW_Tt-k35_contig_11225		1	0		1	miR-1120b|	0
UCW_Tt-k35_contig_11245	masked based on gnl|TREP|TREP984,	1	0		1	miR-5181|	0
UCW_Tt-k35_contig_11256	masked based on gnl|TREP|TREP1074,	1	0		1	miR-1135a|	0
UCW_Tt-k35_contig_11282	masked based on gnl|TREP|TREP3081,	1	0		0		1	Novel-45|
UCW_Tt-k35_contig_11420	masked based on gnl|TREP|TREP2257,masked based on gnl|PTREP|PTREP244,	1	0		1	miR-5181|	0
UCW_Tt-k35_contig_11485	masked based on gnl|TREP|TREP909,	3	0		2	miR-1120b|miR-5205|	1	Novel-25*|
UCW_Tt-k35_contig_11648	masked based on gnl|TREP|TREP824,masked based on gnl|PTREP|PTREP70,	1	0		1	miR-5181|	0
UCW_Tt-k35_contig_11765	masked based on gnl|TREP|TREP1090,	5	0		5	miR-1135a|miR-1135c|miR-1135d|miR-1135e|miR-5175b|	0
UCW_Tt-k35_contig_11768	masked based on gnl|TREP|TREP3082,	2	0		1	miR-1130a|	1	Novel-29|
UCW_Tt-k35_contig_12002	masked based on gnl|TREP|TREP1146,	1	0		1	miR-6197c|	0
UCW_Tt-k35_contig_12028		1	0		0		1	Novel-112*|
UCW_Tt-k35_contig_12059		1	0		0		1	Novel-112*|
UCW_Tt-k35_contig_1215		1	0		1	miR-5205|	0
UCW_Tt-k35_contig_12349		1	0		0		1	Novel-95a*|
UCW_Tt-k35_contig_12401	masked based on gnl|TREP|TREP2202,	1	0		0		1	Novel-44|
UCW_Tt-k35_contig_12734		1	0		0		1	Novel-16|
UCW_Tt-k35_contig_12789		1	0		1	miR-5205|	0
UCW_Tt-k35_contig_13073	masked based on gnl|TREP|TREP3075,	5	0		3	miR-1120a|miR-1120b|miR-5205|	2	Novel-25|Novel-25*|
UCW_Tt-k35_contig_13209	masked based on gnl|TREP|TREP1016,	1	0		0		1	Novel-73|
UCW_Tt-k35_contig_13242		1	0		0		1	Novel-73|
UCW_Tt-k35_contig_13305		1	0		0		1	Novel-112*|
UCW_Tt-k35_contig_13351		1	0		0		1	Novel-112*|
UCW_Tt-k35_contig_13364	tt-k45_contig_35725 blast2cap3-joined, subject-protein-link:LOC_Os05g08670.1	2	0		2	miR-1137|miR-5175a|	0
UCW_Tt-k35_contig_13418	masked based on gnl|TREP|TREP1105,	1	0		0		1	Novel-44|
UCW_Tt-k35_contig_1352	masked based on gnl|TREP|TREP1106,	9	0		7	miR-1135a|miR-1135a*-1|miR-1135b|miR-1135c|miR-1135d|miR-1135e|miR-1135f|	2	Novel-63|Novel-64|
UCW_Tt-k35_contig_13544	masked based on gnl|TREP|TREP1078,	6	0		6	miR-1135a|miR-1135a*-1|miR-1135b|miR-1135c|miR-1135c*|miR-1135e|	0
UCW_Tt-k35_contig_13575	masked based on gnl|TREP|TREP942,	5	0		3	miR-1120a|miR-1120b|miR-5205|	2	Novel-25|Novel-25*|
UCW_Tt-k35_contig_13576	masked based on gnl|TREP|TREP889,	3	0		2	miR-1120b|miR-5205|	1	Novel-25*|
UCW_Tt-k35_contig_13602		1	0		0		1	Novel-29|
UCW_Tt-k35_contig_13746	masked based on gnl|TREP|TREP921,	1	0		1	miR-5181|	0
UCW_Tt-k35_contig_13854		1	0		1	miR-5181*|	0
UCW_Tt-k35_contig_1390	masked based on gnl|TREP|TREP1529,	1	0		0		1	Novel-44|
UCW_Tt-k35_contig_13910	masked based on gnl|TREP|TREP1106,	2	0		1	miR-1135a*-1|	1	Novel-63|
UCW_Tt-k35_contig_13937	masked based on gnl|TREP|TREP3101,	1	0		0		1	Novel-88|
UCW_Tt-k35_contig_13994	masked based on gnl|TREP|TREP3100,	1	0		1	miR-5169|	0
UCW_Tt-k35_contig_14025		3	0		2	miR-1120b|miR-5205|	1	Novel-25*|
UCW_Tt-k35_contig_14081	masked based on gnl|TREP|TREP991,	1	0		1	miR-5181|	0
UCW_Tt-k35_contig_14228	masked based on gnl|TREP|TREP942,	4	0		2	miR-1120b|miR-5205|	2	Novel-23|Novel-25*|
UCW_Tt-k35_contig_14326	masked based on gnl|TREP|TREP217,	1	0		0		1	Novel-45|
UCW_Tt-k35_contig_14382	masked based on gnl|TREP|TREP216,	1	0		0		1	Novel-77|
UCW_Tt-k35_contig_14460	masked based on gnl|TREP|TREP3083,	1	0		1	miR-5205|	0
UCW_Tt-k35_contig_14540	masked based on gnl|TREP|TREP3076,	3	0		2	miR-1120b|miR-5205|	1	Novel-25*|
UCW_Tt-k35_contig_14557		2	0		2	miR-1135a*-1|miR-1135c*|	0
UCW_Tt-k35_contig_14599	masked based on gnl|TREP|TREP982,	1	0		0		1	Novel-73|
UCW_Tt-k35_contig_14684	masked based on gnl|TREP|TREP1097,	1	0		1	miR-1135a|	0
UCW_Tt-k35_contig_14751		1	0		1	miR-5181|	0
UCW_Tt-k35_contig_14793	masked based on gnl|TREP|TREP2373,	1	0		1	miR-1135c*|	0
UCW_Tt-k35_contig_14801	masked based on gnl|TREP|TREP1010,	1	0		1	miR-1137|	0
UCW_Tt-k35_contig_14809	tt-k31_contig_14995 blast2cap3-joined, subject-protein-link:AK361696.1_cdsid_BAJ92900.1	1	0		0		1	Novel-16|
UCW_Tt-k35_contig_14840		1	0		0		1	Novel-112*|
UCW_Tt-k35_contig_14842		1	0		0		1	Novel-16|
UCW_Tt-k35_contig_14957	masked based on gnl|TREP|TREP3107,	1	0		0		1	Novel-104|
UCW_Tt-k35_contig_1504	tt-k21_contig_1750;tt-k25_contig_7912 blast2cap3-joined, subject-protein-link:AK368838.1_cdsid_BAK00042.1	1	0		1	miR-6197c|	0
UCW_Tt-k35_contig_15285	masked based on gnl|TREP|TREP916,	3	0		2	miR-1120b|miR-5181|	1	Novel-25*|
UCW_Tt-k35_contig_15592		2	1	ttu-miR160|	1	miR-160b|	0
UCW_Tt-k35_contig_15627	masked based on gnl|TREP|TREP995,	1	0		1	miR-1137|	0
UCW_Tt-k35_contig_15932	masked based on gnl|TREP|TREP3085,	1	0		1	miR-5181|	0
UCW_Tt-k35_contig_16024	masked based on gnl|TREP|TREP2034,	4	0		4	miR-1135b|miR-1135c|miR-1135e|miR-1135f|	0
UCW_Tt-k35_contig_16030		1	0		0		1	Novel-37|
UCW_Tt-k35_contig_16201	tt-k41_contig_16039 blast2cap3-joined, subject-protein-link:AK356149.1_cdsid_BAJ87367.1	1	0		1	miR-5175c|	0
UCW_Tt-k35_contig_16291		1	0		0		1	Novel-48|
UCW_Tt-k35_contig_16330	masked based on gnl|TREP|TREP982,	1	0		0		1	Novel-73|
UCW_Tt-k35_contig_16567		1	0		1	miR-5169|	0
UCW_Tt-k35_contig_16705		1	0		0		1	Novel-16|
UCW_Tt-k35_contig_16780	masked based on gnl|TREP|TREP1016,	1	0		1	miR-5181|	0
UCW_Tt-k35_contig_17023	masked based on gnl|TREP|TREP1146,	1	0		1	miR-1137|	0
UCW_Tt-k35_contig_17064	masked based on gnl|TREP|TREP1718,	2	0		0		2	Novel-20|Novel-9|
UCW_Tt-k35_contig_17119	masked based on gnl|TREP|TREP1079,	1	0		0		1	Novel-60|
UCW_Tt-k35_contig_1718	tt-k45_contig_3251 blast2cap3-joined, subject-protein-link:AK357755.1_cdsid_BAJ88969.1	1	0		1	miR-172|	0
UCW_Tt-k35_contig_1730	masked based on gnl|TREP|TREP3101,	1	0		0		1	Novel-88|
UCW_Tt-k35_contig_17477	masked based on gnl|TREP|TREP3439,	2	0		1	miR-5181|	1	Novel-16|
UCW_Tt-k35_contig_17505	tt-k45_contig_9451 blast2cap3-joined, subject-protein-link:AK356513.1_cdsid_BAJ87730.1	1	0		0		1	Novel-70|
UCW_Tt-k35_contig_17597		4	0		3	miR-5175a|miR-5175b|miR-5175c|	1	Novel-15|
UCW_Tt-k35_contig_17614	masked based on gnl|TREP|TREP875,	2	0		1	miR-1120b|	1	Novel-25*|
UCW_Tt-k35_contig_17678		1	0		1	miR-168*|	0
UCW_Tt-k35_contig_17752		1	0		0		1	Novel-23|
UCW_Tt-k35_contig_17769	masked based on gnl|TREP|TREP894,	1	0		1	miR-1120b|	0
UCW_Tt-k35_contig_17779		1	0		1	miR-1135a|	0
UCW_Tt-k35_contig_17808	masked based on gnl|TREP|TREP1016,	1	0		1	miR-5181|	0
UCW_Tt-k35_contig_17923	masked based on gnl|TREP|TREP217,	3	0		2	miR-6197a|miR-6197b|	1	Novel-45|
UCW_Tt-k35_contig_1798		1	0		0		1	Novel-16|
UCW_Tt-k35_contig_1800	masked based on gnl|TREP|TREP3076,	2	0		1	miR-1120b|	1	Novel-25*|
UCW_Tt-k35_contig_18311	masked based on gnl|TREP|TREP944,	5	0		3	miR-1120a|miR-1120b|miR-5205|	2	Novel-25|Novel-25*|
UCW_Tt-k35_contig_18432	masked based on gnl|TREP|TREP1100,	2	0		0		2	Novel-44|Novel-63|
UCW_Tt-k35_contig_18622		4	0		1	miR-1130a|	3	Novel-45|Novel-65|Novel-8|
UCW_Tt-k35_contig_18635	masked based on gnl|TREP|TREP1065,	4	0		4	miR-1135a|miR-1135c|miR-1135d|miR-1135e|	0
UCW_Tt-k35_contig_18744		1	0		0		1	Novel-6|
UCW_Tt-k35_contig_18902	masked based on gnl|TREP|TREP121,	1	0		0		1	Novel-29|
UCW_Tt-k35_contig_19247		1	0		1	miR-396a|	0
UCW_Tt-k35_contig_19308	masked based on gnl|TREP|TREP903,	1	0		1	miR-6197b|	0
UCW_Tt-k35_contig_1936		2	0		2	miR-1432a|miR-1432b|	0
UCW_Tt-k35_contig_19715		1	0		1	miR-169j*|	0
UCW_Tt-k35_contig_1984	tt-k25_contig_13192 blast2cap3-joined, subject-protein-link:Os05t0278500-01	1	0		0		1	Novel-16|
UCW_Tt-k35_contig_19968	masked based on gnl|TREP|TREP3083,	1	0		1	miR-5181|	0
UCW_Tt-k35_contig_20022	masked based on gnl|TREP|TREP2041,	1	0		1	miR-1120b|	0
UCW_Tt-k35_contig_20103	masked based on gnl|TREP|TREP3170,	5	0		3	miR-1120b|miR-5181*|miR-5205|	2	Novel-23|Novel-25*|
UCW_Tt-k35_contig_20369		3	0		2	miR-1120b|miR-5205|	1	Novel-25*|
UCW_Tt-k35_contig_20568	masked based on gnl|TREP|TREP2216,	1	0		0		1	Novel-30|
UCW_Tt-k35_contig_20665	masked based on gnl|TREP|TREP3081,	2	0		1	miR-1130a|	1	Novel-29|
UCW_Tt-k35_contig_20970		3	0		2	miR-1120b|miR-5205|	1	Novel-25*|
UCW_Tt-k35_contig_21114	masked based on gnl|TREP|TREP884,	3	0		2	miR-5205|miR-5205*|	1	Novel-25*|
UCW_Tt-k35_contig_213	masked based on gnl|TREP|TREP3107,	5	0		1	miR-5181|	4	Novel-10a|Novel-10b|Novel-84|Novel-89|
UCW_Tt-k35_contig_21441	masked based on gnl|TREP|TREP867,	5	0		3	miR-1120a|miR-1120b|miR-5205|	2	Novel-25|Novel-25*|
UCW_Tt-k35_contig_21483		1	0		1	miR-5181|	0
UCW_Tt-k35_contig_21590	masked based on gnl|TREP|TREP1074,	2	0		2	miR-1135a|miR-5205|	0
UCW_Tt-k35_contig_21713	tt-k63_contig_18195;tt-k25_contig_10474;tt-k55_contig_18901 blast2cap3-joined, subject-protein-link:AK249297	1	0		1	miR-5181|	0
UCW_Tt-k35_contig_21715	masked based on gnl|TREP|TREP1109,	4	0		3	miR-5175a|miR-5175b|miR-5175c|	1	Novel-15|
UCW_Tt-k35_contig_21776	masked based on gnl|TREP|TREP1105,	4	0		3	miR-1135a|miR-5181|miR-6197c|	1	Novel-63|
UCW_Tt-k35_contig_22194		1	0		1	miR-6197c|	0
UCW_Tt-k35_contig_2222		3	0		2	miR-5205|miR-5205*|	1	Novel-44|
UCW_Tt-k35_contig_22311		1	0		1	miR-5175c|	0
UCW_Tt-k35_contig_22396		1	0		0		1	Novel-125|
UCW_Tt-k35_contig_22405		1	0		0		1	Novel-112*|
UCW_Tt-k35_contig_22444	masked based on gnl|TREP|TREP1419,	2	0		2	miR-5205|miR-5205*|	0
UCW_Tt-k35_contig_22802		1	0		0		1	Novel-108*|
UCW_Tt-k35_contig_22853	masked based on gnl|TREP|TREP916,	2	0		1	miR-1120a|	1	Novel-25|
UCW_Tt-k35_contig_23009		1	0		0		1	Novel-16|
UCW_Tt-k35_contig_23091	tt-k45_contig_22784 blast2cap3-joined, subject-protein-link:AK363341.1_cdsid_BAJ94545.1	1	0		1	miR-164a*-1|	0
UCW_Tt-k35_contig_23143	masked based on gnl|TREP|TREP1105,	3	0		3	miR-1135a|miR-1135a*-1|miR-1135d|	0
UCW_Tt-k35_contig_23156	masked based on gnl|TREP|TREP3107,	4	0		1	miR-1130a|	3	Novel-45|Novel-65|Novel-8|
UCW_Tt-k35_contig_23270		4	0		4	miR-9674d|miR-9674f*|miR-9674h|miR-9674j|	0
UCW_Tt-k35_contig_23334		3	0		1	miR-9778*-2|	2	Novel-108*|Novel-112*|
UCW_Tt-k35_contig_23437	masked based on gnl|TREP|TREP909,	3	0		2	miR-5205|miR-5205*|	1	Novel-25*|
UCW_Tt-k35_contig_23492	masked based on gnl|TREP|TREP3451,	5	0		4	miR-1120b|miR-5169|miR-5205|miR-6197a*|	1	Novel-25*|
UCW_Tt-k35_contig_23654		5	0		3	miR-1120a|miR-1120b|miR-5205|	2	Novel-25|Novel-25*|
UCW_Tt-k35_contig_23697	masked based on gnl|TREP|TREP991,	1	0		0		1	Novel-73|
UCW_Tt-k35_contig_23890	masked based on gnl|TREP|TREP3083,	1	0		1	miR-1137|	0
UCW_Tt-k35_contig_24146	masked based on gnl|TREP|TREP3026,	1	0		0		1	Novel-76|
UCW_Tt-k35_contig_24307	masked based on gnl|TREP|TREP3323,masked based on gnl|PTREP|PTREP116,	2	0		1	miR-1120b|	1	Novel-25*|
UCW_Tt-k35_contig_24324	masked based on gnl|TREP|TREP3101,	1	0		0		1	Novel-88|
UCW_Tt-k35_contig_2437	masked based on gnl|TREP|TREP3076,masked based on gnl|PTREP|PTREP225,	3	0		1	miR-1120b|	2	Novel-30|Novel-44|
UCW_Tt-k35_contig_24467		1	0		0		1	Novel-16|
UCW_Tt-k35_contig_24544	masked based on gnl|TREP|TREP3076,	2	0		1	miR-1120b|	1	Novel-25*|
UCW_Tt-k35_contig_24576	masked based on gnl|TREP|TREP1034,	1	0		1	miR-1137|	0
UCW_Tt-k35_contig_2470		1	0		0		1	Novel-113|
UCW_Tt-k35_contig_24801	masked based on gnl|TREP|TREP982,	1	0		0		1	Novel-73|
UCW_Tt-k35_contig_25092	masked based on gnl|TREP|TREP251,	3	0		2	miR-6197a|miR-6197b|	1	Novel-45|
UCW_Tt-k35_contig_25136		1	0		0		1	Novel-67|
UCW_Tt-k35_contig_25300		4	0		2	miR-1130a|miR-6197a*|	2	Novel-65|Novel-65*|
UCW_Tt-k35_contig_25403		2	0		2	miR-6197a|miR-6197b|	0
UCW_Tt-k35_contig_25445	masked based on gnl|TREP|TREP890,	3	0		1	miR-1120a|	2	Novel-25|Novel-53|
UCW_Tt-k35_contig_25494	masked based on gnl|TREP|TREP967,	1	0		0		1	Novel-104|
UCW_Tt-k35_contig_25552	tt-k45_contig_48760 blast2cap3-joined, subject-protein-link:Bradi2g60310.1	2	0		1	miR-1120b|	1	Novel-25*|
UCW_Tt-k35_contig_25584		1	0		0		1	Novel-65*|
UCW_Tt-k35_contig_25657	masked based on gnl|TREP|TREP1034,	1	0		1	miR-1137|	0
UCW_Tt-k35_contig_25734	masked based on gnl|TREP|TREP3323,	1	0		1	miR-5169|	0
UCW_Tt-k35_contig_25763		1	0		0		1	Novel-16|
UCW_Tt-k35_contig_25795	masked based on gnl|TREP|TREP1807,	1	0		1	miR-1135a|	0
UCW_Tt-k35_contig_25917	masked based on gnl|TREP|TREP1086,	1	0		0		1	Novel-63|
UCW_Tt-k35_contig_25947	masked based on gnl|TREP|TREP1153,	1	0		0		1	Novel-88|
UCW_Tt-k35_contig_26081	masked based on gnl|TREP|TREP741,	2	0		1	miR-5205|	1	Novel-58|
UCW_Tt-k35_contig_26088	masked based on gnl|TREP|TREP1633,	2	0		2	miR-9664|miR-9778|	0
UCW_Tt-k35_contig_26319	masked based on gnl|TREP|TREP955,	1	0		0		1	Novel-10b|
UCW_Tt-k35_contig_26345		4	0		1	miR-1130a|	3	Novel-45|Novel-65|Novel-8|
UCW_Tt-k35_contig_26360	masked based on gnl|TREP|TREP1712,masked based on gnl|PTREP|PTREP225,	2	0		1	miR-1130a|	1	Novel-45|
UCW_Tt-k35_contig_26397	masked based on gnl|TREP|TREP946,	1	0		0		1	Novel-45|
UCW_Tt-k35_contig_2640	masked based on gnl|TREP|TREP1079,	2	0		0		2	Novel-10b|Novel-84|
UCW_Tt-k35_contig_26406	masked based on gnl|TREP|TREP867,	3	0		2	miR-1120b|miR-5205|	1	Novel-25*|
UCW_Tt-k35_contig_26527	masked based on gnl|TREP|TREP2216,	1	0		0		1	Novel-30|
UCW_Tt-k35_contig_26832		1	0		1	miR-6197c|	0
UCW_Tt-k35_contig_2699	masked based on gnl|PTREP|PTREP205,	1	0		1	miR-5205|	0
UCW_Tt-k35_contig_27044	tt-k61_contig_54108 blast2cap3-joined, subject-protein-link:AK353671.1_cdsid_BAJ84890.1	2	0		2	miR-390*|miR-397|	0
UCW_Tt-k35_contig_27114	masked based on gnl|TREP|TREP1079,	1	0		0		1	Novel-60|
UCW_Tt-k35_contig_27171		1	0		0		1	Novel-16|
UCW_Tt-k35_contig_27273	tt-k25_contig_26527;tt-k55_contig_63829 blast2cap3-joined, subject-protein-link:Bradi5g16280.2	1	0		0		1	Novel-25*|
UCW_Tt-k35_contig_27378	masked based on gnl|TREP|TREP3104,	1	0		0		1	Novel-88|
UCW_Tt-k35_contig_27492	masked based on gnl|TREP|TREP3107,	2	0		1	miR-6197c|	1	Novel-104|
UCW_Tt-k35_contig_27762	masked based on gnl|TREP|TREP121,	4	0		1	miR-1130a|	3	Novel-45|Novel-65|Novel-8|
UCW_Tt-k35_contig_27818	masked based on gnl|TREP|TREP3101,	1	0		0		1	Novel-88|
UCW_Tt-k35_contig_27858		1	0		1	miR-1130b|	0
UCW_Tt-k35_contig_28019		1	0		1	miR-5205|	0
UCW_Tt-k35_contig_28027	masked based on gnl|TREP|TREP1106,	5	0		4	miR-1135b|miR-1135c|miR-1135e|miR-1135f|	1	Novel-64|
UCW_Tt-k35_contig_28245	masked based on gnl|TREP|TREP79,masked based on gnl|PTREP|PTREP112,	6	0		3	miR-1120a|miR-1120b|miR-5205|	3	Novel-25|Novel-25*|Novel-53|
UCW_Tt-k35_contig_28480		1	0		1	miR-5181|	0
UCW_Tt-k35_contig_28544		3	0		1	miR-1130a|	2	Novel-65|Novel-8|
UCW_Tt-k35_contig_28622	masked based on gnl|TREP|TREP3100,	1	0		1	miR-5169|	0
UCW_Tt-k35_contig_28636		1	0		0		1	Novel-16|
UCW_Tt-k35_contig_28697	masked based on gnl|TREP|TREP3107,	3	0		0		3	Novel-10a|Novel-10b|Novel-89|
UCW_Tt-k35_contig_28780	masked based on gnl|TREP|TREP1090,	2	0		1	miR-1135a|	1	Novel-63|
UCW_Tt-k35_contig_28845		1	0		1	miR-9778|	0
UCW_Tt-k35_contig_28877		1	0		1	miR-5181|	0
UCW_Tt-k35_contig_28878	masked based on gnl|TREP|TREP967,	1	0		0		1	Novel-89|
UCW_Tt-k35_contig_28910	masked based on gnl|TREP|TREP3078,	3	0		2	miR-1120b|miR-5205|	1	Novel-25*|
UCW_Tt-k35_contig_29083		1	0		1	miR-5169|	0
UCW_Tt-k35_contig_29280	masked based on gnl|TREP|TREP2260,	1	0		0		1	Novel-76|
UCW_Tt-k35_contig_2932		1	0		0		1	Novel-30|
UCW_Tt-k35_contig_29414	masked based on gnl|TREP|TREP251,	1	0		1	miR-5181*|	0
UCW_Tt-k35_contig_298	masked based on gnl|TREP|TREP880,	2	0		2	miR-1120b|miR-5205|	0
UCW_Tt-k35_contig_29870	masked based on gnl|TREP|TREP1139,	1	0		0		1	Novel-89|
UCW_Tt-k35_contig_29899	masked based on gnl|TREP|TREP3528,masked based on gnl|PTREP|PTREP127,	1	0		1	miR-5181|	0
UCW_Tt-k35_contig_30122	masked based on gnl|TREP|TREP1073,	1	0		1	miR-5175b|	0
UCW_Tt-k35_contig_30232	masked based on gnl|TREP|TREP3081,	3	0		2	miR-1130a|miR-5181|	1	Novel-29|
UCW_Tt-k35_contig_30754	masked based on gnl|TREP|TREP1160,	1	0		0		1	Novel-88|
UCW_Tt-k35_contig_31198		1	0		1	miR-9674b*-1|	0
UCW_Tt-k35_contig_3123	masked based on gnl|TREP|TREP921,	1	0		1	miR-6197b|	0
UCW_Tt-k35_contig_3130	masked based on gnl|TREP|TREP1820,masked based on gnl|PTREP|PTREP116,	2	0		2	miR-1130c|miR-6197b|	0
UCW_Tt-k35_contig_31386	tt-k25_contig_48147 blast2cap3-joined, subject-protein-link:Bradi3g34940.1	2	0		1	miR-1120a|	1	Novel-25|
UCW_Tt-k35_contig_31457		1	0		1	miR-396a*-2|	0
UCW_Tt-k35_contig_31503	masked based on gnl|TREP|TREP2041,	2	0		1	miR-9662|	1	Novel-24|
UCW_Tt-k35_contig_31941		1	0		0		1	Novel-53|
UCW_Tt-k35_contig_32004		1	0		1	miR-5181|	0
UCW_Tt-k35_contig_3218	masked based on gnl|TREP|TREP851,	2	0		1	miR-6197b|	1	Novel-45|
UCW_Tt-k35_contig_32257		1	0		1	miR-5181|	0
UCW_Tt-k35_contig_32260	masked based on gnl|TREP|TREP3076,	3	0		3	miR-156|miR-5181|miR-5181*|	0
UCW_Tt-k35_contig_32313		1	0		1	miR-1130c|	0
UCW_Tt-k35_contig_32441	masked based on gnl|TREP|TREP967,	1	0		0		1	Novel-10b|
UCW_Tt-k35_contig_32442	masked based on gnl|TREP|TREP881,	3	0		2	miR-6197a|miR-6197b|	1	Novel-45|
UCW_Tt-k35_contig_32659		1	0		1	miR-5181|	0
UCW_Tt-k35_contig_32727	masked based on gnl|TREP|TREP3085,	2	0		1	miR-5181|	1	Novel-73|
UCW_Tt-k35_contig_3277	masked based on gnl|TREP|TREP1815,masked based on gnl|PTREP|PTREP225,	4	0		3	miR-5175a|miR-5175b|miR-5175c|	1	Novel-15|
[truncated: 3,425 more rows]
