# Supplementary material for: Genome-Wide Identification and Characterization of Salinity Stress-Responsive miRNAs in Wild Emmer Wheat (Triticum turgidum ssp. dicoccoides)
Source: Genes (Basel). 2017 Jun 6;8(6):156. doi: 10.3390/genes8060156 (PMC5485520; doi:10.3390/genes8060156)
Supplement: Supplementary file 1 [file genes-08-00156-s001.zip › Supplementary_revised/Table S3.xlsx]

## Sheet: Sheet1
Table S3	Information of primer used for quantitative real-time PCR
Category	Primer name	sequence (5'-3')
Primer for miRNA quantification by stem-loop RT-PCR	Novel-99-ST	GTCGTATCCAGTGCAGGGTCCGAGGTATTCGCACTGGATACGACTTCTTT
	Novel-99-F	CGGATGCCGTGTTGTTCTG
	Novel-41-ST	GTCGTATCCAGTGCAGGGTCCGAGGTATTCGCACTGGATACGACTATAAA
	Novel-41-F	GGCGGTATCCTCGTCGTATTC
	Novel-38-ST	GTCGTATCCAGTGCAGGGTCCGAGGTATTCGCACTGGATACGACACCCGA
	Novel-38-F	GCCGTAGCGAAATTCCTTG
	Novel-25-ST	GTCGTATCCAGTGCAGGGTCCGAGGTATTCGCATTCGCACTGGATACGACTTCTTA
	Novel-25-F	GCGCGTTCCGTCTCATAATA
	miR-169g-ST	GTCGTATCCAGTGCAGGGTCCGAGGTATTCGCACTGGATACGACGTAGCC
	miR-169g-F	CGGGCAAGTCCGTCCTT
	miR-166b-ST	GTCGTATCCAGTGCAGGGTCCGAGGTATTCGCACTGGATACGACAGGGAT
	miR-166b-F	CGCTCGGACCAGGCTTCA
Primer for miRNA quantification by one step primeScript miRNA cDNA Synthesis Kit#	F_miR-166b	TCGGACCAGGCTTCAATCCCTA
	F_miR-171a	GCTGAGCCGAACCAATATCACTC
	F_miR-393a	CGGTTCCAAAGGGATCGCATTGA
	F_novel-25	GCCGCTTCCGTCTCATAATATAAGAA
	F_novel-38	GCTAGCGAAATTCCTTGTCGGGTA
	F_novel-41	GCGCTATCCTCGTCGTATTCTTTA
	F_novel-92	GAGCCAACAACCTCCTAGTTCCA
Referance gene	18s rRNA -F	GTGACGGGTGACGGAGAATT
	18s rRNA -R	GACACTAATGCGCCCGGTAT
