# Supplementary material for: Genome-Wide Identification and Characterization of Salinity Stress-Responsive miRNAs in Wild Emmer Wheat (Triticum turgidum ssp. dicoccoides)
Source: Genes (Basel). 2017 Jun 6;8(6):156. doi: 10.3390/genes8060156 (PMC5485520; doi:10.3390/genes8060156)
Supplement: Supplementary file 1 [file genes-08-00156-s001.zip › Supplementary_revised/Table S4.xlsx]

## Sheet: Sheet1
Table S4 GO annotation of the total targets genes of miRNAs in wild emmer.
Category	GO ID	TERM	description	target gene		Category	nunber	%
>2.Molecular Function	GO:0005515	protein binding	Interacting selectively and non-covalently with any protein or protein complex (a complex of two or more proteins that may include other nonprotein molecules).	UCW_Tt-k21_contig_1007		Cellular Component	32	0.135593
>2.Molecular Function	GO:0005515	protein binding	Interacting selectively and non-covalently with any protein or protein complex (a complex of two or more proteins that may include other nonprotein molecules).	UCW_Tt-k21_contig_10284		Molecular Function	133	0.563559
>2.Molecular Function	GO:0005515	protein binding	Interacting selectively and non-covalently with any protein or protein complex (a complex of two or more proteins that may include other nonprotein molecules).	UCW_Tt-k21_contig_10527		Biological Process	71	0.300847
>2.Molecular Function	GO:0005515	protein binding	Interacting selectively and non-covalently with any protein or protein complex (a complex of two or more proteins that may include other nonprotein molecules).	UCW_Tt-k21_contig_16450
>2.Molecular Function	GO:0005515	protein binding	Interacting selectively and non-covalently with any protein or protein complex (a complex of two or more proteins that may include other nonprotein molecules).	UCW_Tt-k21_contig_17988
>2.Molecular Function	GO:0005515	protein binding	Interacting selectively and non-covalently with any protein or protein complex (a complex of two or more proteins that may include other nonprotein molecules).	UCW_Tt-k21_contig_19465
>2.Molecular Function	GO:0005515	protein binding	Interacting selectively and non-covalently with any protein or protein complex (a complex of two or more proteins that may include other nonprotein molecules).	UCW_Tt-k21_contig_20421
>2.Molecular Function	GO:0005515	protein binding	Interacting selectively and non-covalently with any protein or protein complex (a complex of two or more proteins that may include other nonprotein molecules).	UCW_Tt-k21_contig_2213
>2.Molecular Function	GO:0005515	protein binding	Interacting selectively and non-covalently with any protein or protein complex (a complex of two or more proteins that may include other nonprotein molecules).	UCW_Tt-k21_contig_2411
>2.Molecular Function	GO:0005515	protein binding	Interacting selectively and non-covalently with any protein or protein complex (a complex of two or more proteins that may include other nonprotein molecules).	UCW_Tt-k21_contig_2984
>2.Molecular Function	GO:0005515	protein binding	Interacting selectively and non-covalently with any protein or protein complex (a complex of two or more proteins that may include other nonprotein molecules).	UCW_Tt-k21_contig_30565
>2.Molecular Function	GO:0005515	protein binding	Interacting selectively and non-covalently with any protein or protein complex (a complex of two or more proteins that may include other nonprotein molecules).	UCW_Tt-k21_contig_35016
>2.Molecular Function	GO:0005515	protein binding	Interacting selectively and non-covalently with any protein or protein complex (a complex of two or more proteins that may include other nonprotein molecules).	UCW_Tt-k21_contig_3682
>2.Molecular Function	GO:0005515	protein binding	Interacting selectively and non-covalently with any protein or protein complex (a complex of two or more proteins that may include other nonprotein molecules).	UCW_Tt-k21_contig_38851
>2.Molecular Function	GO:0005515	protein binding	Interacting selectively and non-covalently with any protein or protein complex (a complex of two or more proteins that may include other nonprotein molecules).	UCW_Tt-k21_contig_41920
>2.Molecular Function	GO:0005515	protein binding	Interacting selectively and non-covalently with any protein or protein complex (a complex of two or more proteins that may include other nonprotein molecules).	UCW_Tt-k21_contig_42866
>2.Molecular Function	GO:0005515	protein binding	Interacting selectively and non-covalently with any protein or protein complex (a complex of two or more proteins that may include other nonprotein molecules).	UCW_Tt-k21_contig_48722
>2.Molecular Function	GO:0005515	protein binding	Interacting selectively and non-covalently with any protein or protein complex (a complex of two or more proteins that may include other nonprotein molecules).	UCW_Tt-k21_contig_5617
>2.Molecular Function	GO:0005515	protein binding	Interacting selectively and non-covalently with any protein or protein complex (a complex of two or more proteins that may include other nonprotein molecules).	UCW_Tt-k21_contig_5841
>2.Molecular Function	GO:0005515	protein binding	Interacting selectively and non-covalently with any protein or protein complex (a complex of two or more proteins that may include other nonprotein molecules).	UCW_Tt-k21_contig_6486
>2.Molecular Function	GO:0005515	protein binding	Interacting selectively and non-covalently with any protein or protein complex (a complex of two or more proteins that may include other nonprotein molecules).	UCW_Tt-k21_contig_954
>2.Molecular Function	GO:0005515	protein binding	Interacting selectively and non-covalently with any protein or protein complex (a complex of two or more proteins that may include other nonprotein molecules).	UCW_Tt-k25_contig_10459
>2.Molecular Function	GO:0005515	protein binding	Interacting selectively and non-covalently with any protein or protein complex (a complex of two or more proteins that may include other nonprotein molecules).	UCW_Tt-k25_contig_12023
>2.Molecular Function	GO:0005515	protein binding	Interacting selectively and non-covalently with any protein or protein complex (a complex of two or more proteins that may include other nonprotein molecules).	UCW_Tt-k25_contig_12330
>2.Molecular Function	GO:0005515	protein binding	Interacting selectively and non-covalently with any protein or protein complex (a complex of two or more proteins that may include other nonprotein molecules).	UCW_Tt-k25_contig_16170
>2.Molecular Function	GO:0005515	protein binding	Interacting selectively and non-covalently with any protein or protein complex (a complex of two or more proteins that may include other nonprotein molecules).	UCW_Tt-k25_contig_2242
>2.Molecular Function	GO:0005515	protein binding	Interacting selectively and non-covalently with any protein or protein complex (a complex of two or more proteins that may include other nonprotein molecules).	UCW_Tt-k25_contig_2297
>2.Molecular Function	GO:0005515	protein binding	Interacting selectively and non-covalently with any protein or protein complex (a complex of two or more proteins that may include other nonprotein molecules).	UCW_Tt-k25_contig_25684
>2.Molecular Function	GO:0005515	protein binding	Interacting selectively and non-covalently with any protein or protein complex (a complex of two or more proteins that may include other nonprotein molecules).	UCW_Tt-k25_contig_30757
>2.Molecular Function	GO:0005515	protein binding	Interacting selectively and non-covalently with any protein or protein complex (a complex of two or more proteins that may include other nonprotein molecules).	UCW_Tt-k25_contig_3229
>2.Molecular Function	GO:0005515	protein binding	Interacting selectively and non-covalently with any protein or protein complex (a complex of two or more proteins that may include other nonprotein molecules).	UCW_Tt-k25_contig_35898
>2.Molecular Function	GO:0005515	protein binding	Interacting selectively and non-covalently with any protein or protein complex (a complex of two or more proteins that may include other nonprotein molecules).	UCW_Tt-k25_contig_37190
>2.Molecular Function	GO:0005515	protein binding	Interacting selectively and non-covalently with any protein or protein complex (a complex of two or more proteins that may include other nonprotein molecules).	UCW_Tt-k25_contig_3733
>2.Molecular Function	GO:0005515	protein binding	Interacting selectively and non-covalently with any protein or protein complex (a complex of two or more proteins that may include other nonprotein molecules).	UCW_Tt-k25_contig_39610
>2.Molecular Function	GO:0005515	protein binding	Interacting selectively and non-covalently with any protein or protein complex (a complex of two or more proteins that may include other nonprotein molecules).	UCW_Tt-k25_contig_40718
>2.Molecular Function	GO:0005515	protein binding	Interacting selectively and non-covalently with any protein or protein complex (a complex of two or more proteins that may include other nonprotein molecules).	UCW_Tt-k25_contig_4680
>2.Molecular Function	GO:0005515	protein binding	Interacting selectively and non-covalently with any protein or protein complex (a complex of two or more proteins that may include other nonprotein molecules).	UCW_Tt-k25_contig_50412
>2.Molecular Function	GO:0005515	protein binding	Interacting selectively and non-covalently with any protein or protein complex (a complex of two or more proteins that may include other nonprotein molecules).	UCW_Tt-k25_contig_5603
>2.Molecular Function	GO:0005515	protein binding	Interacting selectively and non-covalently with any protein or protein complex (a complex of two or more proteins that may include other nonprotein molecules).	UCW_Tt-k25_contig_71668
>2.Molecular Function	GO:0005515	protein binding	Interacting selectively and non-covalently with any protein or protein complex (a complex of two or more proteins that may include other nonprotein molecules).	UCW_Tt-k31_contig_11318
>2.Molecular Function	GO:0005515	protein binding	Interacting selectively and non-covalently with any protein or protein complex (a complex of two or more proteins that may include other nonprotein molecules).	UCW_Tt-k31_contig_11860
>2.Molecular Function	GO:0005515	protein binding	Interacting selectively and non-covalently with any protein or protein complex (a complex of two or more proteins that may include other nonprotein molecules).	UCW_Tt-k31_contig_12499
>2.Molecular Function	GO:0005515	protein binding	Interacting selectively and non-covalently with any protein or protein complex (a complex of two or more proteins that may include other nonprotein molecules).	UCW_Tt-k31_contig_14652
>2.Molecular Function	GO:0005515	protein binding	Interacting selectively and non-covalently with any protein or protein complex (a complex of two or more proteins that may include other nonprotein molecules).	UCW_Tt-k31_contig_16541
>2.Molecular Function	GO:0005515	protein binding	Interacting selectively and non-covalently with any protein or protein complex (a complex of two or more proteins that may include other nonprotein molecules).	UCW_Tt-k31_contig_16835
>2.Molecular Function	GO:0005515	protein binding	Interacting selectively and non-covalently with any protein or protein complex (a complex of two or more proteins that may include other nonprotein molecules).	UCW_Tt-k31_contig_21548
>2.Molecular Function	GO:0005515	protein binding	Interacting selectively and non-covalently with any protein or protein complex (a complex of two or more proteins that may include other nonprotein molecules).	UCW_Tt-k31_contig_2167
>2.Molecular Function	GO:0005515	protein binding	Interacting selectively and non-covalently with any protein or protein complex (a complex of two or more proteins that may include other nonprotein molecules).	UCW_Tt-k31_contig_24239
>2.Molecular Function	GO:0005515	protein binding	Interacting selectively and non-covalently with any protein or protein complex (a complex of two or more proteins that may include other nonprotein molecules).	UCW_Tt-k31_contig_27878
>2.Molecular Function	GO:0005515	protein binding	Interacting selectively and non-covalently with any protein or protein complex (a complex of two or more proteins that may include other nonprotein molecules).	UCW_Tt-k31_contig_32741
>2.Molecular Function	GO:0005515	protein binding	Interacting selectively and non-covalently with any protein or protein complex (a complex of two or more proteins that may include other nonprotein molecules).	UCW_Tt-k31_contig_38293
>2.Molecular Function	GO:0005515	protein binding	Interacting selectively and non-covalently with any protein or protein complex (a complex of two or more proteins that may include other nonprotein molecules).	UCW_Tt-k31_contig_42160
>2.Molecular Function	GO:0005515	protein binding	Interacting selectively and non-covalently with any protein or protein complex (a complex of two or more proteins that may include other nonprotein molecules).	UCW_Tt-k31_contig_46735
>2.Molecular Function	GO:0005515	protein binding	Interacting selectively and non-covalently with any protein or protein complex (a complex of two or more proteins that may include other nonprotein molecules).	UCW_Tt-k31_contig_4828
>2.Molecular Function	GO:0005515	protein binding	Interacting selectively and non-covalently with any protein or protein complex (a complex of two or more proteins that may include other nonprotein molecules).	UCW_Tt-k31_contig_48294
>2.Molecular Function	GO:0005515	protein binding	Interacting selectively and non-covalently with any protein or protein complex (a complex of two or more proteins that may include other nonprotein molecules).	UCW_Tt-k31_contig_53775
>2.Molecular Function	GO:0005515	protein binding	Interacting selectively and non-covalently with any protein or protein complex (a complex of two or more proteins that may include other nonprotein molecules).	UCW_Tt-k31_contig_57671
>2.Molecular Function	GO:0005515	protein binding	Interacting selectively and non-covalently with any protein or protein complex (a complex of two or more proteins that may include other nonprotein molecules).	UCW_Tt-k31_contig_6114
>2.Molecular Function	GO:0005515	protein binding	Interacting selectively and non-covalently with any protein or protein complex (a complex of two or more proteins that may include other nonprotein molecules).	UCW_Tt-k31_contig_77298
>2.Molecular Function	GO:0005515	protein binding	Interacting selectively and non-covalently with any protein or protein complex (a complex of two or more proteins that may include other nonprotein molecules).	UCW_Tt-k31_contig_8468
>2.Molecular Function	GO:0005515	protein binding	Interacting selectively and non-covalently with any protein or protein complex (a complex of two or more proteins that may include other nonprotein molecules).	UCW_Tt-k35_contig_1215
>2.Molecular Function	GO:0005515	protein binding	Interacting selectively and non-covalently with any protein or protein complex (a complex of two or more proteins that may include other nonprotein molecules).	UCW_Tt-k35_contig_1352
>2.Molecular Function	GO:0005515	protein binding	Interacting selectively and non-covalently with any protein or protein complex (a complex of two or more proteins that may include other nonprotein molecules).	UCW_Tt-k35_contig_14460
>2.Molecular Function	GO:0005515	protein binding	Interacting selectively and non-covalently with any protein or protein complex (a complex of two or more proteins that may include other nonprotein molecules).	UCW_Tt-k35_contig_17678
>2.Molecular Function	GO:0005515	protein binding	Interacting selectively and non-covalently with any protein or protein complex (a complex of two or more proteins that may include other nonprotein molecules).	UCW_Tt-k35_contig_18622
>2.Molecular Function	GO:0005515	protein binding	Interacting selectively and non-covalently with any protein or protein complex (a complex of two or more proteins that may include other nonprotein molecules).	UCW_Tt-k35_contig_213
>2.Molecular Function	GO:0005515	protein binding	Interacting selectively and non-covalently with any protein or protein complex (a complex of two or more proteins that may include other nonprotein molecules).	UCW_Tt-k35_contig_23091
>2.Molecular Function	GO:0005515	protein binding	Interacting selectively and non-covalently with any protein or protein complex (a complex of two or more proteins that may include other nonprotein molecules).	UCW_Tt-k35_contig_23270
>2.Molecular Function	GO:0005515	protein binding	Interacting selectively and non-covalently with any protein or protein complex (a complex of two or more proteins that may include other nonprotein molecules).	UCW_Tt-k35_contig_25657
>2.Molecular Function	GO:0005515	protein binding	Interacting selectively and non-covalently with any protein or protein complex (a complex of two or more proteins that may include other nonprotein molecules).	UCW_Tt-k35_contig_28544
>2.Molecular Function	GO:0005515	protein binding	Interacting selectively and non-covalently with any protein or protein complex (a complex of two or more proteins that may include other nonprotein molecules).	UCW_Tt-k35_contig_28910
>2.Molecular Function	GO:0005515	protein binding	Interacting selectively and non-covalently with any protein or protein complex (a complex of two or more proteins that may include other nonprotein molecules).	UCW_Tt-k35_contig_29083
>2.Molecular Function	GO:0005515	protein binding	Interacting selectively and non-covalently with any protein or protein complex (a complex of two or more proteins that may include other nonprotein molecules).	UCW_Tt-k35_contig_31198
>2.Molecular Function	GO:0005515	protein binding	Interacting selectively and non-covalently with any protein or protein complex (a complex of two or more proteins that may include other nonprotein molecules).	UCW_Tt-k35_contig_42157
>2.Molecular Function	GO:0005515	protein binding	Interacting selectively and non-covalently with any protein or protein complex (a complex of two or more proteins that may include other nonprotein molecules).	UCW_Tt-k35_contig_51861
>2.Molecular Function	GO:0005515	protein binding	Interacting selectively and non-covalently with any protein or protein complex (a complex of two or more proteins that may include other nonprotein molecules).	UCW_Tt-k35_contig_6119
>2.Molecular Function	GO:0005515	protein binding	Interacting selectively and non-covalently with any protein or protein complex (a complex of two or more proteins that may include other nonprotein molecules).	UCW_Tt-k35_contig_71892
>2.Molecular Function	GO:0005515	protein binding	Interacting selectively and non-covalently with any protein or protein complex (a complex of two or more proteins that may include other nonprotein molecules).	UCW_Tt-k35_contig_9034
>2.Molecular Function	GO:0005515	protein binding	Interacting selectively and non-covalently with any protein or protein complex (a complex of two or more proteins that may include other nonprotein molecules).	UCW_Tt-k35_contig_9683
>2.Molecular Function	GO:0005515	protein binding	Interacting selectively and non-covalently with any protein or protein complex (a complex of two or more proteins that may include other nonprotein molecules).	UCW_Tt-k35_contig_9884
>2.Molecular Function	GO:0005515	protein binding	Interacting selectively and non-covalently with any protein or protein complex (a complex of two or more proteins that may include other nonprotein molecules).	UCW_Tt-k41_contig_13214
>2.Molecular Function	GO:0005515	protein binding	Interacting selectively and non-covalently with any protein or protein complex (a complex of two or more proteins that may include other nonprotein molecules).	UCW_Tt-k41_contig_17961
>2.Molecular Function	GO:0005515	protein binding	Interacting selectively and non-covalently with any protein or protein complex (a complex of two or more proteins that may include other nonprotein molecules).	UCW_Tt-k41_contig_22831
>2.Molecular Function	GO:0005515	protein binding	Interacting selectively and non-covalently with any protein or protein complex (a complex of two or more proteins that may include other nonprotein molecules).	UCW_Tt-k41_contig_23779
>2.Molecular Function	GO:0005515	protein binding	Interacting selectively and non-covalently with any protein or protein complex (a complex of two or more proteins that may include other nonprotein molecules).	UCW_Tt-k41_contig_29711
>2.Molecular Function	GO:0005515	protein binding	Interacting selectively and non-covalently with any protein or protein complex (a complex of two or more proteins that may include other nonprotein molecules).	UCW_Tt-k41_contig_30097
>2.Molecular Function	GO:0005515	protein binding	Interacting selectively and non-covalently with any protein or protein complex (a complex of two or more proteins that may include other nonprotein molecules).	UCW_Tt-k41_contig_3032
>2.Molecular Function	GO:0005515	protein binding	Interacting selectively and non-covalently with any protein or protein complex (a complex of two or more proteins that may include other nonprotein molecules).	UCW_Tt-k41_contig_31897
>2.Molecular Function	GO:0005515	protein binding	Interacting selectively and non-covalently with any protein or protein complex (a complex of two or more proteins that may include other nonprotein molecules).	UCW_Tt-k41_contig_33250
>2.Molecular Function	GO:0005515	protein binding	Interacting selectively and non-covalently with any protein or protein complex (a complex of two or more proteins that may include other nonprotein molecules).	UCW_Tt-k41_contig_36256
>2.Molecular Function	GO:0005515	protein binding	Interacting selectively and non-covalently with any protein or protein complex (a complex of two or more proteins that may include other nonprotein molecules).	UCW_Tt-k41_contig_40202
>2.Molecular Function	GO:0005515	protein binding	Interacting selectively and non-covalently with any protein or protein complex (a complex of two or more proteins that may include other nonprotein molecules).	UCW_Tt-k41_contig_40355
>2.Molecular Function	GO:0005515	protein binding	Interacting selectively and non-covalently with any protein or protein complex (a complex of two or more proteins that may include other nonprotein molecules).	UCW_Tt-k41_contig_4121
>2.Molecular Function	GO:0005515	protein binding	Interacting selectively and non-covalently with any protein or protein complex (a complex of two or more proteins that may include other nonprotein molecules).	UCW_Tt-k41_contig_50113
>2.Molecular Function	GO:0005515	protein binding	Interacting selectively and non-covalently with any protein or protein complex (a complex of two or more proteins that may include other nonprotein molecules).	UCW_Tt-k41_contig_5908
>2.Molecular Function	GO:0005515	protein binding	Interacting selectively and non-covalently with any protein or protein complex (a complex of two or more proteins that may include other nonprotein molecules).	UCW_Tt-k41_contig_73807
>2.Molecular Function	GO:0005515	protein binding	Interacting selectively and non-covalently with any protein or protein complex (a complex of two or more proteins that may include other nonprotein molecules).	UCW_Tt-k41_contig_77273
>2.Molecular Function	GO:0005515	protein binding	Interacting selectively and non-covalently with any protein or protein complex (a complex of two or more proteins that may include other nonprotein molecules).	UCW_Tt-k41_contig_9101
>2.Molecular Function	GO:0005515	protein binding	Interacting selectively and non-covalently with any protein or protein complex (a complex of two or more proteins that may include other nonprotein molecules).	UCW_Tt-k45_contig_1155
>2.Molecular Function	GO:0005515	protein binding	Interacting selectively and non-covalently with any protein or protein complex (a complex of two or more proteins that may include other nonprotein molecules).	UCW_Tt-k45_contig_20292
>2.Molecular Function	GO:0005515	protein binding	Interacting selectively and non-covalently with any protein or protein complex (a complex of two or more proteins that may include other nonprotein molecules).	UCW_Tt-k45_contig_22112
>2.Molecular Function	GO:0005515	protein binding	Interacting selectively and non-covalently with any protein or protein complex (a complex of two or more proteins that may include other nonprotein molecules).	UCW_Tt-k45_contig_24985
>2.Molecular Function	GO:0005515	protein binding	Interacting selectively and non-covalently with any protein or protein complex (a complex of two or more proteins that may include other nonprotein molecules).	UCW_Tt-k45_contig_26117
>2.Molecular Function	GO:0005515	protein binding	Interacting selectively and non-covalently with any protein or protein complex (a complex of two or more proteins that may include other nonprotein molecules).	UCW_Tt-k45_contig_28375
>2.Molecular Function	GO:0005515	protein binding	Interacting selectively and non-covalently with any protein or protein complex (a complex of two or more proteins that may include other nonprotein molecules).	UCW_Tt-k45_contig_29357
>2.Molecular Function	GO:0005515	protein binding	Interacting selectively and non-covalently with any protein or protein complex (a complex of two or more proteins that may include other nonprotein molecules).	UCW_Tt-k45_contig_46347
>2.Molecular Function	GO:0005515	protein binding	Interacting selectively and non-covalently with any protein or protein complex (a complex of two or more proteins that may include other nonprotein molecules).	UCW_Tt-k45_contig_50748
>2.Molecular Function	GO:0005515	protein binding	Interacting selectively and non-covalently with any protein or protein complex (a complex of two or more proteins that may include other nonprotein molecules).	UCW_Tt-k45_contig_52870
>2.Molecular Function	GO:0005515	protein binding	Interacting selectively and non-covalently with any protein or protein complex (a complex of two or more proteins that may include other nonprotein molecules).	UCW_Tt-k45_contig_5372
>2.Molecular Function	GO:0005515	protein binding	Interacting selectively and non-covalently with any protein or protein complex (a complex of two or more proteins that may include other nonprotein molecules).	UCW_Tt-k45_contig_57327
>2.Molecular Function	GO:0005515	protein binding	Interacting selectively and non-covalently with any protein or protein complex (a complex of two or more proteins that may include other nonprotein molecules).	UCW_Tt-k45_contig_60691
>2.Molecular Function	GO:0005515	protein binding	Interacting selectively and non-covalently with any protein or protein complex (a complex of two or more proteins that may include other nonprotein molecules).	UCW_Tt-k45_contig_72113
>2.Molecular Function	GO:0005515	protein binding	Interacting selectively and non-covalently with any protein or protein complex (a complex of two or more proteins that may include other nonprotein molecules).	UCW_Tt-k45_contig_7588
>2.Molecular Function	GO:0005515	protein binding	Interacting selectively and non-covalently with any protein or protein complex (a complex of two or more proteins that may include other nonprotein molecules).	UCW_Tt-k45_contig_8641
>2.Molecular Function	GO:0005515	protein binding	Interacting selectively and non-covalently with any protein or protein complex (a complex of two or more proteins that may include other nonprotein molecules).	UCW_Tt-k45_contig_9285
>2.Molecular Function	GO:0005515	protein binding	Interacting selectively and non-covalently with any protein or protein complex (a complex of two or more proteins that may include other nonprotein molecules).	UCW_Tt-k51_contig_1240
>2.Molecular Function	GO:0005515	protein binding	Interacting selectively and non-covalently with any protein or protein complex (a complex of two or more proteins that may include other nonprotein molecules).	UCW_Tt-k51_contig_12894
>2.Molecular Function	GO:0005515	protein binding	Interacting selectively and non-covalently with any protein or protein complex (a complex of two or more proteins that may include other nonprotein molecules).	UCW_Tt-k51_contig_16913
>2.Molecular Function	GO:0005515	protein binding	Interacting selectively and non-covalently with any protein or protein complex (a complex of two or more proteins that may include other nonprotein molecules).	UCW_Tt-k51_contig_1994
>2.Molecular Function	GO:0005515	protein binding	Interacting selectively and non-covalently with any protein or protein complex (a complex of two or more proteins that may include other nonprotein molecules).	UCW_Tt-k51_contig_22264
>2.Molecular Function	GO:0005515	protein binding	Interacting selectively and non-covalently with any protein or protein complex (a complex of two or more proteins that may include other nonprotein molecules).	UCW_Tt-k51_contig_23956
>2.Molecular Function	GO:0005515	protein binding	Interacting selectively and non-covalently with any protein or protein complex (a complex of two or more proteins that may include other nonprotein molecules).	UCW_Tt-k51_contig_26093
>2.Molecular Function	GO:0005515	protein binding	Interacting selectively and non-covalently with any protein or protein complex (a complex of two or more proteins that may include other nonprotein molecules).	UCW_Tt-k51_contig_27625
>2.Molecular Function	GO:0005515	protein binding	Interacting selectively and non-covalently with any protein or protein complex (a complex of two or more proteins that may include other nonprotein molecules).	UCW_Tt-k51_contig_27976
>2.Molecular Function	GO:0005515	protein binding	Interacting selectively and non-covalently with any protein or protein complex (a complex of two or more proteins that may include other nonprotein molecules).	UCW_Tt-k51_contig_29239
>2.Molecular Function	GO:0005515	protein binding	Interacting selectively and non-covalently with any protein or protein complex (a complex of two or more proteins that may include other nonprotein molecules).	UCW_Tt-k51_contig_32679
>2.Molecular Function	GO:0005515	protein binding	Interacting selectively and non-covalently with any protein or protein complex (a complex of two or more proteins that may include other nonprotein molecules).	UCW_Tt-k51_contig_33835
>2.Molecular Function	GO:0005515	protein binding	Interacting selectively and non-covalently with any protein or protein complex (a complex of two or more proteins that may include other nonprotein molecules).	UCW_Tt-k51_contig_4056
>2.Molecular Function	GO:0005515	protein binding	Interacting selectively and non-covalently with any protein or protein complex (a complex of two or more proteins that may include other nonprotein molecules).	UCW_Tt-k51_contig_42012
>2.Molecular Function	GO:0005515	protein binding	Interacting selectively and non-covalently with any protein or protein complex (a complex of two or more proteins that may include other nonprotein molecules).	UCW_Tt-k51_contig_45042
>2.Molecular Function	GO:0005515	protein binding	Interacting selectively and non-covalently with any protein or protein complex (a complex of two or more proteins that may include other nonprotein molecules).	UCW_Tt-k51_contig_45762
>2.Molecular Function	GO:0005515	protein binding	Interacting selectively and non-covalently with any protein or protein complex (a complex of two or more proteins that may include other nonprotein molecules).	UCW_Tt-k51_contig_47419
>2.Molecular Function	GO:0005515	protein binding	Interacting selectively and non-covalently with any protein or protein complex (a complex of two or more proteins that may include other nonprotein molecules).	UCW_Tt-k51_contig_51862
>2.Molecular Function	GO:0005515	protein binding	Interacting selectively and non-covalently with any protein or protein complex (a complex of two or more proteins that may include other nonprotein molecules).	UCW_Tt-k51_contig_61736
>2.Molecular Function	GO:0005515	protein binding	Interacting selectively and non-covalently with any protein or protein complex (a complex of two or more proteins that may include other nonprotein molecules).	UCW_Tt-k51_contig_64212
>2.Molecular Function	GO:0005515	protein binding	Interacting selectively and non-covalently with any protein or protein complex (a complex of two or more proteins that may include other nonprotein molecules).	UCW_Tt-k51_contig_67102
>2.Molecular Function	GO:0005515	protein binding	Interacting selectively and non-covalently with any protein or protein complex (a complex of two or more proteins that may include other nonprotein molecules).	UCW_Tt-k51_contig_7806
>2.Molecular Function	GO:0005515	protein binding	Interacting selectively and non-covalently with any protein or protein complex (a complex of two or more proteins that may include other nonprotein molecules).	UCW_Tt-k51_contig_7861
>2.Molecular Function	GO:0005515	protein binding	Interacting selectively and non-covalently with any protein or protein complex (a complex of two or more proteins that may include other nonprotein molecules).	UCW_Tt-k51_contig_87231
>2.Molecular Function	GO:0005515	protein binding	Interacting selectively and non-covalently with any protein or protein complex (a complex of two or more proteins that may include other nonprotein molecules).	UCW_Tt-k55_contig_11769
>2.Molecular Function	GO:0005515	protein binding	Interacting selectively and non-covalently with any protein or protein complex (a complex of two or more proteins that may include other nonprotein molecules).	UCW_Tt-k55_contig_14997
>2.Molecular Function	GO:0005515	protein binding	Interacting selectively and non-covalently with any protein or protein complex (a complex of two or more proteins that may include other nonprotein molecules).	UCW_Tt-k55_contig_19585
>2.Molecular Function	GO:0005515	protein binding	Interacting selectively and non-covalently with any protein or protein complex (a complex of two or more proteins that may include other nonprotein molecules).	UCW_Tt-k55_contig_1979
>2.Molecular Function	GO:0005515	protein binding	Interacting selectively and non-covalently with any protein or protein complex (a complex of two or more proteins that may include other nonprotein molecules).	UCW_Tt-k55_contig_28745
>2.Molecular Function	GO:0005515	protein binding	Interacting selectively and non-covalently with any protein or protein complex (a complex of two or more proteins that may include other nonprotein molecules).	UCW_Tt-k55_contig_29331
>2.Molecular Function	GO:0005515	protein binding	Interacting selectively and non-covalently with any protein or protein complex (a complex of two or more proteins that may include other nonprotein molecules).	UCW_Tt-k55_contig_30416
>2.Molecular Function	GO:0005515	protein binding	Interacting selectively and non-covalently with any protein or protein complex (a complex of two or more proteins that may include other nonprotein molecules).	UCW_Tt-k55_contig_36078
>2.Molecular Function	GO:0005515	protein binding	Interacting selectively and non-covalently with any protein or protein complex (a complex of two or more proteins that may include other nonprotein molecules).	UCW_Tt-k55_contig_4093
>2.Molecular Function	GO:0005515	protein binding	Interacting selectively and non-covalently with any protein or protein complex (a complex of two or more proteins that may include other nonprotein molecules).	UCW_Tt-k55_contig_41511
>2.Molecular Function	GO:0005515	protein binding	Interacting selectively and non-covalently with any protein or protein complex (a complex of two or more proteins that may include other nonprotein molecules).	UCW_Tt-k55_contig_47576
>2.Molecular Function	GO:0005515	protein binding	Interacting selectively and non-covalently with any protein or protein complex (a complex of two or more proteins that may include other nonprotein molecules).	UCW_Tt-k55_contig_53138
>2.Molecular Function	GO:0005515	protein binding	Interacting selectively and non-covalently with any protein or protein complex (a complex of two or more proteins that may include other nonprotein molecules).	UCW_Tt-k55_contig_56353
>2.Molecular Function	GO:0005515	protein binding	Interacting selectively and non-covalently with any protein or protein complex (a complex of two or more proteins that may include other nonprotein molecules).	UCW_Tt-k61_contig_1467
>2.Molecular Function	GO:0005515	protein binding	Interacting selectively and non-covalently with any protein or protein complex (a complex of two or more proteins that may include other nonprotein molecules).	UCW_Tt-k61_contig_23399
>2.Molecular Function	GO:0005515	protein binding	Interacting selectively and non-covalently with any protein or protein complex (a complex of two or more proteins that may include other nonprotein molecules).	UCW_Tt-k61_contig_31487
>2.Molecular Function	GO:0005515	protein binding	Interacting selectively and non-covalently with any protein or protein complex (a complex of two or more proteins that may include other nonprotein molecules).	UCW_Tt-k61_contig_36548
>2.Molecular Function	GO:0005515	protein binding	Interacting selectively and non-covalently with any protein or protein complex (a complex of two or more proteins that may include other nonprotein molecules).	UCW_Tt-k61_contig_40565
>2.Molecular Function	GO:0005515	protein binding	Interacting selectively and non-covalently with any protein or protein complex (a complex of two or more proteins that may include other nonprotein molecules).	UCW_Tt-k61_contig_53354
>2.Molecular Function	GO:0005515	protein binding	Interacting selectively and non-covalently with any protein or protein complex (a complex of two or more proteins that may include other nonprotein molecules).	UCW_Tt-k61_contig_7913
>2.Molecular Function	GO:0005515	protein binding	Interacting selectively and non-covalently with any protein or protein complex (a complex of two or more proteins that may include other nonprotein molecules).	UCW_Tt-k63_contig_19255
>2.Molecular Function	GO:0005515	protein binding	Interacting selectively and non-covalently with any protein or protein complex (a complex of two or more proteins that may include other nonprotein molecules).	UCW_Tt-k63_contig_24872
>2.Molecular Function	GO:0005515	protein binding	Interacting selectively and non-covalently with any protein or protein complex (a complex of two or more proteins that may include other nonprotein molecules).	UCW_Tt-k63_contig_27194
>2.Molecular Function	GO:0005515	protein binding	Interacting selectively and non-covalently with any protein or protein complex (a complex of two or more proteins that may include other nonprotein molecules).	UCW_Tt-k63_contig_28084
>2.Molecular Function	GO:0005515	protein binding	Interacting selectively and non-covalently with any protein or protein complex (a complex of two or more proteins that may include other nonprotein molecules).	UCW_Tt-k63_contig_35970
>2.Molecular Function	GO:0005515	protein binding	Interacting selectively and non-covalently with any protein or protein complex (a complex of two or more proteins that may include other nonprotein molecules).	UCW_Tt-k63_contig_41580
>2.Molecular Function	GO:0005515	protein binding	Interacting selectively and non-covalently with any protein or protein complex (a complex of two or more proteins that may include other nonprotein molecules).	UCW_Tt-k63_contig_54645
>2.Molecular Function	GO:0005515	protein binding	Interacting selectively and non-covalently with any protein or protein complex (a complex of two or more proteins that may include other nonprotein molecules).	UCW_Tt-k63_contig_54690
>2.Molecular Function	GO:0005515	protein binding	Interacting selectively and non-covalently with any protein or protein complex (a complex of two or more proteins that may include other nonprotein molecules).	UCW_Tt-k63_contig_59771
>2.Molecular Function	GO:0005515	protein binding	Interacting selectively and non-covalently with any protein or protein complex (a complex of two or more proteins that may include other nonprotein molecules).	UCW_Tt-k21_contig_10754
>2.Molecular Function	GO:0005515	protein binding	Interacting selectively and non-covalently with any protein or protein complex (a complex of two or more proteins that may include other nonprotein molecules).	UCW_Tt-k21_contig_11477
>2.Molecular Function	GO:0005515	protein binding	Interacting selectively and non-covalently with any protein or protein complex (a complex of two or more proteins that may include other nonprotein molecules).	UCW_Tt-k21_contig_1210
>2.Molecular Function	GO:0005515	protein binding	Interacting selectively and non-covalently with any protein or protein complex (a complex of two or more proteins that may include other nonprotein molecules).	UCW_Tt-k21_contig_33336
>2.Molecular Function	GO:0005515	protein binding	Interacting selectively and non-covalently with any protein or protein complex (a complex of two or more proteins that may include other nonprotein molecules).	UCW_Tt-k21_contig_4372
>2.Molecular Function	GO:0005515	protein binding	Interacting selectively and non-covalently with any protein or protein complex (a complex of two or more proteins that may include other nonprotein molecules).	UCW_Tt-k21_contig_51679
>2.Molecular Function	GO:0005515	protein binding	Interacting selectively and non-covalently with any protein or protein complex (a complex of two or more proteins that may include other nonprotein molecules).	UCW_Tt-k25_contig_17755
>2.Molecular Function	GO:0005515	protein binding	Interacting selectively and non-covalently with any protein or protein complex (a complex of two or more proteins that may include other nonprotein molecules).	UCW_Tt-k25_contig_18257
>2.Molecular Function	GO:0005515	protein binding	Interacting selectively and non-covalently with any protein or protein complex (a complex of two or more proteins that may include other nonprotein molecules).	UCW_Tt-k25_contig_19930
>2.Molecular Function	GO:0005515	protein binding	Interacting selectively and non-covalently with any protein or protein complex (a complex of two or more proteins that may include other nonprotein molecules).	UCW_Tt-k25_contig_32520
>2.Molecular Function	GO:0005515	protein binding	Interacting selectively and non-covalently with any protein or protein complex (a complex of two or more proteins that may include other nonprotein molecules).	UCW_Tt-k25_contig_36015
>2.Molecular Function	GO:0005515	protein binding	Interacting selectively and non-covalently with any protein or protein complex (a complex of two or more proteins that may include other nonprotein molecules).	UCW_Tt-k25_contig_36223
>2.Molecular Function	GO:0005515	protein binding	Interacting selectively and non-covalently with any protein or protein complex (a complex of two or more proteins that may include other nonprotein molecules).	UCW_Tt-k25_contig_39873
>2.Molecular Function	GO:0005515	protein binding	Interacting selectively and non-covalently with any protein or protein complex (a complex of two or more proteins that may include other nonprotein molecules).	UCW_Tt-k25_contig_40284
>2.Molecular Function	GO:0005515	protein binding	Interacting selectively and non-covalently with any protein or protein complex (a complex of two or more proteins that may include other nonprotein molecules).	UCW_Tt-k25_contig_5081
>2.Molecular Function	GO:0005515	protein binding	Interacting selectively and non-covalently with any protein or protein complex (a complex of two or more proteins that may include other nonprotein molecules).	UCW_Tt-k25_contig_956
>2.Molecular Function	GO:0005515	protein binding	Interacting selectively and non-covalently with any protein or protein complex (a complex of two or more proteins that may include other nonprotein molecules).	UCW_Tt-k31_contig_14906
>2.Molecular Function	GO:0005515	protein binding	Interacting selectively and non-covalently with any protein or protein complex (a complex of two or more proteins that may include other nonprotein molecules).	UCW_Tt-k31_contig_20795
>2.Molecular Function	GO:0005515	protein binding	Interacting selectively and non-covalently with any protein or protein complex (a complex of two or more proteins that may include other nonprotein molecules).	UCW_Tt-k31_contig_39243
>2.Molecular Function	GO:0005515	protein binding	Interacting selectively and non-covalently with any protein or protein complex (a complex of two or more proteins that may include other nonprotein molecules).	UCW_Tt-k31_contig_45985
>2.Molecular Function	GO:0005515	protein binding	Interacting selectively and non-covalently with any protein or protein complex (a complex of two or more proteins that may include other nonprotein molecules).	UCW_Tt-k31_contig_48435
>2.Molecular Function	GO:0005515	protein binding	Interacting selectively and non-covalently with any protein or protein complex (a complex of two or more proteins that may include other nonprotein molecules).	UCW_Tt-k31_contig_67173
>2.Molecular Function	GO:0005515	protein binding	Interacting selectively and non-covalently with any protein or protein complex (a complex of two or more proteins that may include other nonprotein molecules).	UCW_Tt-k31_contig_75506
>2.Molecular Function	GO:0005515	protein binding	Interacting selectively and non-covalently with any protein or protein complex (a complex of two or more proteins that may include other nonprotein molecules).	UCW_Tt-k35_contig_10610
>2.Molecular Function	GO:0005515	protein binding	Interacting selectively and non-covalently with any protein or protein complex (a complex of two or more proteins that may include other nonprotein molecules).	UCW_Tt-k35_contig_12349
>2.Molecular Function	GO:0005515	protein binding	Interacting selectively and non-covalently with any protein or protein complex (a complex of two or more proteins that may include other nonprotein molecules).	UCW_Tt-k35_contig_13305
>2.Molecular Function	GO:0005515	protein binding	Interacting selectively and non-covalently with any protein or protein complex (a complex of two or more proteins that may include other nonprotein molecules).	UCW_Tt-k35_contig_14382
>2.Molecular Function	GO:0005515	protein binding	Interacting selectively and non-covalently with any protein or protein complex (a complex of two or more proteins that may include other nonprotein molecules).	UCW_Tt-k35_contig_1730
>2.Molecular Function	GO:0005515	protein binding	Interacting selectively and non-covalently with any protein or protein complex (a complex of two or more proteins that may include other nonprotein molecules).	UCW_Tt-k35_contig_18744
>2.Molecular Function	GO:0005515	protein binding	Interacting selectively and non-covalently with any protein or protein complex (a complex of two or more proteins that may include other nonprotein molecules).	UCW_Tt-k35_contig_24801
>2.Molecular Function	GO:0005515	protein binding	Interacting selectively and non-covalently with any protein or protein complex (a complex of two or more proteins that may include other nonprotein molecules).	UCW_Tt-k35_contig_25763
>2.Molecular Function	GO:0005515	protein binding	Interacting selectively and non-covalently with any protein or protein complex (a complex of two or more proteins that may include other nonprotein molecules).	UCW_Tt-k35_contig_39204
>2.Molecular Function	GO:0005515	protein binding	Interacting selectively and non-covalently with any protein or protein complex (a complex of two or more proteins that may include other nonprotein molecules).	UCW_Tt-k35_contig_58587
>2.Molecular Function	GO:0005515	protein binding	Interacting selectively and non-covalently with any protein or protein complex (a complex of two or more proteins that may include other nonprotein molecules).	UCW_Tt-k35_contig_72445
>2.Molecular Function	GO:0005515	protein binding	Interacting selectively and non-covalently with any protein or protein complex (a complex of two or more proteins that may include other nonprotein molecules).	UCW_Tt-k41_contig_10419
>2.Molecular Function	GO:0005515	protein binding	Interacting selectively and non-covalently with any protein or protein complex (a complex of two or more proteins that may include other nonprotein molecules).	UCW_Tt-k41_contig_16636
>2.Molecular Function	GO:0005515	protein binding	Interacting selectively and non-covalently with any protein or protein complex (a complex of two or more proteins that may include other nonprotein molecules).	UCW_Tt-k41_contig_16744
>2.Molecular Function	GO:0005515	protein binding	Interacting selectively and non-covalently with any protein or protein complex (a complex of two or more proteins that may include other nonprotein molecules).	UCW_Tt-k41_contig_28745
>2.Molecular Function	GO:0005515	protein binding	Interacting selectively and non-covalently with any protein or protein complex (a complex of two or more proteins that may include other nonprotein molecules).	UCW_Tt-k41_contig_37170
>2.Molecular Function	GO:0005515	protein binding	Interacting selectively and non-covalently with any protein or protein complex (a complex of two or more proteins that may include other nonprotein molecules).	UCW_Tt-k41_contig_744
>2.Molecular Function	GO:0005515	protein binding	Interacting selectively and non-covalently with any protein or protein complex (a complex of two or more proteins that may include other nonprotein molecules).	UCW_Tt-k41_contig_83685
>2.Molecular Function	GO:0005515	protein binding	Interacting selectively and non-covalently with any protein or protein complex (a complex of two or more proteins that may include other nonprotein molecules).	UCW_Tt-k45_contig_16097
>2.Molecular Function	GO:0005515	protein binding	Interacting selectively and non-covalently with any protein or protein complex (a complex of two or more proteins that may include other nonprotein molecules).	UCW_Tt-k45_contig_18384
>2.Molecular Function	GO:0005515	protein binding	Interacting selectively and non-covalently with any protein or protein complex (a complex of two or more proteins that may include other nonprotein molecules).	UCW_Tt-k45_contig_22837
>2.Molecular Function	GO:0005515	protein binding	Interacting selectively and non-covalently with any protein or protein complex (a complex of two or more proteins that may include other nonprotein molecules).	UCW_Tt-k45_contig_34026
>2.Molecular Function	GO:0005515	protein binding	Interacting selectively and non-covalently with any protein or protein complex (a complex of two or more proteins that may include other nonprotein molecules).	UCW_Tt-k45_contig_40714
>2.Molecular Function	GO:0005515	protein binding	Interacting selectively and non-covalently with any protein or protein complex (a complex of two or more proteins that may include other nonprotein molecules).	UCW_Tt-k45_contig_46013
>2.Molecular Function	GO:0005515	protein binding	Interacting selectively and non-covalently with any protein or protein complex (a complex of two or more proteins that may include other nonprotein molecules).	UCW_Tt-k45_contig_8278
>2.Molecular Function	GO:0005515	protein binding	Interacting selectively and non-covalently with any protein or protein complex (a complex of two or more proteins that may include other nonprotein molecules).	UCW_Tt-k51_contig_16622
>2.Molecular Function	GO:0005515	protein binding	Interacting selectively and non-covalently with any protein or protein complex (a complex of two or more proteins that may include other nonprotein molecules).	UCW_Tt-k51_contig_34464
>2.Molecular Function	GO:0005515	protein binding	Interacting selectively and non-covalently with any protein or protein complex (a complex of two or more proteins that may include other nonprotein molecules).	UCW_Tt-k51_contig_41066
>2.Molecular Function	GO:0005515	protein binding	Interacting selectively and non-covalently with any protein or protein complex (a complex of two or more proteins that may include other nonprotein molecules).	UCW_Tt-k51_contig_41067
>2.Molecular Function	GO:0005515	protein binding	Interacting selectively and non-covalently with any protein or protein complex (a complex of two or more proteins that may include other nonprotein molecules).	UCW_Tt-k51_contig_42974
>2.Molecular Function	GO:0005515	protein binding	Interacting selectively and non-covalently with any protein or protein complex (a complex of two or more proteins that may include other nonprotein molecules).	UCW_Tt-k51_contig_46404
>2.Molecular Function	GO:0005515	protein binding	Interacting selectively and non-covalently with any protein or protein complex (a complex of two or more proteins that may include other nonprotein molecules).	UCW_Tt-k51_contig_52407
>2.Molecular Function	GO:0005515	protein binding	Interacting selectively and non-covalently with any protein or protein complex (a complex of two or more proteins that may include other nonprotein molecules).	UCW_Tt-k51_contig_53395
>2.Molecular Function	GO:0005515	protein binding	Interacting selectively and non-covalently with any protein or protein complex (a complex of two or more proteins that may include other nonprotein molecules).	UCW_Tt-k51_contig_54640
>2.Molecular Function	GO:0005515	protein binding	Interacting selectively and non-covalently with any protein or protein complex (a complex of two or more proteins that may include other nonprotein molecules).	UCW_Tt-k51_contig_5982
>2.Molecular Function	GO:0005515	protein binding	Interacting selectively and non-covalently with any protein or protein complex (a complex of two or more proteins that may include other nonprotein molecules).	UCW_Tt-k51_contig_84547
>2.Molecular Function	GO:0005515	protein binding	Interacting selectively and non-covalently with any protein or protein complex (a complex of two or more proteins that may include other nonprotein molecules).	UCW_Tt-k55_contig_12343
>2.Molecular Function	GO:0005515	protein binding	Interacting selectively and non-covalently with any protein or protein complex (a complex of two or more proteins that may include other nonprotein molecules).	UCW_Tt-k55_contig_15705
>2.Molecular Function	GO:0005515	protein binding	Interacting selectively and non-covalently with any protein or protein complex (a complex of two or more proteins that may include other nonprotein molecules).	UCW_Tt-k55_contig_2667
>2.Molecular Function	GO:0005515	protein binding	Interacting selectively and non-covalently with any protein or protein complex (a complex of two or more proteins that may include other nonprotein molecules).	UCW_Tt-k55_contig_3283
>2.Molecular Function	GO:0005515	protein binding	Interacting selectively and non-covalently with any protein or protein complex (a complex of two or more proteins that may include other nonprotein molecules).	UCW_Tt-k55_contig_47648
>2.Molecular Function	GO:0005515	protein binding	Interacting selectively and non-covalently with any protein or protein complex (a complex of two or more proteins that may include other nonprotein molecules).	UCW_Tt-k55_contig_55168
>2.Molecular Function	GO:0005515	protein binding	Interacting selectively and non-covalently with any protein or protein complex (a complex of two or more proteins that may include other nonprotein molecules).	UCW_Tt-k61_contig_55023
>2.Molecular Function	GO:0005515	protein binding	Interacting selectively and non-covalently with any protein or protein complex (a complex of two or more proteins that may include other nonprotein molecules).	UCW_Tt-k63_contig_35344
>2.Molecular Function	GO:0005515	protein binding	Interacting selectively and non-covalently with any protein or protein complex (a complex of two or more proteins that may include other nonprotein molecules).	UCW_Tt-k63_contig_70427
>2.Molecular Function	GO:0005515	protein binding	Interacting selectively and non-covalently with any protein or protein complex (a complex of two or more proteins that may include other nonprotein molecules).	UCW_Tt-k63_contig_82085
>2.Molecular Function	GO:0005524	ATP binding	Interacting selectively and non-covalently with ATP, adenosine 5'-triphosphate, a universally important coenzyme and enzyme regulator.	UCW_Tt-k21_contig_13350
>2.Molecular Function	GO:0005524	ATP binding	Interacting selectively and non-covalently with ATP, adenosine 5'-triphosphate, a universally important coenzyme and enzyme regulator.	UCW_Tt-k21_contig_13411
>2.Molecular Function	GO:0005524	ATP binding	Interacting selectively and non-covalently with ATP, adenosine 5'-triphosphate, a universally important coenzyme and enzyme regulator.	UCW_Tt-k21_contig_16170
>2.Molecular Function	GO:0005524	ATP binding	Interacting selectively and non-covalently with ATP, adenosine 5'-triphosphate, a universally important coenzyme and enzyme regulator.	UCW_Tt-k21_contig_16450
>2.Molecular Function	GO:0005524	ATP binding	Interacting selectively and non-covalently with ATP, adenosine 5'-triphosphate, a universally important coenzyme and enzyme regulator.	UCW_Tt-k21_contig_17781
>2.Molecular Function	GO:0005524	ATP binding	Interacting selectively and non-covalently with ATP, adenosine 5'-triphosphate, a universally important coenzyme and enzyme regulator.	UCW_Tt-k21_contig_17988
>2.Molecular Function	GO:0005524	ATP binding	Interacting selectively and non-covalently with ATP, adenosine 5'-triphosphate, a universally important coenzyme and enzyme regulator.	UCW_Tt-k21_contig_2322
>2.Molecular Function	GO:0005524	ATP binding	Interacting selectively and non-covalently with ATP, adenosine 5'-triphosphate, a universally important coenzyme and enzyme regulator.	UCW_Tt-k21_contig_25314
>2.Molecular Function	GO:0005524	ATP binding	Interacting selectively and non-covalently with ATP, adenosine 5'-triphosphate, a universally important coenzyme and enzyme regulator.	UCW_Tt-k21_contig_2634
>2.Molecular Function	GO:0005524	ATP binding	Interacting selectively and non-covalently with ATP, adenosine 5'-triphosphate, a universally important coenzyme and enzyme regulator.	UCW_Tt-k21_contig_3682
>2.Molecular Function	GO:0005524	ATP binding	Interacting selectively and non-covalently with ATP, adenosine 5'-triphosphate, a universally important coenzyme and enzyme regulator.	UCW_Tt-k21_contig_41352
>2.Molecular Function	GO:0005524	ATP binding	Interacting selectively and non-covalently with ATP, adenosine 5'-triphosphate, a universally important coenzyme and enzyme regulator.	UCW_Tt-k21_contig_52085
>2.Molecular Function	GO:0005524	ATP binding	Interacting selectively and non-covalently with ATP, adenosine 5'-triphosphate, a universally important coenzyme and enzyme regulator.	UCW_Tt-k21_contig_55289
>2.Molecular Function	GO:0005524	ATP binding	Interacting selectively and non-covalently with ATP, adenosine 5'-triphosphate, a universally important coenzyme and enzyme regulator.	UCW_Tt-k21_contig_5617
>2.Molecular Function	GO:0005524	ATP binding	Interacting selectively and non-covalently with ATP, adenosine 5'-triphosphate, a universally important coenzyme and enzyme regulator.	UCW_Tt-k21_contig_7794
>2.Molecular Function	GO:0005524	ATP binding	Interacting selectively and non-covalently with ATP, adenosine 5'-triphosphate, a universally important coenzyme and enzyme regulator.	UCW_Tt-k25_contig_2104
>2.Molecular Function	GO:0005524	ATP binding	Interacting selectively and non-covalently with ATP, adenosine 5'-triphosphate, a universally important coenzyme and enzyme regulator.	UCW_Tt-k25_contig_25380
>2.Molecular Function	GO:0005524	ATP binding	Interacting selectively and non-covalently with ATP, adenosine 5'-triphosphate, a universally important coenzyme and enzyme regulator.	UCW_Tt-k25_contig_26976
>2.Molecular Function	GO:0005524	ATP binding	Interacting selectively and non-covalently with ATP, adenosine 5'-triphosphate, a universally important coenzyme and enzyme regulator.	UCW_Tt-k25_contig_27950
>2.Molecular Function	GO:0005524	ATP binding	Interacting selectively and non-covalently with ATP, adenosine 5'-triphosphate, a universally important coenzyme and enzyme regulator.	UCW_Tt-k25_contig_3229
>2.Molecular Function	GO:0005524	ATP binding	Interacting selectively and non-covalently with ATP, adenosine 5'-triphosphate, a universally important coenzyme and enzyme regulator.	UCW_Tt-k25_contig_3260
>2.Molecular Function	GO:0005524	ATP binding	Interacting selectively and non-covalently with ATP, adenosine 5'-triphosphate, a universally important coenzyme and enzyme regulator.	UCW_Tt-k25_contig_34478
>2.Molecular Function	GO:0005524	ATP binding	Interacting selectively and non-covalently with ATP, adenosine 5'-triphosphate, a universally important coenzyme and enzyme regulator.	UCW_Tt-k25_contig_37637
>2.Molecular Function	GO:0005524	ATP binding	Interacting selectively and non-covalently with ATP, adenosine 5'-triphosphate, a universally important coenzyme and enzyme regulator.	UCW_Tt-k25_contig_49285
>2.Molecular Function	GO:0005524	ATP binding	Interacting selectively and non-covalently with ATP, adenosine 5'-triphosphate, a universally important coenzyme and enzyme regulator.	UCW_Tt-k25_contig_5136
>2.Molecular Function	GO:0005524	ATP binding	Interacting selectively and non-covalently with ATP, adenosine 5'-triphosphate, a universally important coenzyme and enzyme regulator.	UCW_Tt-k25_contig_55026
>2.Molecular Function	GO:0005524	ATP binding	Interacting selectively and non-covalently with ATP, adenosine 5'-triphosphate, a universally important coenzyme and enzyme regulator.	UCW_Tt-k25_contig_6122
>2.Molecular Function	GO:0005524	ATP binding	Interacting selectively and non-covalently with ATP, adenosine 5'-triphosphate, a universally important coenzyme and enzyme regulator.	UCW_Tt-k25_contig_6126
>2.Molecular Function	GO:0005524	ATP binding	Interacting selectively and non-covalently with ATP, adenosine 5'-triphosphate, a universally important coenzyme and enzyme regulator.	UCW_Tt-k25_contig_6380
>2.Molecular Function	GO:0005524	ATP binding	Interacting selectively and non-covalently with ATP, adenosine 5'-triphosphate, a universally important coenzyme and enzyme regulator.	UCW_Tt-k31_contig_11860
>2.Molecular Function	GO:0005524	ATP binding	Interacting selectively and non-covalently with ATP, adenosine 5'-triphosphate, a universally important coenzyme and enzyme regulator.	UCW_Tt-k31_contig_12071
>2.Molecular Function	GO:0005524	ATP binding	Interacting selectively and non-covalently with ATP, adenosine 5'-triphosphate, a universally important coenzyme and enzyme regulator.	UCW_Tt-k31_contig_17412
>2.Molecular Function	GO:0005524	ATP binding	Interacting selectively and non-covalently with ATP, adenosine 5'-triphosphate, a universally important coenzyme and enzyme regulator.	UCW_Tt-k31_contig_1897
>2.Molecular Function	GO:0005524	ATP binding	Interacting selectively and non-covalently with ATP, adenosine 5'-triphosphate, a universally important coenzyme and enzyme regulator.	UCW_Tt-k31_contig_1932
>2.Molecular Function	GO:0005524	ATP binding	Interacting selectively and non-covalently with ATP, adenosine 5'-triphosphate, a universally important coenzyme and enzyme regulator.	UCW_Tt-k31_contig_21028
>2.Molecular Function	GO:0005524	ATP binding	Interacting selectively and non-covalently with ATP, adenosine 5'-triphosphate, a universally important coenzyme and enzyme regulator.	UCW_Tt-k31_contig_23595
>2.Molecular Function	GO:0005524	ATP binding	Interacting selectively and non-covalently with ATP, adenosine 5'-triphosphate, a universally important coenzyme and enzyme regulator.	UCW_Tt-k31_contig_26233
>2.Molecular Function	GO:0005524	ATP binding	Interacting selectively and non-covalently with ATP, adenosine 5'-triphosphate, a universally important coenzyme and enzyme regulator.	UCW_Tt-k31_contig_26957
>2.Molecular Function	GO:0005524	ATP binding	Interacting selectively and non-covalently with ATP, adenosine 5'-triphosphate, a universally important coenzyme and enzyme regulator.	UCW_Tt-k31_contig_31364
>2.Molecular Function	GO:0005524	ATP binding	Interacting selectively and non-covalently with ATP, adenosine 5'-triphosphate, a universally important coenzyme and enzyme regulator.	UCW_Tt-k31_contig_36244
>2.Molecular Function	GO:0005524	ATP binding	Interacting selectively and non-covalently with ATP, adenosine 5'-triphosphate, a universally important coenzyme and enzyme regulator.	UCW_Tt-k31_contig_3646
>2.Molecular Function	GO:0005524	ATP binding	Interacting selectively and non-covalently with ATP, adenosine 5'-triphosphate, a universally important coenzyme and enzyme regulator.	UCW_Tt-k31_contig_4114
>2.Molecular Function	GO:0005524	ATP binding	Interacting selectively and non-covalently with ATP, adenosine 5'-triphosphate, a universally important coenzyme and enzyme regulator.	UCW_Tt-k31_contig_45022
>2.Molecular Function	GO:0005524	ATP binding	Interacting selectively and non-covalently with ATP, adenosine 5'-triphosphate, a universally important coenzyme and enzyme regulator.	UCW_Tt-k31_contig_45034
>2.Molecular Function	GO:0005524	ATP binding	Interacting selectively and non-covalently with ATP, adenosine 5'-triphosphate, a universally important coenzyme and enzyme regulator.	UCW_Tt-k31_contig_46735
>2.Molecular Function	GO:0005524	ATP binding	Interacting selectively and non-covalently with ATP, adenosine 5'-triphosphate, a universally important coenzyme and enzyme regulator.	UCW_Tt-k31_contig_48665
>2.Molecular Function	GO:0005524	ATP binding	Interacting selectively and non-covalently with ATP, adenosine 5'-triphosphate, a universally important coenzyme and enzyme regulator.	UCW_Tt-k31_contig_533
>2.Molecular Function	GO:0005524	ATP binding	Interacting selectively and non-covalently with ATP, adenosine 5'-triphosphate, a universally important coenzyme and enzyme regulator.	UCW_Tt-k31_contig_54714
>2.Molecular Function	GO:0005524	ATP binding	Interacting selectively and non-covalently with ATP, adenosine 5'-triphosphate, a universally important coenzyme and enzyme regulator.	UCW_Tt-k31_contig_55442
>2.Molecular Function	GO:0005524	ATP binding	Interacting selectively and non-covalently with ATP, adenosine 5'-triphosphate, a universally important coenzyme and enzyme regulator.	UCW_Tt-k31_contig_62643
>2.Molecular Function	GO:0005524	ATP binding	Interacting selectively and non-covalently with ATP, adenosine 5'-triphosphate, a universally important coenzyme and enzyme regulator.	UCW_Tt-k31_contig_77298
>2.Molecular Function	GO:0005524	ATP binding	Interacting selectively and non-covalently with ATP, adenosine 5'-triphosphate, a universally important coenzyme and enzyme regulator.	UCW_Tt-k31_contig_7826
>2.Molecular Function	GO:0005524	ATP binding	Interacting selectively and non-covalently with ATP, adenosine 5'-triphosphate, a universally important coenzyme and enzyme regulator.	UCW_Tt-k31_contig_940
>2.Molecular Function	GO:0005524	ATP binding	Interacting selectively and non-covalently with ATP, adenosine 5'-triphosphate, a universally important coenzyme and enzyme regulator.	UCW_Tt-k35_contig_13073
>2.Molecular Function	GO:0005524	ATP binding	Interacting selectively and non-covalently with ATP, adenosine 5'-triphosphate, a universally important coenzyme and enzyme regulator.	UCW_Tt-k35_contig_1352
>2.Molecular Function	GO:0005524	ATP binding	Interacting selectively and non-covalently with ATP, adenosine 5'-triphosphate, a universally important coenzyme and enzyme regulator.	UCW_Tt-k35_contig_14751
>2.Molecular Function	GO:0005524	ATP binding	Interacting selectively and non-covalently with ATP, adenosine 5'-triphosphate, a universally important coenzyme and enzyme regulator.	UCW_Tt-k35_contig_17023
>2.Molecular Function	GO:0005524	ATP binding	Interacting selectively and non-covalently with ATP, adenosine 5'-triphosphate, a universally important coenzyme and enzyme regulator.	UCW_Tt-k35_contig_1718
>2.Molecular Function	GO:0005524	ATP binding	Interacting selectively and non-covalently with ATP, adenosine 5'-triphosphate, a universally important coenzyme and enzyme regulator.	UCW_Tt-k35_contig_1800
>2.Molecular Function	GO:0005524	ATP binding	Interacting selectively and non-covalently with ATP, adenosine 5'-triphosphate, a universally important coenzyme and enzyme regulator.	UCW_Tt-k35_contig_19247
>2.Molecular Function	GO:0005524	ATP binding	Interacting selectively and non-covalently with ATP, adenosine 5'-triphosphate, a universally important coenzyme and enzyme regulator.	UCW_Tt-k35_contig_1936
>2.Molecular Function	GO:0005524	ATP binding	Interacting selectively and non-covalently with ATP, adenosine 5'-triphosphate, a universally important coenzyme and enzyme regulator.	UCW_Tt-k35_contig_19715
>2.Molecular Function	GO:0005524	ATP binding	Interacting selectively and non-covalently with ATP, adenosine 5'-triphosphate, a universally important coenzyme and enzyme regulator.	UCW_Tt-k35_contig_19968
>2.Molecular Function	GO:0005524	ATP binding	Interacting selectively and non-covalently with ATP, adenosine 5'-triphosphate, a universally important coenzyme and enzyme regulator.	UCW_Tt-k35_contig_28027
>2.Molecular Function	GO:0005524	ATP binding	Interacting selectively and non-covalently with ATP, adenosine 5'-triphosphate, a universally important coenzyme and enzyme regulator.	UCW_Tt-k35_contig_28910
>2.Molecular Function	GO:0005524	ATP binding	Interacting selectively and non-covalently with ATP, adenosine 5'-triphosphate, a universally important coenzyme and enzyme regulator.	UCW_Tt-k35_contig_419
>2.Molecular Function	GO:0005524	ATP binding	Interacting selectively and non-covalently with ATP, adenosine 5'-triphosphate, a universally important coenzyme and enzyme regulator.	UCW_Tt-k35_contig_62642
>2.Molecular Function	GO:0005524	ATP binding	Interacting selectively and non-covalently with ATP, adenosine 5'-triphosphate, a universally important coenzyme and enzyme regulator.	UCW_Tt-k35_contig_64297
>2.Molecular Function	GO:0005524	ATP binding	Interacting selectively and non-covalently with ATP, adenosine 5'-triphosphate, a universally important coenzyme and enzyme regulator.	UCW_Tt-k35_contig_79585
>2.Molecular Function	GO:0005524	ATP binding	Interacting selectively and non-covalently with ATP, adenosine 5'-triphosphate, a universally important coenzyme and enzyme regulator.	UCW_Tt-k35_contig_8960
>2.Molecular Function	GO:0005524	ATP binding	Interacting selectively and non-covalently with ATP, adenosine 5'-triphosphate, a universally important coenzyme and enzyme regulator.	UCW_Tt-k35_contig_9034
>2.Molecular Function	GO:0005524	ATP binding	Interacting selectively and non-covalently with ATP, adenosine 5'-triphosphate, a universally important coenzyme and enzyme regulator.	UCW_Tt-k35_contig_9683
>2.Molecular Function	GO:0005524	ATP binding	Interacting selectively and non-covalently with ATP, adenosine 5'-triphosphate, a universally important coenzyme and enzyme regulator.	UCW_Tt-k41_contig_13020
>2.Molecular Function	GO:0005524	ATP binding	Interacting selectively and non-covalently with ATP, adenosine 5'-triphosphate, a universally important coenzyme and enzyme regulator.	UCW_Tt-k41_contig_13391
>2.Molecular Function	GO:0005524	ATP binding	Interacting selectively and non-covalently with ATP, adenosine 5'-triphosphate, a universally important coenzyme and enzyme regulator.	UCW_Tt-k41_contig_14955
>2.Molecular Function	GO:0005524	ATP binding	Interacting selectively and non-covalently with ATP, adenosine 5'-triphosphate, a universally important coenzyme and enzyme regulator.	UCW_Tt-k41_contig_19666
>2.Molecular Function	GO:0005524	ATP binding	Interacting selectively and non-covalently with ATP, adenosine 5'-triphosphate, a universally important coenzyme and enzyme regulator.	UCW_Tt-k41_contig_23008
>2.Molecular Function	GO:0005524	ATP binding	Interacting selectively and non-covalently with ATP, adenosine 5'-triphosphate, a universally important coenzyme and enzyme regulator.	UCW_Tt-k41_contig_23779
>2.Molecular Function	GO:0005524	ATP binding	Interacting selectively and non-covalently with ATP, adenosine 5'-triphosphate, a universally important coenzyme and enzyme regulator.	UCW_Tt-k41_contig_25202
>2.Molecular Function	GO:0005524	ATP binding	Interacting selectively and non-covalently with ATP, adenosine 5'-triphosphate, a universally important coenzyme and enzyme regulator.	UCW_Tt-k41_contig_43411
>2.Molecular Function	GO:0005524	ATP binding	Interacting selectively and non-covalently with ATP, adenosine 5'-triphosphate, a universally important coenzyme and enzyme regulator.	UCW_Tt-k41_contig_5226
>2.Molecular Function	GO:0005524	ATP binding	Interacting selectively and non-covalently with ATP, adenosine 5'-triphosphate, a universally important coenzyme and enzyme regulator.	UCW_Tt-k41_contig_61914
>2.Molecular Function	GO:0005524	ATP binding	Interacting selectively and non-covalently with ATP, adenosine 5'-triphosphate, a universally important coenzyme and enzyme regulator.	UCW_Tt-k41_contig_65431
>2.Molecular Function	GO:0005524	ATP binding	Interacting selectively and non-covalently with ATP, adenosine 5'-triphosphate, a universally important coenzyme and enzyme regulator.	UCW_Tt-k41_contig_70934
>2.Molecular Function	GO:0005524	ATP binding	Interacting selectively and non-covalently with ATP, adenosine 5'-triphosphate, a universally important coenzyme and enzyme regulator.	UCW_Tt-k41_contig_848
>2.Molecular Function	GO:0005524	ATP binding	Interacting selectively and non-covalently with ATP, adenosine 5'-triphosphate, a universally important coenzyme and enzyme regulator.	UCW_Tt-k41_contig_8757
>2.Molecular Function	GO:0005524	ATP binding	Interacting selectively and non-covalently with ATP, adenosine 5'-triphosphate, a universally important coenzyme and enzyme regulator.	UCW_Tt-k45_contig_12016
>2.Molecular Function	GO:0005524	ATP binding	Interacting selectively and non-covalently with ATP, adenosine 5'-triphosphate, a universally important coenzyme and enzyme regulator.	UCW_Tt-k45_contig_12488
>2.Molecular Function	GO:0005524	ATP binding	Interacting selectively and non-covalently with ATP, adenosine 5'-triphosphate, a universally important coenzyme and enzyme regulator.	UCW_Tt-k45_contig_13195
>2.Molecular Function	GO:0005524	ATP binding	Interacting selectively and non-covalently with ATP, adenosine 5'-triphosphate, a universally important coenzyme and enzyme regulator.	UCW_Tt-k45_contig_18491
>2.Molecular Function	GO:0005524	ATP binding	Interacting selectively and non-covalently with ATP, adenosine 5'-triphosphate, a universally important coenzyme and enzyme regulator.	UCW_Tt-k45_contig_20502
>2.Molecular Function	GO:0005524	ATP binding	Interacting selectively and non-covalently with ATP, adenosine 5'-triphosphate, a universally important coenzyme and enzyme regulator.	UCW_Tt-k45_contig_24677
>2.Molecular Function	GO:0005524	ATP binding	Interacting selectively and non-covalently with ATP, adenosine 5'-triphosphate, a universally important coenzyme and enzyme regulator.	UCW_Tt-k45_contig_25738
>2.Molecular Function	GO:0005524	ATP binding	Interacting selectively and non-covalently with ATP, adenosine 5'-triphosphate, a universally important coenzyme and enzyme regulator.	UCW_Tt-k45_contig_2845
>2.Molecular Function	GO:0005524	ATP binding	Interacting selectively and non-covalently with ATP, adenosine 5'-triphosphate, a universally important coenzyme and enzyme regulator.	UCW_Tt-k45_contig_28984
>2.Molecular Function	GO:0005524	ATP binding	Interacting selectively and non-covalently with ATP, adenosine 5'-triphosphate, a universally important coenzyme and enzyme regulator.	UCW_Tt-k45_contig_3408
>2.Molecular Function	GO:0005524	ATP binding	Interacting selectively and non-covalently with ATP, adenosine 5'-triphosphate, a universally important coenzyme and enzyme regulator.	UCW_Tt-k45_contig_38483
>2.Molecular Function	GO:0005524	ATP binding	Interacting selectively and non-covalently with ATP, adenosine 5'-triphosphate, a universally important coenzyme and enzyme regulator.	UCW_Tt-k45_contig_39076
>2.Molecular Function	GO:0005524	ATP binding	Interacting selectively and non-covalently with ATP, adenosine 5'-triphosphate, a universally important coenzyme and enzyme regulator.	UCW_Tt-k45_contig_5580
>2.Molecular Function	GO:0005524	ATP binding	Interacting selectively and non-covalently with ATP, adenosine 5'-triphosphate, a universally important coenzyme and enzyme regulator.	UCW_Tt-k45_contig_59019
>2.Molecular Function	GO:0005524	ATP binding	Interacting selectively and non-covalently with ATP, adenosine 5'-triphosphate, a universally important coenzyme and enzyme regulator.	UCW_Tt-k45_contig_61
>2.Molecular Function	GO:0005524	ATP binding	Interacting selectively and non-covalently with ATP, adenosine 5'-triphosphate, a universally important coenzyme and enzyme regulator.	UCW_Tt-k45_contig_72113
>2.Molecular Function	GO:0005524	ATP binding	Interacting selectively and non-covalently with ATP, adenosine 5'-triphosphate, a universally important coenzyme and enzyme regulator.	UCW_Tt-k45_contig_82636
>2.Molecular Function	GO:0005524	ATP binding	Interacting selectively and non-covalently with ATP, adenosine 5'-triphosphate, a universally important coenzyme and enzyme regulator.	UCW_Tt-k45_contig_8756
>2.Molecular Function	GO:0005524	ATP binding	Interacting selectively and non-covalently with ATP, adenosine 5'-triphosphate, a universally important coenzyme and enzyme regulator.	UCW_Tt-k51_contig_27304
>2.Molecular Function	GO:0005524	ATP binding	Interacting selectively and non-covalently with ATP, adenosine 5'-triphosphate, a universally important coenzyme and enzyme regulator.	UCW_Tt-k51_contig_27976
>2.Molecular Function	GO:0005524	ATP binding	Interacting selectively and non-covalently with ATP, adenosine 5'-triphosphate, a universally important coenzyme and enzyme regulator.	UCW_Tt-k51_contig_4015
>2.Molecular Function	GO:0005524	ATP binding	Interacting selectively and non-covalently with ATP, adenosine 5'-triphosphate, a universally important coenzyme and enzyme regulator.	UCW_Tt-k51_contig_43790
>2.Molecular Function	GO:0005524	ATP binding	Interacting selectively and non-covalently with ATP, adenosine 5'-triphosphate, a universally important coenzyme and enzyme regulator.	UCW_Tt-k51_contig_4645
>2.Molecular Function	GO:0005524	ATP binding	Interacting selectively and non-covalently with ATP, adenosine 5'-triphosphate, a universally important coenzyme and enzyme regulator.	UCW_Tt-k51_contig_52086
>2.Molecular Function	GO:0005524	ATP binding	Interacting selectively and non-covalently with ATP, adenosine 5'-triphosphate, a universally important coenzyme and enzyme regulator.	UCW_Tt-k51_contig_62276
>2.Molecular Function	GO:0005524	ATP binding	Interacting selectively and non-covalently with ATP, adenosine 5'-triphosphate, a universally important coenzyme and enzyme regulator.	UCW_Tt-k51_contig_6919
>2.Molecular Function	GO:0005524	ATP binding	Interacting selectively and non-covalently with ATP, adenosine 5'-triphosphate, a universally important coenzyme and enzyme regulator.	UCW_Tt-k51_contig_70358
>2.Molecular Function	GO:0005524	ATP binding	Interacting selectively and non-covalently with ATP, adenosine 5'-triphosphate, a universally important coenzyme and enzyme regulator.	UCW_Tt-k51_contig_84436
>2.Molecular Function	GO:0005524	ATP binding	Interacting selectively and non-covalently with ATP, adenosine 5'-triphosphate, a universally important coenzyme and enzyme regulator.	UCW_Tt-k55_contig_13932
>2.Molecular Function	GO:0005524	ATP binding	Interacting selectively and non-covalently with ATP, adenosine 5'-triphosphate, a universally important coenzyme and enzyme regulator.	UCW_Tt-k55_contig_19187
>2.Molecular Function	GO:0005524	ATP binding	Interacting selectively and non-covalently with ATP, adenosine 5'-triphosphate, a universally important coenzyme and enzyme regulator.	UCW_Tt-k55_contig_22433
>2.Molecular Function	GO:0005524	ATP binding	Interacting selectively and non-covalently with ATP, adenosine 5'-triphosphate, a universally important coenzyme and enzyme regulator.	UCW_Tt-k55_contig_2444
>2.Molecular Function	GO:0005524	ATP binding	Interacting selectively and non-covalently with ATP, adenosine 5'-triphosphate, a universally important coenzyme and enzyme regulator.	UCW_Tt-k55_contig_41511
>2.Molecular Function	GO:0005524	ATP binding	Interacting selectively and non-covalently with ATP, adenosine 5'-triphosphate, a universally important coenzyme and enzyme regulator.	UCW_Tt-k55_contig_62971
>2.Molecular Function	GO:0005524	ATP binding	Interacting selectively and non-covalently with ATP, adenosine 5'-triphosphate, a universally important coenzyme and enzyme regulator.	UCW_Tt-k55_contig_7086
>2.Molecular Function	GO:0005524	ATP binding	Interacting selectively and non-covalently with ATP, adenosine 5'-triphosphate, a universally important coenzyme and enzyme regulator.	UCW_Tt-k61_contig_12229
>2.Molecular Function	GO:0005524	ATP binding	Interacting selectively and non-covalently with ATP, adenosine 5'-triphosphate, a universally important coenzyme and enzyme regulator.	UCW_Tt-k61_contig_12871
>2.Molecular Function	GO:0005524	ATP binding	Interacting selectively and non-covalently with ATP, adenosine 5'-triphosphate, a universally important coenzyme and enzyme regulator.	UCW_Tt-k61_contig_15625
>2.Molecular Function	GO:0005524	ATP binding	Interacting selectively and non-covalently with ATP, adenosine 5'-triphosphate, a universally important coenzyme and enzyme regulator.	UCW_Tt-k61_contig_17011
>2.Molecular Function	GO:0005524	ATP binding	Interacting selectively and non-covalently with ATP, adenosine 5'-triphosphate, a universally important coenzyme and enzyme regulator.	UCW_Tt-k61_contig_27132
>2.Molecular Function	GO:0005524	ATP binding	Interacting selectively and non-covalently with ATP, adenosine 5'-triphosphate, a universally important coenzyme and enzyme regulator.	UCW_Tt-k61_contig_28056
>2.Molecular Function	GO:0005524	ATP binding	Interacting selectively and non-covalently with ATP, adenosine 5'-triphosphate, a universally important coenzyme and enzyme regulator.	UCW_Tt-k61_contig_35295
>2.Molecular Function	GO:0005524	ATP binding	Interacting selectively and non-covalently with ATP, adenosine 5'-triphosphate, a universally important coenzyme and enzyme regulator.	UCW_Tt-k61_contig_36548
>2.Molecular Function	GO:0005524	ATP binding	Interacting selectively and non-covalently with ATP, adenosine 5'-triphosphate, a universally important coenzyme and enzyme regulator.	UCW_Tt-k61_contig_5337
>2.Molecular Function	GO:0005524	ATP binding	Interacting selectively and non-covalently with ATP, adenosine 5'-triphosphate, a universally important coenzyme and enzyme regulator.	UCW_Tt-k61_contig_65808
>2.Molecular Function	GO:0005524	ATP binding	Interacting selectively and non-covalently with ATP, adenosine 5'-triphosphate, a universally important coenzyme and enzyme regulator.	UCW_Tt-k61_contig_81793
>2.Molecular Function	GO:0005524	ATP binding	Interacting selectively and non-covalently with ATP, adenosine 5'-triphosphate, a universally important coenzyme and enzyme regulator.	UCW_Tt-k63_contig_11953
>2.Molecular Function	GO:0005524	ATP binding	Interacting selectively and non-covalently with ATP, adenosine 5'-triphosphate, a universally important coenzyme and enzyme regulator.	UCW_Tt-k63_contig_13417
>2.Molecular Function	GO:0005524	ATP binding	Interacting selectively and non-covalently with ATP, adenosine 5'-triphosphate, a universally important coenzyme and enzyme regulator.	UCW_Tt-k63_contig_13808
>2.Molecular Function	GO:0005524	ATP binding	Interacting selectively and non-covalently with ATP, adenosine 5'-triphosphate, a universally important coenzyme and enzyme regulator.	UCW_Tt-k63_contig_50864
>2.Molecular Function	GO:0005524	ATP binding	Interacting selectively and non-covalently with ATP, adenosine 5'-triphosphate, a universally important coenzyme and enzyme regulator.	UCW_Tt-k63_contig_54690
>2.Molecular Function	GO:0005524	ATP binding	Interacting selectively and non-covalently with ATP, adenosine 5'-triphosphate, a universally important coenzyme and enzyme regulator.	UCW_Tt-k63_contig_57792
>2.Molecular Function	GO:0005524	ATP binding	Interacting selectively and non-covalently with ATP, adenosine 5'-triphosphate, a universally important coenzyme and enzyme regulator.	UCW_Tt-k63_contig_73620
>2.Molecular Function	GO:0005524	ATP binding	Interacting selectively and non-covalently with ATP, adenosine 5'-triphosphate, a universally important coenzyme and enzyme regulator.	UCW_Tt-k21_contig_13456
>2.Molecular Function	GO:0005524	ATP binding	Interacting selectively and non-covalently with ATP, adenosine 5'-triphosphate, a universally important coenzyme and enzyme regulator.	UCW_Tt-k21_contig_15260
>2.Molecular Function	GO:0005524	ATP binding	Interacting selectively and non-covalently with ATP, adenosine 5'-triphosphate, a universally important coenzyme and enzyme regulator.	UCW_Tt-k21_contig_16569
>2.Molecular Function	GO:0005524	ATP binding	Interacting selectively and non-covalently with ATP, adenosine 5'-triphosphate, a universally important coenzyme and enzyme regulator.	UCW_Tt-k21_contig_25221
>2.Molecular Function	GO:0005524	ATP binding	Interacting selectively and non-covalently with ATP, adenosine 5'-triphosphate, a universally important coenzyme and enzyme regulator.	UCW_Tt-k21_contig_26330
>2.Molecular Function	GO:0005524	ATP binding	Interacting selectively and non-covalently with ATP, adenosine 5'-triphosphate, a universally important coenzyme and enzyme regulator.	UCW_Tt-k21_contig_40125
>2.Molecular Function	GO:0005524	ATP binding	Interacting selectively and non-covalently with ATP, adenosine 5'-triphosphate, a universally important coenzyme and enzyme regulator.	UCW_Tt-k21_contig_40298
>2.Molecular Function	GO:0005524	ATP binding	Interacting selectively and non-covalently with ATP, adenosine 5'-triphosphate, a universally important coenzyme and enzyme regulator.	UCW_Tt-k21_contig_41687
>2.Molecular Function	GO:0005524	ATP binding	Interacting selectively and non-covalently with ATP, adenosine 5'-triphosphate, a universally important coenzyme and enzyme regulator.	UCW_Tt-k21_contig_45635
>2.Molecular Function	GO:0005524	ATP binding	Interacting selectively and non-covalently with ATP, adenosine 5'-triphosphate, a universally important coenzyme and enzyme regulator.	UCW_Tt-k25_contig_16714
>2.Molecular Function	GO:0005524	ATP binding	Interacting selectively and non-covalently with ATP, adenosine 5'-triphosphate, a universally important coenzyme and enzyme regulator.	UCW_Tt-k25_contig_17755
>2.Molecular Function	GO:0005524	ATP binding	Interacting selectively and non-covalently with ATP, adenosine 5'-triphosphate, a universally important coenzyme and enzyme regulator.	UCW_Tt-k25_contig_20107
>2.Molecular Function	GO:0005524	ATP binding	Interacting selectively and non-covalently with ATP, adenosine 5'-triphosphate, a universally important coenzyme and enzyme regulator.	UCW_Tt-k25_contig_3226
>2.Molecular Function	GO:0005524	ATP binding	Interacting selectively and non-covalently with ATP, adenosine 5'-triphosphate, a universally important coenzyme and enzyme regulator.	UCW_Tt-k25_contig_33794
>2.Molecular Function	GO:0005524	ATP binding	Interacting selectively and non-covalently with ATP, adenosine 5'-triphosphate, a universally important coenzyme and enzyme regulator.	UCW_Tt-k25_contig_42661
>2.Molecular Function	GO:0005524	ATP binding	Interacting selectively and non-covalently with ATP, adenosine 5'-triphosphate, a universally important coenzyme and enzyme regulator.	UCW_Tt-k31_contig_10084
>2.Molecular Function	GO:0005524	ATP binding	Interacting selectively and non-covalently with ATP, adenosine 5'-triphosphate, a universally important coenzyme and enzyme regulator.	UCW_Tt-k31_contig_14663
>2.Molecular Function	GO:0005524	ATP binding	Interacting selectively and non-covalently with ATP, adenosine 5'-triphosphate, a universally important coenzyme and enzyme regulator.	UCW_Tt-k31_contig_14906
>2.Molecular Function	GO:0005524	ATP binding	Interacting selectively and non-covalently with ATP, adenosine 5'-triphosphate, a universally important coenzyme and enzyme regulator.	UCW_Tt-k31_contig_15591
>2.Molecular Function	GO:0005524	ATP binding	Interacting selectively and non-covalently with ATP, adenosine 5'-triphosphate, a universally important coenzyme and enzyme regulator.	UCW_Tt-k31_contig_16822
>2.Molecular Function	GO:0005524	ATP binding	Interacting selectively and non-covalently with ATP, adenosine 5'-triphosphate, a universally important coenzyme and enzyme regulator.	UCW_Tt-k31_contig_2247
>2.Molecular Function	GO:0005524	ATP binding	Interacting selectively and non-covalently with ATP, adenosine 5'-triphosphate, a universally important coenzyme and enzyme regulator.	UCW_Tt-k31_contig_23586
>2.Molecular Function	GO:0005524	ATP binding	Interacting selectively and non-covalently with ATP, adenosine 5'-triphosphate, a universally important coenzyme and enzyme regulator.	UCW_Tt-k31_contig_57777
>2.Molecular Function	GO:0005524	ATP binding	Interacting selectively and non-covalently with ATP, adenosine 5'-triphosphate, a universally important coenzyme and enzyme regulator.	UCW_Tt-k31_contig_5962
>2.Molecular Function	GO:0005524	ATP binding	Interacting selectively and non-covalently with ATP, adenosine 5'-triphosphate, a universally important coenzyme and enzyme regulator.	UCW_Tt-k31_contig_5988
>2.Molecular Function	GO:0005524	ATP binding	Interacting selectively and non-covalently with ATP, adenosine 5'-triphosphate, a universally important coenzyme and enzyme regulator.	UCW_Tt-k35_contig_17505
>2.Molecular Function	GO:0005524	ATP binding	Interacting selectively and non-covalently with ATP, adenosine 5'-triphosphate, a universally important coenzyme and enzyme regulator.	UCW_Tt-k35_contig_24324
>2.Molecular Function	GO:0005524	ATP binding	Interacting selectively and non-covalently with ATP, adenosine 5'-triphosphate, a universally important coenzyme and enzyme regulator.	UCW_Tt-k35_contig_42081
>2.Molecular Function	GO:0005524	ATP binding	Interacting selectively and non-covalently with ATP, adenosine 5'-triphosphate, a universally important coenzyme and enzyme regulator.	UCW_Tt-k35_contig_42957
>2.Molecular Function	GO:0005524	ATP binding	Interacting selectively and non-covalently with ATP, adenosine 5'-triphosphate, a universally important coenzyme and enzyme regulator.	UCW_Tt-k41_contig_15354
>2.Molecular Function	GO:0005524	ATP binding	Interacting selectively and non-covalently with ATP, adenosine 5'-triphosphate, a universally important coenzyme and enzyme regulator.	UCW_Tt-k41_contig_16636
>2.Molecular Function	GO:0005524	ATP binding	Interacting selectively and non-covalently with ATP, adenosine 5'-triphosphate, a universally important coenzyme and enzyme regulator.	UCW_Tt-k41_contig_18626
>2.Molecular Function	GO:0005524	ATP binding	Interacting selectively and non-covalently with ATP, adenosine 5'-triphosphate, a universally important coenzyme and enzyme regulator.	UCW_Tt-k41_contig_20123
>2.Molecular Function	GO:0005524	ATP binding	Interacting selectively and non-covalently with ATP, adenosine 5'-triphosphate, a universally important coenzyme and enzyme regulator.	UCW_Tt-k41_contig_20394
>2.Molecular Function	GO:0005524	ATP binding	Interacting selectively and non-covalently with ATP, adenosine 5'-triphosphate, a universally important coenzyme and enzyme regulator.	UCW_Tt-k41_contig_21947
>2.Molecular Function	GO:0005524	ATP binding	Interacting selectively and non-covalently with ATP, adenosine 5'-triphosphate, a universally important coenzyme and enzyme regulator.	UCW_Tt-k41_contig_33494
>2.Molecular Function	GO:0005524	ATP binding	Interacting selectively and non-covalently with ATP, adenosine 5'-triphosphate, a universally important coenzyme and enzyme regulator.	UCW_Tt-k41_contig_5471
>2.Molecular Function	GO:0005524	ATP binding	Interacting selectively and non-covalently with ATP, adenosine 5'-triphosphate, a universally important coenzyme and enzyme regulator.	UCW_Tt-k41_contig_59940
>2.Molecular Function	GO:0005524	ATP binding	Interacting selectively and non-covalently with ATP, adenosine 5'-triphosphate, a universally important coenzyme and enzyme regulator.	UCW_Tt-k41_contig_744
>2.Molecular Function	GO:0005524	ATP binding	Interacting selectively and non-covalently with ATP, adenosine 5'-triphosphate, a universally important coenzyme and enzyme regulator.	UCW_Tt-k41_contig_7492
>2.Molecular Function	GO:0005524	ATP binding	Interacting selectively and non-covalently with ATP, adenosine 5'-triphosphate, a universally important coenzyme and enzyme regulator.	UCW_Tt-k41_contig_8660
>2.Molecular Function	GO:0005524	ATP binding	Interacting selectively and non-covalently with ATP, adenosine 5'-triphosphate, a universally important coenzyme and enzyme regulator.	UCW_Tt-k45_contig_16651
>2.Molecular Function	GO:0005524	ATP binding	Interacting selectively and non-covalently with ATP, adenosine 5'-triphosphate, a universally important coenzyme and enzyme regulator.	UCW_Tt-k45_contig_20255
>2.Molecular Function	GO:0005524	ATP binding	Interacting selectively and non-covalently with ATP, adenosine 5'-triphosphate, a universally important coenzyme and enzyme regulator.	UCW_Tt-k45_contig_23838
>2.Molecular Function	GO:0005524	ATP binding	Interacting selectively and non-covalently with ATP, adenosine 5'-triphosphate, a universally important coenzyme and enzyme regulator.	UCW_Tt-k45_contig_24919
>2.Molecular Function	GO:0005524	ATP binding	Interacting selectively and non-covalently with ATP, adenosine 5'-triphosphate, a universally important coenzyme and enzyme regulator.	UCW_Tt-k45_contig_26388
>2.Molecular Function	GO:0005524	ATP binding	Interacting selectively and non-covalently with ATP, adenosine 5'-triphosphate, a universally important coenzyme and enzyme regulator.	UCW_Tt-k45_contig_28806
>2.Molecular Function	GO:0005524	ATP binding	Interacting selectively and non-covalently with ATP, adenosine 5'-triphosphate, a universally important coenzyme and enzyme regulator.	UCW_Tt-k45_contig_36022
>2.Molecular Function	GO:0005524	ATP binding	Interacting selectively and non-covalently with ATP, adenosine 5'-triphosphate, a universally important coenzyme and enzyme regulator.	UCW_Tt-k45_contig_4865
>2.Molecular Function	GO:0005524	ATP binding	Interacting selectively and non-covalently with ATP, adenosine 5'-triphosphate, a universally important coenzyme and enzyme regulator.	UCW_Tt-k45_contig_8666
>2.Molecular Function	GO:0005524	ATP binding	Interacting selectively and non-covalently with ATP, adenosine 5'-triphosphate, a universally important coenzyme and enzyme regulator.	UCW_Tt-k51_contig_23715
>2.Molecular Function	GO:0005524	ATP binding	Interacting selectively and non-covalently with ATP, adenosine 5'-triphosphate, a universally important coenzyme and enzyme regulator.	UCW_Tt-k51_contig_29255
>2.Molecular Function	GO:0005524	ATP binding	Interacting selectively and non-covalently with ATP, adenosine 5'-triphosphate, a universally important coenzyme and enzyme regulator.	UCW_Tt-k51_contig_52407
>2.Molecular Function	GO:0005524	ATP binding	Interacting selectively and non-covalently with ATP, adenosine 5'-triphosphate, a universally important coenzyme and enzyme regulator.	UCW_Tt-k51_contig_5298
>2.Molecular Function	GO:0005524	ATP binding	Interacting selectively and non-covalently with ATP, adenosine 5'-triphosphate, a universally important coenzyme and enzyme regulator.	UCW_Tt-k51_contig_7775
>2.Molecular Function	GO:0005524	ATP binding	Interacting selectively and non-covalently with ATP, adenosine 5'-triphosphate, a universally important coenzyme and enzyme regulator.	UCW_Tt-k55_contig_12649
>2.Molecular Function	GO:0005524	ATP binding	Interacting selectively and non-covalently with ATP, adenosine 5'-triphosphate, a universally important coenzyme and enzyme regulator.	UCW_Tt-k55_contig_13566
>2.Molecular Function	GO:0005524	ATP binding	Interacting selectively and non-covalently with ATP, adenosine 5'-triphosphate, a universally important coenzyme and enzyme regulator.	UCW_Tt-k55_contig_17710
>2.Molecular Function	GO:0005524	ATP binding	Interacting selectively and non-covalently with ATP, adenosine 5'-triphosphate, a universally important coenzyme and enzyme regulator.	UCW_Tt-k55_contig_19360
>2.Molecular Function	GO:0005524	ATP binding	Interacting selectively and non-covalently with ATP, adenosine 5'-triphosphate, a universally important coenzyme and enzyme regulator.	UCW_Tt-k55_contig_20232
>2.Molecular Function	GO:0005524	ATP binding	Interacting selectively and non-covalently with ATP, adenosine 5'-triphosphate, a universally important coenzyme and enzyme regulator.	UCW_Tt-k55_contig_23175
>2.Molecular Function	GO:0005524	ATP binding	Interacting selectively and non-covalently with ATP, adenosine 5'-triphosphate, a universally important coenzyme and enzyme regulator.	UCW_Tt-k55_contig_2667
>2.Molecular Function	GO:0005524	ATP binding	Interacting selectively and non-covalently with ATP, adenosine 5'-triphosphate, a universally important coenzyme and enzyme regulator.	UCW_Tt-k55_contig_28062
>2.Molecular Function	GO:0005524	ATP binding	Interacting selectively and non-covalently with ATP, adenosine 5'-triphosphate, a universally important coenzyme and enzyme regulator.	UCW_Tt-k55_contig_40035
>2.Molecular Function	GO:0005524	ATP binding	Interacting selectively and non-covalently with ATP, adenosine 5'-triphosphate, a universally important coenzyme and enzyme regulator.	UCW_Tt-k55_contig_4077
>2.Molecular Function	GO:0005524	ATP binding	Interacting selectively and non-covalently with ATP, adenosine 5'-triphosphate, a universally important coenzyme and enzyme regulator.	UCW_Tt-k55_contig_43845
>2.Molecular Function	GO:0005524	ATP binding	Interacting selectively and non-covalently with ATP, adenosine 5'-triphosphate, a universally important coenzyme and enzyme regulator.	UCW_Tt-k55_contig_54326
>2.Molecular Function	GO:0005524	ATP binding	Interacting selectively and non-covalently with ATP, adenosine 5'-triphosphate, a universally important coenzyme and enzyme regulator.	UCW_Tt-k61_contig_26803
>2.Molecular Function	GO:0005524	ATP binding	Interacting selectively and non-covalently with ATP, adenosine 5'-triphosphate, a universally important coenzyme and enzyme regulator.	UCW_Tt-k61_contig_4264
>2.Molecular Function	GO:0005524	ATP binding	Interacting selectively and non-covalently with ATP, adenosine 5'-triphosphate, a universally important coenzyme and enzyme regulator.	UCW_Tt-k63_contig_15179
>2.Molecular Function	GO:0005524	ATP binding	Interacting selectively and non-covalently with ATP, adenosine 5'-triphosphate, a universally important coenzyme and enzyme regulator.	UCW_Tt-k63_contig_7685
>2.Molecular Function	GO:0005524	ATP binding	Interacting selectively and non-covalently with ATP, adenosine 5'-triphosphate, a universally important coenzyme and enzyme regulator.	UCW_Tt-k63_contig_82085
>2.Molecular Function	GO:0016772	transferase activity, transferring phosphorus-containing groups	Catalysis of the transfer of a phosphorus-containing group from one compound (donor) to another (acceptor).	UCW_Tt-k21_contig_13350
>2.Molecular Function	GO:0016772	transferase activity, transferring phosphorus-containing groups	Catalysis of the transfer of a phosphorus-containing group from one compound (donor) to another (acceptor).	UCW_Tt-k21_contig_13411
>2.Molecular Function	GO:0016772	transferase activity, transferring phosphorus-containing groups	Catalysis of the transfer of a phosphorus-containing group from one compound (donor) to another (acceptor).	UCW_Tt-k21_contig_16170
>2.Molecular Function	GO:0016772	transferase activity, transferring phosphorus-containing groups	Catalysis of the transfer of a phosphorus-containing group from one compound (donor) to another (acceptor).	UCW_Tt-k21_contig_16450
>2.Molecular Function	GO:0016772	transferase activity, transferring phosphorus-containing groups	Catalysis of the transfer of a phosphorus-containing group from one compound (donor) to another (acceptor).	UCW_Tt-k21_contig_17988
>2.Molecular Function	GO:0016772	transferase activity, transferring phosphorus-containing groups	Catalysis of the transfer of a phosphorus-containing group from one compound (donor) to another (acceptor).	UCW_Tt-k21_contig_22827
>2.Molecular Function	GO:0016772	transferase activity, transferring phosphorus-containing groups	Catalysis of the transfer of a phosphorus-containing group from one compound (donor) to another (acceptor).	UCW_Tt-k21_contig_25314
>2.Molecular Function	GO:0016772	transferase activity, transferring phosphorus-containing groups	Catalysis of the transfer of a phosphorus-containing group from one compound (donor) to another (acceptor).	UCW_Tt-k21_contig_3682
>2.Molecular Function	GO:0016772	transferase activity, transferring phosphorus-containing groups	Catalysis of the transfer of a phosphorus-containing group from one compound (donor) to another (acceptor).	UCW_Tt-k21_contig_41352
>2.Molecular Function	GO:0016772	transferase activity, transferring phosphorus-containing groups	Catalysis of the transfer of a phosphorus-containing group from one compound (donor) to another (acceptor).	UCW_Tt-k21_contig_55289
>2.Molecular Function	GO:0016772	transferase activity, transferring phosphorus-containing groups	Catalysis of the transfer of a phosphorus-containing group from one compound (donor) to another (acceptor).	UCW_Tt-k21_contig_5617
>2.Molecular Function	GO:0016772	transferase activity, transferring phosphorus-containing groups	Catalysis of the transfer of a phosphorus-containing group from one compound (donor) to another (acceptor).	UCW_Tt-k25_contig_26976
>2.Molecular Function	GO:0016772	transferase activity, transferring phosphorus-containing groups	Catalysis of the transfer of a phosphorus-containing group from one compound (donor) to another (acceptor).	UCW_Tt-k25_contig_3229
>2.Molecular Function	GO:0016772	transferase activity, transferring phosphorus-containing groups	Catalysis of the transfer of a phosphorus-containing group from one compound (donor) to another (acceptor).	UCW_Tt-k25_contig_3260
>2.Molecular Function	GO:0016772	transferase activity, transferring phosphorus-containing groups	Catalysis of the transfer of a phosphorus-containing group from one compound (donor) to another (acceptor).	UCW_Tt-k25_contig_37637
>2.Molecular Function	GO:0016772	transferase activity, transferring phosphorus-containing groups	Catalysis of the transfer of a phosphorus-containing group from one compound (donor) to another (acceptor).	UCW_Tt-k25_contig_49285
>2.Molecular Function	GO:0016772	transferase activity, transferring phosphorus-containing groups	Catalysis of the transfer of a phosphorus-containing group from one compound (donor) to another (acceptor).	UCW_Tt-k25_contig_55026
>2.Molecular Function	GO:0016772	transferase activity, transferring phosphorus-containing groups	Catalysis of the transfer of a phosphorus-containing group from one compound (donor) to another (acceptor).	UCW_Tt-k25_contig_6122
>2.Molecular Function	GO:0016772	transferase activity, transferring phosphorus-containing groups	Catalysis of the transfer of a phosphorus-containing group from one compound (donor) to another (acceptor).	UCW_Tt-k25_contig_6380
>2.Molecular Function	GO:0016772	transferase activity, transferring phosphorus-containing groups	Catalysis of the transfer of a phosphorus-containing group from one compound (donor) to another (acceptor).	UCW_Tt-k31_contig_11860
>2.Molecular Function	GO:0016772	transferase activity, transferring phosphorus-containing groups	Catalysis of the transfer of a phosphorus-containing group from one compound (donor) to another (acceptor).	UCW_Tt-k31_contig_16004
>2.Molecular Function	GO:0016772	transferase activity, transferring phosphorus-containing groups	Catalysis of the transfer of a phosphorus-containing group from one compound (donor) to another (acceptor).	UCW_Tt-k31_contig_17412
>2.Molecular Function	GO:0016772	transferase activity, transferring phosphorus-containing groups	Catalysis of the transfer of a phosphorus-containing group from one compound (donor) to another (acceptor).	UCW_Tt-k31_contig_1897
>2.Molecular Function	GO:0016772	transferase activity, transferring phosphorus-containing groups	Catalysis of the transfer of a phosphorus-containing group from one compound (donor) to another (acceptor).	UCW_Tt-k31_contig_23595
>2.Molecular Function	GO:0016772	transferase activity, transferring phosphorus-containing groups	Catalysis of the transfer of a phosphorus-containing group from one compound (donor) to another (acceptor).	UCW_Tt-k31_contig_31364
>2.Molecular Function	GO:0016772	transferase activity, transferring phosphorus-containing groups	Catalysis of the transfer of a phosphorus-containing group from one compound (donor) to another (acceptor).	UCW_Tt-k31_contig_46735
>2.Molecular Function	GO:0016772	transferase activity, transferring phosphorus-containing groups	Catalysis of the transfer of a phosphorus-containing group from one compound (donor) to another (acceptor).	UCW_Tt-k31_contig_48665
>2.Molecular Function	GO:0016772	transferase activity, transferring phosphorus-containing groups	Catalysis of the transfer of a phosphorus-containing group from one compound (donor) to another (acceptor).	UCW_Tt-k31_contig_77298
>2.Molecular Function	GO:0016772	transferase activity, transferring phosphorus-containing groups	Catalysis of the transfer of a phosphorus-containing group from one compound (donor) to another (acceptor).	UCW_Tt-k35_contig_13073
>2.Molecular Function	GO:0016772	transferase activity, transferring phosphorus-containing groups	Catalysis of the transfer of a phosphorus-containing group from one compound (donor) to another (acceptor).	UCW_Tt-k35_contig_1352
>2.Molecular Function	GO:0016772	transferase activity, transferring phosphorus-containing groups	Catalysis of the transfer of a phosphorus-containing group from one compound (donor) to another (acceptor).	UCW_Tt-k35_contig_14751
>2.Molecular Function	GO:0016772	transferase activity, transferring phosphorus-containing groups	Catalysis of the transfer of a phosphorus-containing group from one compound (donor) to another (acceptor).	UCW_Tt-k35_contig_19968
>2.Molecular Function	GO:0016772	transferase activity, transferring phosphorus-containing groups	Catalysis of the transfer of a phosphorus-containing group from one compound (donor) to another (acceptor).	UCW_Tt-k35_contig_28027
>2.Molecular Function	GO:0016772	transferase activity, transferring phosphorus-containing groups	Catalysis of the transfer of a phosphorus-containing group from one compound (donor) to another (acceptor).	UCW_Tt-k35_contig_28910
>2.Molecular Function	GO:0016772	transferase activity, transferring phosphorus-containing groups	Catalysis of the transfer of a phosphorus-containing group from one compound (donor) to another (acceptor).	UCW_Tt-k35_contig_419
>2.Molecular Function	GO:0016772	transferase activity, transferring phosphorus-containing groups	Catalysis of the transfer of a phosphorus-containing group from one compound (donor) to another (acceptor).	UCW_Tt-k35_contig_62642
>2.Molecular Function	GO:0016772	transferase activity, transferring phosphorus-containing groups	Catalysis of the transfer of a phosphorus-containing group from one compound (donor) to another (acceptor).	UCW_Tt-k35_contig_79585
>2.Molecular Function	GO:0016772	transferase activity, transferring phosphorus-containing groups	Catalysis of the transfer of a phosphorus-containing group from one compound (donor) to another (acceptor).	UCW_Tt-k35_contig_9683
>2.Molecular Function	GO:0016772	transferase activity, transferring phosphorus-containing groups	Catalysis of the transfer of a phosphorus-containing group from one compound (donor) to another (acceptor).	UCW_Tt-k41_contig_13020
>2.Molecular Function	GO:0016772	transferase activity, transferring phosphorus-containing groups	Catalysis of the transfer of a phosphorus-containing group from one compound (donor) to another (acceptor).	UCW_Tt-k41_contig_13391
>2.Molecular Function	GO:0016772	transferase activity, transferring phosphorus-containing groups	Catalysis of the transfer of a phosphorus-containing group from one compound (donor) to another (acceptor).	UCW_Tt-k41_contig_14955
>2.Molecular Function	GO:0016772	transferase activity, transferring phosphorus-containing groups	Catalysis of the transfer of a phosphorus-containing group from one compound (donor) to another (acceptor).	UCW_Tt-k41_contig_23008
>2.Molecular Function	GO:0016772	transferase activity, transferring phosphorus-containing groups	Catalysis of the transfer of a phosphorus-containing group from one compound (donor) to another (acceptor).	UCW_Tt-k41_contig_23779
>2.Molecular Function	GO:0016772	transferase activity, transferring phosphorus-containing groups	Catalysis of the transfer of a phosphorus-containing group from one compound (donor) to another (acceptor).	UCW_Tt-k41_contig_25202
>2.Molecular Function	GO:0016772	transferase activity, transferring phosphorus-containing groups	Catalysis of the transfer of a phosphorus-containing group from one compound (donor) to another (acceptor).	UCW_Tt-k41_contig_5226
>2.Molecular Function	GO:0016772	transferase activity, transferring phosphorus-containing groups	Catalysis of the transfer of a phosphorus-containing group from one compound (donor) to another (acceptor).	UCW_Tt-k41_contig_70934
>2.Molecular Function	GO:0016772	transferase activity, transferring phosphorus-containing groups	Catalysis of the transfer of a phosphorus-containing group from one compound (donor) to another (acceptor).	UCW_Tt-k41_contig_848
>2.Molecular Function	GO:0016772	transferase activity, transferring phosphorus-containing groups	Catalysis of the transfer of a phosphorus-containing group from one compound (donor) to another (acceptor).	UCW_Tt-k45_contig_12488
>2.Molecular Function	GO:0016772	transferase activity, transferring phosphorus-containing groups	Catalysis of the transfer of a phosphorus-containing group from one compound (donor) to another (acceptor).	UCW_Tt-k45_contig_13195
>2.Molecular Function	GO:0016772	transferase activity, transferring phosphorus-containing groups	Catalysis of the transfer of a phosphorus-containing group from one compound (donor) to another (acceptor).	UCW_Tt-k45_contig_20502
>2.Molecular Function	GO:0016772	transferase activity, transferring phosphorus-containing groups	Catalysis of the transfer of a phosphorus-containing group from one compound (donor) to another (acceptor).	UCW_Tt-k45_contig_24677
>2.Molecular Function	GO:0016772	transferase activity, transferring phosphorus-containing groups	Catalysis of the transfer of a phosphorus-containing group from one compound (donor) to another (acceptor).	UCW_Tt-k45_contig_25738
>2.Molecular Function	GO:0016772	transferase activity, transferring phosphorus-containing groups	Catalysis of the transfer of a phosphorus-containing group from one compound (donor) to another (acceptor).	UCW_Tt-k45_contig_28984
>2.Molecular Function	GO:0016772	transferase activity, transferring phosphorus-containing groups	Catalysis of the transfer of a phosphorus-containing group from one compound (donor) to another (acceptor).	UCW_Tt-k45_contig_38483
>2.Molecular Function	GO:0016772	transferase activity, transferring phosphorus-containing groups	Catalysis of the transfer of a phosphorus-containing group from one compound (donor) to another (acceptor).	UCW_Tt-k45_contig_59019
>2.Molecular Function	GO:0016772	transferase activity, transferring phosphorus-containing groups	Catalysis of the transfer of a phosphorus-containing group from one compound (donor) to another (acceptor).	UCW_Tt-k45_contig_61
>2.Molecular Function	GO:0016772	transferase activity, transferring phosphorus-containing groups	Catalysis of the transfer of a phosphorus-containing group from one compound (donor) to another (acceptor).	UCW_Tt-k45_contig_72113
>2.Molecular Function	GO:0016772	transferase activity, transferring phosphorus-containing groups	Catalysis of the transfer of a phosphorus-containing group from one compound (donor) to another (acceptor).	UCW_Tt-k45_contig_82636
>2.Molecular Function	GO:0016772	transferase activity, transferring phosphorus-containing groups	Catalysis of the transfer of a phosphorus-containing group from one compound (donor) to another (acceptor).	UCW_Tt-k45_contig_8756
>2.Molecular Function	GO:0016772	transferase activity, transferring phosphorus-containing groups	Catalysis of the transfer of a phosphorus-containing group from one compound (donor) to another (acceptor).	UCW_Tt-k51_contig_1240
>2.Molecular Function	GO:0016772	transferase activity, transferring phosphorus-containing groups	Catalysis of the transfer of a phosphorus-containing group from one compound (donor) to another (acceptor).	UCW_Tt-k51_contig_27304
>2.Molecular Function	GO:0016772	transferase activity, transferring phosphorus-containing groups	Catalysis of the transfer of a phosphorus-containing group from one compound (donor) to another (acceptor).	UCW_Tt-k51_contig_27976
>2.Molecular Function	GO:0016772	transferase activity, transferring phosphorus-containing groups	Catalysis of the transfer of a phosphorus-containing group from one compound (donor) to another (acceptor).	UCW_Tt-k51_contig_29239
>2.Molecular Function	GO:0016772	transferase activity, transferring phosphorus-containing groups	Catalysis of the transfer of a phosphorus-containing group from one compound (donor) to another (acceptor).	UCW_Tt-k51_contig_4015
>2.Molecular Function	GO:0016772	transferase activity, transferring phosphorus-containing groups	Catalysis of the transfer of a phosphorus-containing group from one compound (donor) to another (acceptor).	UCW_Tt-k51_contig_43790
>2.Molecular Function	GO:0016772	transferase activity, transferring phosphorus-containing groups	Catalysis of the transfer of a phosphorus-containing group from one compound (donor) to another (acceptor).	UCW_Tt-k51_contig_4645
>2.Molecular Function	GO:0016772	transferase activity, transferring phosphorus-containing groups	Catalysis of the transfer of a phosphorus-containing group from one compound (donor) to another (acceptor).	UCW_Tt-k51_contig_62276
>2.Molecular Function	GO:0016772	transferase activity, transferring phosphorus-containing groups	Catalysis of the transfer of a phosphorus-containing group from one compound (donor) to another (acceptor).	UCW_Tt-k51_contig_84436
>2.Molecular Function	GO:0016772	transferase activity, transferring phosphorus-containing groups	Catalysis of the transfer of a phosphorus-containing group from one compound (donor) to another (acceptor).	UCW_Tt-k55_contig_19187
>2.Molecular Function	GO:0016772	transferase activity, transferring phosphorus-containing groups	Catalysis of the transfer of a phosphorus-containing group from one compound (donor) to another (acceptor).	UCW_Tt-k55_contig_41511
>2.Molecular Function	GO:0016772	transferase activity, transferring phosphorus-containing groups	Catalysis of the transfer of a phosphorus-containing group from one compound (donor) to another (acceptor).	UCW_Tt-k55_contig_62971
>2.Molecular Function	GO:0016772	transferase activity, transferring phosphorus-containing groups	Catalysis of the transfer of a phosphorus-containing group from one compound (donor) to another (acceptor).	UCW_Tt-k55_contig_7086
>2.Molecular Function	GO:0016772	transferase activity, transferring phosphorus-containing groups	Catalysis of the transfer of a phosphorus-containing group from one compound (donor) to another (acceptor).	UCW_Tt-k61_contig_12229
>2.Molecular Function	GO:0016772	transferase activity, transferring phosphorus-containing groups	Catalysis of the transfer of a phosphorus-containing group from one compound (donor) to another (acceptor).	UCW_Tt-k61_contig_15625
>2.Molecular Function	GO:0016772	transferase activity, transferring phosphorus-containing groups	Catalysis of the transfer of a phosphorus-containing group from one compound (donor) to another (acceptor).	UCW_Tt-k61_contig_28056
>2.Molecular Function	GO:0016772	transferase activity, transferring phosphorus-containing groups	Catalysis of the transfer of a phosphorus-containing group from one compound (donor) to another (acceptor).	UCW_Tt-k61_contig_36548
>2.Molecular Function	GO:0016772	transferase activity, transferring phosphorus-containing groups	Catalysis of the transfer of a phosphorus-containing group from one compound (donor) to another (acceptor).	UCW_Tt-k61_contig_65808
>2.Molecular Function	GO:0016772	transferase activity, transferring phosphorus-containing groups	Catalysis of the transfer of a phosphorus-containing group from one compound (donor) to another (acceptor).	UCW_Tt-k61_contig_81793
>2.Molecular Function	GO:0016772	transferase activity, transferring phosphorus-containing groups	Catalysis of the transfer of a phosphorus-containing group from one compound (donor) to another (acceptor).	UCW_Tt-k63_contig_11953
>2.Molecular Function	GO:0016772	transferase activity, transferring phosphorus-containing groups	Catalysis of the transfer of a phosphorus-containing group from one compound (donor) to another (acceptor).	UCW_Tt-k63_contig_13417
>2.Molecular Function	GO:0016772	transferase activity, transferring phosphorus-containing groups	Catalysis of the transfer of a phosphorus-containing group from one compound (donor) to another (acceptor).	UCW_Tt-k63_contig_50864
>2.Molecular Function	GO:0016772	transferase activity, transferring phosphorus-containing groups	Catalysis of the transfer of a phosphorus-containing group from one compound (donor) to another (acceptor).	UCW_Tt-k63_contig_54690
>2.Molecular Function	GO:0016772	transferase activity, transferring phosphorus-containing groups	Catalysis of the transfer of a phosphorus-containing group from one compound (donor) to another (acceptor).	UCW_Tt-k63_contig_73620
>2.Molecular Function	GO:0016772	transferase activity, transferring phosphorus-containing groups	Catalysis of the transfer of a phosphorus-containing group from one compound (donor) to another (acceptor).	UCW_Tt-k21_contig_15260
>2.Molecular Function	GO:0016772	transferase activity, transferring phosphorus-containing groups	Catalysis of the transfer of a phosphorus-containing group from one compound (donor) to another (acceptor).	UCW_Tt-k21_contig_16569
>2.Molecular Function	GO:0016772	transferase activity, transferring phosphorus-containing groups	Catalysis of the transfer of a phosphorus-containing group from one compound (donor) to another (acceptor).	UCW_Tt-k21_contig_26330
>2.Molecular Function	GO:0016772	transferase activity, transferring phosphorus-containing groups	Catalysis of the transfer of a phosphorus-containing group from one compound (donor) to another (acceptor).	UCW_Tt-k21_contig_40125
>2.Molecular Function	GO:0016772	transferase activity, transferring phosphorus-containing groups	Catalysis of the transfer of a phosphorus-containing group from one compound (donor) to another (acceptor).	UCW_Tt-k21_contig_40298
>2.Molecular Function	GO:0016772	transferase activity, transferring phosphorus-containing groups	Catalysis of the transfer of a phosphorus-containing group from one compound (donor) to another (acceptor).	UCW_Tt-k21_contig_41687
>2.Molecular Function	GO:0016772	transferase activity, transferring phosphorus-containing groups	Catalysis of the transfer of a phosphorus-containing group from one compound (donor) to another (acceptor).	UCW_Tt-k21_contig_45635
>2.Molecular Function	GO:0016772	transferase activity, transferring phosphorus-containing groups	Catalysis of the transfer of a phosphorus-containing group from one compound (donor) to another (acceptor).	UCW_Tt-k25_contig_16714
>2.Molecular Function	GO:0016772	transferase activity, transferring phosphorus-containing groups	Catalysis of the transfer of a phosphorus-containing group from one compound (donor) to another (acceptor).	UCW_Tt-k25_contig_17755
>2.Molecular Function	GO:0016772	transferase activity, transferring phosphorus-containing groups	Catalysis of the transfer of a phosphorus-containing group from one compound (donor) to another (acceptor).	UCW_Tt-k25_contig_3226
>2.Molecular Function	GO:0016772	transferase activity, transferring phosphorus-containing groups	Catalysis of the transfer of a phosphorus-containing group from one compound (donor) to another (acceptor).	UCW_Tt-k25_contig_33794
>2.Molecular Function	GO:0016772	transferase activity, transferring phosphorus-containing groups	Catalysis of the transfer of a phosphorus-containing group from one compound (donor) to another (acceptor).	UCW_Tt-k25_contig_42661
>2.Molecular Function	GO:0016772	transferase activity, transferring phosphorus-containing groups	Catalysis of the transfer of a phosphorus-containing group from one compound (donor) to another (acceptor).	UCW_Tt-k31_contig_10084
>2.Molecular Function	GO:0016772	transferase activity, transferring phosphorus-containing groups	Catalysis of the transfer of a phosphorus-containing group from one compound (donor) to another (acceptor).	UCW_Tt-k31_contig_14906
>2.Molecular Function	GO:0016772	transferase activity, transferring phosphorus-containing groups	Catalysis of the transfer of a phosphorus-containing group from one compound (donor) to another (acceptor).	UCW_Tt-k31_contig_15591
>2.Molecular Function	GO:0016772	transferase activity, transferring phosphorus-containing groups	Catalysis of the transfer of a phosphorus-containing group from one compound (donor) to another (acceptor).	UCW_Tt-k31_contig_16822
>2.Molecular Function	GO:0016772	transferase activity, transferring phosphorus-containing groups	Catalysis of the transfer of a phosphorus-containing group from one compound (donor) to another (acceptor).	UCW_Tt-k31_contig_23586
>2.Molecular Function	GO:0016772	transferase activity, transferring phosphorus-containing groups	Catalysis of the transfer of a phosphorus-containing group from one compound (donor) to another (acceptor).	UCW_Tt-k31_contig_5962
>2.Molecular Function	GO:0016772	transferase activity, transferring phosphorus-containing groups	Catalysis of the transfer of a phosphorus-containing group from one compound (donor) to another (acceptor).	UCW_Tt-k31_contig_5988
>2.Molecular Function	GO:0016772	transferase activity, transferring phosphorus-containing groups	Catalysis of the transfer of a phosphorus-containing group from one compound (donor) to another (acceptor).	UCW_Tt-k35_contig_24324
>2.Molecular Function	GO:0016772	transferase activity, transferring phosphorus-containing groups	Catalysis of the transfer of a phosphorus-containing group from one compound (donor) to another (acceptor).	UCW_Tt-k35_contig_42081
>2.Molecular Function	GO:0016772	transferase activity, transferring phosphorus-containing groups	Catalysis of the transfer of a phosphorus-containing group from one compound (donor) to another (acceptor).	UCW_Tt-k35_contig_42957
>2.Molecular Function	GO:0016772	transferase activity, transferring phosphorus-containing groups	Catalysis of the transfer of a phosphorus-containing group from one compound (donor) to another (acceptor).	UCW_Tt-k41_contig_16636
>2.Molecular Function	GO:0016772	transferase activity, transferring phosphorus-containing groups	Catalysis of the transfer of a phosphorus-containing group from one compound (donor) to another (acceptor).	UCW_Tt-k41_contig_18626
>2.Molecular Function	GO:0016772	transferase activity, transferring phosphorus-containing groups	Catalysis of the transfer of a phosphorus-containing group from one compound (donor) to another (acceptor).	UCW_Tt-k41_contig_21947
>2.Molecular Function	GO:0016772	transferase activity, transferring phosphorus-containing groups	Catalysis of the transfer of a phosphorus-containing group from one compound (donor) to another (acceptor).	UCW_Tt-k41_contig_33494
>2.Molecular Function	GO:0016772	transferase activity, transferring phosphorus-containing groups	Catalysis of the transfer of a phosphorus-containing group from one compound (donor) to another (acceptor).	UCW_Tt-k41_contig_5471
>2.Molecular Function	GO:0016772	transferase activity, transferring phosphorus-containing groups	Catalysis of the transfer of a phosphorus-containing group from one compound (donor) to another (acceptor).	UCW_Tt-k41_contig_59940
>2.Molecular Function	GO:0016772	transferase activity, transferring phosphorus-containing groups	Catalysis of the transfer of a phosphorus-containing group from one compound (donor) to another (acceptor).	UCW_Tt-k41_contig_744
>2.Molecular Function	GO:0016772	transferase activity, transferring phosphorus-containing groups	Catalysis of the transfer of a phosphorus-containing group from one compound (donor) to another (acceptor).	UCW_Tt-k41_contig_7492
>2.Molecular Function	GO:0016772	transferase activity, transferring phosphorus-containing groups	Catalysis of the transfer of a phosphorus-containing group from one compound (donor) to another (acceptor).	UCW_Tt-k41_contig_8660
>2.Molecular Function	GO:0016772	transferase activity, transferring phosphorus-containing groups	Catalysis of the transfer of a phosphorus-containing group from one compound (donor) to another (acceptor).	UCW_Tt-k45_contig_16651
>2.Molecular Function	GO:0016772	transferase activity, transferring phosphorus-containing groups	Catalysis of the transfer of a phosphorus-containing group from one compound (donor) to another (acceptor).	UCW_Tt-k45_contig_26388
>2.Molecular Function	GO:0016772	transferase activity, transferring phosphorus-containing groups	Catalysis of the transfer of a phosphorus-containing group from one compound (donor) to another (acceptor).	UCW_Tt-k45_contig_36022
>2.Molecular Function	GO:0016772	transferase activity, transferring phosphorus-containing groups	Catalysis of the transfer of a phosphorus-containing group from one compound (donor) to another (acceptor).	UCW_Tt-k45_contig_8666
>2.Molecular Function	GO:0016772	transferase activity, transferring phosphorus-containing groups	Catalysis of the transfer of a phosphorus-containing group from one compound (donor) to another (acceptor).	UCW_Tt-k51_contig_23715
>2.Molecular Function	GO:0016772	transferase activity, transferring phosphorus-containing groups	Catalysis of the transfer of a phosphorus-containing group from one compound (donor) to another (acceptor).	UCW_Tt-k51_contig_29255
>2.Molecular Function	GO:0016772	transferase activity, transferring phosphorus-containing groups	Catalysis of the transfer of a phosphorus-containing group from one compound (donor) to another (acceptor).	UCW_Tt-k51_contig_52407
>2.Molecular Function	GO:0016772	transferase activity, transferring phosphorus-containing groups	Catalysis of the transfer of a phosphorus-containing group from one compound (donor) to another (acceptor).	UCW_Tt-k51_contig_7775
>2.Molecular Function	GO:0016772	transferase activity, transferring phosphorus-containing groups	Catalysis of the transfer of a phosphorus-containing group from one compound (donor) to another (acceptor).	UCW_Tt-k55_contig_13566
>2.Molecular Function	GO:0016772	transferase activity, transferring phosphorus-containing groups	Catalysis of the transfer of a phosphorus-containing group from one compound (donor) to another (acceptor).	UCW_Tt-k55_contig_23175
>2.Molecular Function	GO:0016772	transferase activity, transferring phosphorus-containing groups	Catalysis of the transfer of a phosphorus-containing group from one compound (donor) to another (acceptor).	UCW_Tt-k55_contig_28062
>2.Molecular Function	GO:0016772	transferase activity, transferring phosphorus-containing groups	Catalysis of the transfer of a phosphorus-containing group from one compound (donor) to another (acceptor).	UCW_Tt-k55_contig_33182
>2.Molecular Function	GO:0016772	transferase activity, transferring phosphorus-containing groups	Catalysis of the transfer of a phosphorus-containing group from one compound (donor) to another (acceptor).	UCW_Tt-k55_contig_40035
>2.Molecular Function	GO:0016772	transferase activity, transferring phosphorus-containing groups	Catalysis of the transfer of a phosphorus-containing group from one compound (donor) to another (acceptor).	UCW_Tt-k55_contig_4077
>2.Molecular Function	GO:0016772	transferase activity, transferring phosphorus-containing groups	Catalysis of the transfer of a phosphorus-containing group from one compound (donor) to another (acceptor).	UCW_Tt-k55_contig_43845
>2.Molecular Function	GO:0016772	transferase activity, transferring phosphorus-containing groups	Catalysis of the transfer of a phosphorus-containing group from one compound (donor) to another (acceptor).	UCW_Tt-k55_contig_54326
>2.Molecular Function	GO:0016772	transferase activity, transferring phosphorus-containing groups	Catalysis of the transfer of a phosphorus-containing group from one compound (donor) to another (acceptor).	UCW_Tt-k61_contig_16201
>2.Molecular Function	GO:0016772	transferase activity, transferring phosphorus-containing groups	Catalysis of the transfer of a phosphorus-containing group from one compound (donor) to another (acceptor).	UCW_Tt-k61_contig_26803
>2.Molecular Function	GO:0016772	transferase activity, transferring phosphorus-containing groups	Catalysis of the transfer of a phosphorus-containing group from one compound (donor) to another (acceptor).	UCW_Tt-k63_contig_15179
>2.Molecular Function	GO:0016772	transferase activity, transferring phosphorus-containing groups	Catalysis of the transfer of a phosphorus-containing group from one compound (donor) to another (acceptor).	UCW_Tt-k63_contig_27486
>2.Molecular Function	GO:0016772	transferase activity, transferring phosphorus-containing groups	Catalysis of the transfer of a phosphorus-containing group from one compound (donor) to another (acceptor).	UCW_Tt-k63_contig_7685
>2.Molecular Function	GO:0016772	transferase activity, transferring phosphorus-containing groups	Catalysis of the transfer of a phosphorus-containing group from one compound (donor) to another (acceptor).	UCW_Tt-k63_contig_82085
>2.Molecular Function	GO:0004672	protein kinase activity	Catalysis of the phosphorylation of an amino acid residue in a protein, usually according to the reaction: a protein + ATP = a phosphoprotein + ADP.	UCW_Tt-k21_contig_13350
>2.Molecular Function	GO:0004672	protein kinase activity	Catalysis of the phosphorylation of an amino acid residue in a protein, usually according to the reaction: a protein + ATP = a phosphoprotein + ADP.	UCW_Tt-k21_contig_13411
>2.Molecular Function	GO:0004672	protein kinase activity	Catalysis of the phosphorylation of an amino acid residue in a protein, usually according to the reaction: a protein + ATP = a phosphoprotein + ADP.	UCW_Tt-k21_contig_16170
>2.Molecular Function	GO:0004672	protein kinase activity	Catalysis of the phosphorylation of an amino acid residue in a protein, usually according to the reaction: a protein + ATP = a phosphoprotein + ADP.	UCW_Tt-k21_contig_16450
>2.Molecular Function	GO:0004672	protein kinase activity	Catalysis of the phosphorylation of an amino acid residue in a protein, usually according to the reaction: a protein + ATP = a phosphoprotein + ADP.	UCW_Tt-k21_contig_17988
>2.Molecular Function	GO:0004672	protein kinase activity	Catalysis of the phosphorylation of an amino acid residue in a protein, usually according to the reaction: a protein + ATP = a phosphoprotein + ADP.	UCW_Tt-k21_contig_25314
>2.Molecular Function	GO:0004672	protein kinase activity	Catalysis of the phosphorylation of an amino acid residue in a protein, usually according to the reaction: a protein + ATP = a phosphoprotein + ADP.	UCW_Tt-k21_contig_3682
>2.Molecular Function	GO:0004672	protein kinase activity	Catalysis of the phosphorylation of an amino acid residue in a protein, usually according to the reaction: a protein + ATP = a phosphoprotein + ADP.	UCW_Tt-k21_contig_41352
>2.Molecular Function	GO:0004672	protein kinase activity	Catalysis of the phosphorylation of an amino acid residue in a protein, usually according to the reaction: a protein + ATP = a phosphoprotein + ADP.	UCW_Tt-k21_contig_55289
>2.Molecular Function	GO:0004672	protein kinase activity	Catalysis of the phosphorylation of an amino acid residue in a protein, usually according to the reaction: a protein + ATP = a phosphoprotein + ADP.	UCW_Tt-k21_contig_5617
>2.Molecular Function	GO:0004672	protein kinase activity	Catalysis of the phosphorylation of an amino acid residue in a protein, usually according to the reaction: a protein + ATP = a phosphoprotein + ADP.	UCW_Tt-k25_contig_26976
>2.Molecular Function	GO:0004672	protein kinase activity	Catalysis of the phosphorylation of an amino acid residue in a protein, usually according to the reaction: a protein + ATP = a phosphoprotein + ADP.	UCW_Tt-k25_contig_3229
>2.Molecular Function	GO:0004672	protein kinase activity	Catalysis of the phosphorylation of an amino acid residue in a protein, usually according to the reaction: a protein + ATP = a phosphoprotein + ADP.	UCW_Tt-k25_contig_3260
>2.Molecular Function	GO:0004672	protein kinase activity	Catalysis of the phosphorylation of an amino acid residue in a protein, usually according to the reaction: a protein + ATP = a phosphoprotein + ADP.	UCW_Tt-k25_contig_37637
>2.Molecular Function	GO:0004672	protein kinase activity	Catalysis of the phosphorylation of an amino acid residue in a protein, usually according to the reaction: a protein + ATP = a phosphoprotein + ADP.	UCW_Tt-k25_contig_49285
>2.Molecular Function	GO:0004672	protein kinase activity	Catalysis of the phosphorylation of an amino acid residue in a protein, usually according to the reaction: a protein + ATP = a phosphoprotein + ADP.	UCW_Tt-k25_contig_55026
>2.Molecular Function	GO:0004672	protein kinase activity	Catalysis of the phosphorylation of an amino acid residue in a protein, usually according to the reaction: a protein + ATP = a phosphoprotein + ADP.	UCW_Tt-k25_contig_6122
>2.Molecular Function	GO:0004672	protein kinase activity	Catalysis of the phosphorylation of an amino acid residue in a protein, usually according to the reaction: a protein + ATP = a phosphoprotein + ADP.	UCW_Tt-k25_contig_6380
>2.Molecular Function	GO:0004672	protein kinase activity	Catalysis of the phosphorylation of an amino acid residue in a protein, usually according to the reaction: a protein + ATP = a phosphoprotein + ADP.	UCW_Tt-k31_contig_11860
>2.Molecular Function	GO:0004672	protein kinase activity	Catalysis of the phosphorylation of an amino acid residue in a protein, usually according to the reaction: a protein + ATP = a phosphoprotein + ADP.	UCW_Tt-k31_contig_17412
>2.Molecular Function	GO:0004672	protein kinase activity	Catalysis of the phosphorylation of an amino acid residue in a protein, usually according to the reaction: a protein + ATP = a phosphoprotein + ADP.	UCW_Tt-k31_contig_1897
>2.Molecular Function	GO:0004672	protein kinase activity	Catalysis of the phosphorylation of an amino acid residue in a protein, usually according to the reaction: a protein + ATP = a phosphoprotein + ADP.	UCW_Tt-k31_contig_23595
>2.Molecular Function	GO:0004672	protein kinase activity	Catalysis of the phosphorylation of an amino acid residue in a protein, usually according to the reaction: a protein + ATP = a phosphoprotein + ADP.	UCW_Tt-k31_contig_31364
>2.Molecular Function	GO:0004672	protein kinase activity	Catalysis of the phosphorylation of an amino acid residue in a protein, usually according to the reaction: a protein + ATP = a phosphoprotein + ADP.	UCW_Tt-k31_contig_46735
>2.Molecular Function	GO:0004672	protein kinase activity	Catalysis of the phosphorylation of an amino acid residue in a protein, usually according to the reaction: a protein + ATP = a phosphoprotein + ADP.	UCW_Tt-k31_contig_48665
>2.Molecular Function	GO:0004672	protein kinase activity	Catalysis of the phosphorylation of an amino acid residue in a protein, usually according to the reaction: a protein + ATP = a phosphoprotein + ADP.	UCW_Tt-k31_contig_77298
>2.Molecular Function	GO:0004672	protein kinase activity	Catalysis of the phosphorylation of an amino acid residue in a protein, usually according to the reaction: a protein + ATP = a phosphoprotein + ADP.	UCW_Tt-k35_contig_13073
>2.Molecular Function	GO:0004672	protein kinase activity	Catalysis of the phosphorylation of an amino acid residue in a protein, usually according to the reaction: a protein + ATP = a phosphoprotein + ADP.	UCW_Tt-k35_contig_1352
>2.Molecular Function	GO:0004672	protein kinase activity	Catalysis of the phosphorylation of an amino acid residue in a protein, usually according to the reaction: a protein + ATP = a phosphoprotein + ADP.	UCW_Tt-k35_contig_14751
>2.Molecular Function	GO:0004672	protein kinase activity	Catalysis of the phosphorylation of an amino acid residue in a protein, usually according to the reaction: a protein + ATP = a phosphoprotein + ADP.	UCW_Tt-k35_contig_19968
>2.Molecular Function	GO:0004672	protein kinase activity	Catalysis of the phosphorylation of an amino acid residue in a protein, usually according to the reaction: a protein + ATP = a phosphoprotein + ADP.	UCW_Tt-k35_contig_28027
>2.Molecular Function	GO:0004672	protein kinase activity	Catalysis of the phosphorylation of an amino acid residue in a protein, usually according to the reaction: a protein + ATP = a phosphoprotein + ADP.	UCW_Tt-k35_contig_28910
>2.Molecular Function	GO:0004672	protein kinase activity	Catalysis of the phosphorylation of an amino acid residue in a protein, usually according to the reaction: a protein + ATP = a phosphoprotein + ADP.	UCW_Tt-k35_contig_419
>2.Molecular Function	GO:0004672	protein kinase activity	Catalysis of the phosphorylation of an amino acid residue in a protein, usually according to the reaction: a protein + ATP = a phosphoprotein + ADP.	UCW_Tt-k35_contig_62642
>2.Molecular Function	GO:0004672	protein kinase activity	Catalysis of the phosphorylation of an amino acid residue in a protein, usually according to the reaction: a protein + ATP = a phosphoprotein + ADP.	UCW_Tt-k35_contig_79585
>2.Molecular Function	GO:0004672	protein kinase activity	Catalysis of the phosphorylation of an amino acid residue in a protein, usually according to the reaction: a protein + ATP = a phosphoprotein + ADP.	UCW_Tt-k35_contig_9683
>2.Molecular Function	GO:0004672	protein kinase activity	Catalysis of the phosphorylation of an amino acid residue in a protein, usually according to the reaction: a protein + ATP = a phosphoprotein + ADP.	UCW_Tt-k41_contig_13020
>2.Molecular Function	GO:0004672	protein kinase activity	Catalysis of the phosphorylation of an amino acid residue in a protein, usually according to the reaction: a protein + ATP = a phosphoprotein + ADP.	UCW_Tt-k41_contig_13391
>2.Molecular Function	GO:0004672	protein kinase activity	Catalysis of the phosphorylation of an amino acid residue in a protein, usually according to the reaction: a protein + ATP = a phosphoprotein + ADP.	UCW_Tt-k41_contig_14955
>2.Molecular Function	GO:0004672	protein kinase activity	Catalysis of the phosphorylation of an amino acid residue in a protein, usually according to the reaction: a protein + ATP = a phosphoprotein + ADP.	UCW_Tt-k41_contig_23008
>2.Molecular Function	GO:0004672	protein kinase activity	Catalysis of the phosphorylation of an amino acid residue in a protein, usually according to the reaction: a protein + ATP = a phosphoprotein + ADP.	UCW_Tt-k41_contig_23779
>2.Molecular Function	GO:0004672	protein kinase activity	Catalysis of the phosphorylation of an amino acid residue in a protein, usually according to the reaction: a protein + ATP = a phosphoprotein + ADP.	UCW_Tt-k41_contig_25202
>2.Molecular Function	GO:0004672	protein kinase activity	Catalysis of the phosphorylation of an amino acid residue in a protein, usually according to the reaction: a protein + ATP = a phosphoprotein + ADP.	UCW_Tt-k41_contig_5226
>2.Molecular Function	GO:0004672	protein kinase activity	Catalysis of the phosphorylation of an amino acid residue in a protein, usually according to the reaction: a protein + ATP = a phosphoprotein + ADP.	UCW_Tt-k41_contig_70934
>2.Molecular Function	GO:0004672	protein kinase activity	Catalysis of the phosphorylation of an amino acid residue in a protein, usually according to the reaction: a protein + ATP = a phosphoprotein + ADP.	UCW_Tt-k41_contig_848
>2.Molecular Function	GO:0004672	protein kinase activity	Catalysis of the phosphorylation of an amino acid residue in a protein, usually according to the reaction: a protein + ATP = a phosphoprotein + ADP.	UCW_Tt-k45_contig_12488
>2.Molecular Function	GO:0004672	protein kinase activity	Catalysis of the phosphorylation of an amino acid residue in a protein, usually according to the reaction: a protein + ATP = a phosphoprotein + ADP.	UCW_Tt-k45_contig_13195
>2.Molecular Function	GO:0004672	protein kinase activity	Catalysis of the phosphorylation of an amino acid residue in a protein, usually according to the reaction: a protein + ATP = a phosphoprotein + ADP.	UCW_Tt-k45_contig_20502
>2.Molecular Function	GO:0004672	protein kinase activity	Catalysis of the phosphorylation of an amino acid residue in a protein, usually according to the reaction: a protein + ATP = a phosphoprotein + ADP.	UCW_Tt-k45_contig_24677
>2.Molecular Function	GO:0004672	protein kinase activity	Catalysis of the phosphorylation of an amino acid residue in a protein, usually according to the reaction: a protein + ATP = a phosphoprotein + ADP.	UCW_Tt-k45_contig_25738
>2.Molecular Function	GO:0004672	protein kinase activity	Catalysis of the phosphorylation of an amino acid residue in a protein, usually according to the reaction: a protein + ATP = a phosphoprotein + ADP.	UCW_Tt-k45_contig_28984
>2.Molecular Function	GO:0004672	protein kinase activity	Catalysis of the phosphorylation of an amino acid residue in a protein, usually according to the reaction: a protein + ATP = a phosphoprotein + ADP.	UCW_Tt-k45_contig_38483
>2.Molecular Function	GO:0004672	protein kinase activity	Catalysis of the phosphorylation of an amino acid residue in a protein, usually according to the reaction: a protein + ATP = a phosphoprotein + ADP.	UCW_Tt-k45_contig_59019
>2.Molecular Function	GO:0004672	protein kinase activity	Catalysis of the phosphorylation of an amino acid residue in a protein, usually according to the reaction: a protein + ATP = a phosphoprotein + ADP.	UCW_Tt-k45_contig_61
>2.Molecular Function	GO:0004672	protein kinase activity	Catalysis of the phosphorylation of an amino acid residue in a protein, usually according to the reaction: a protein + ATP = a phosphoprotein + ADP.	UCW_Tt-k45_contig_72113
>2.Molecular Function	GO:0004672	protein kinase activity	Catalysis of the phosphorylation of an amino acid residue in a protein, usually according to the reaction: a protein + ATP = a phosphoprotein + ADP.	UCW_Tt-k45_contig_82636
>2.Molecular Function	GO:0004672	protein kinase activity	Catalysis of the phosphorylation of an amino acid residue in a protein, usually according to the reaction: a protein + ATP = a phosphoprotein + ADP.	UCW_Tt-k45_contig_8756
>2.Molecular Function	GO:0004672	protein kinase activity	Catalysis of the phosphorylation of an amino acid residue in a protein, usually according to the reaction: a protein + ATP = a phosphoprotein + ADP.	UCW_Tt-k51_contig_27304
>2.Molecular Function	GO:0004672	protein kinase activity	Catalysis of the phosphorylation of an amino acid residue in a protein, usually according to the reaction: a protein + ATP = a phosphoprotein + ADP.	UCW_Tt-k51_contig_27976
>2.Molecular Function	GO:0004672	protein kinase activity	Catalysis of the phosphorylation of an amino acid residue in a protein, usually according to the reaction: a protein + ATP = a phosphoprotein + ADP.	UCW_Tt-k51_contig_4015
>2.Molecular Function	GO:0004672	protein kinase activity	Catalysis of the phosphorylation of an amino acid residue in a protein, usually according to the reaction: a protein + ATP = a phosphoprotein + ADP.	UCW_Tt-k51_contig_43790
>2.Molecular Function	GO:0004672	protein kinase activity	Catalysis of the phosphorylation of an amino acid residue in a protein, usually according to the reaction: a protein + ATP = a phosphoprotein + ADP.	UCW_Tt-k51_contig_4645
>2.Molecular Function	GO:0004672	protein kinase activity	Catalysis of the phosphorylation of an amino acid residue in a protein, usually according to the reaction: a protein + ATP = a phosphoprotein + ADP.	UCW_Tt-k51_contig_62276
>2.Molecular Function	GO:0004672	protein kinase activity	Catalysis of the phosphorylation of an amino acid residue in a protein, usually according to the reaction: a protein + ATP = a phosphoprotein + ADP.	UCW_Tt-k51_contig_84436
>2.Molecular Function	GO:0004672	protein kinase activity	Catalysis of the phosphorylation of an amino acid residue in a protein, usually according to the reaction: a protein + ATP = a phosphoprotein + ADP.	UCW_Tt-k55_contig_19187
>2.Molecular Function	GO:0004672	protein kinase activity	Catalysis of the phosphorylation of an amino acid residue in a protein, usually according to the reaction: a protein + ATP = a phosphoprotein + ADP.	UCW_Tt-k55_contig_41511
>2.Molecular Function	GO:0004672	protein kinase activity	Catalysis of the phosphorylation of an amino acid residue in a protein, usually according to the reaction: a protein + ATP = a phosphoprotein + ADP.	UCW_Tt-k55_contig_62971
>2.Molecular Function	GO:0004672	protein kinase activity	Catalysis of the phosphorylation of an amino acid residue in a protein, usually according to the reaction: a protein + ATP = a phosphoprotein + ADP.	UCW_Tt-k55_contig_7086
>2.Molecular Function	GO:0004672	protein kinase activity	Catalysis of the phosphorylation of an amino acid residue in a protein, usually according to the reaction: a protein + ATP = a phosphoprotein + ADP.	UCW_Tt-k61_contig_12229
>2.Molecular Function	GO:0004672	protein kinase activity	Catalysis of the phosphorylation of an amino acid residue in a protein, usually according to the reaction: a protein + ATP = a phosphoprotein + ADP.	UCW_Tt-k61_contig_15625
>2.Molecular Function	GO:0004672	protein kinase activity	Catalysis of the phosphorylation of an amino acid residue in a protein, usually according to the reaction: a protein + ATP = a phosphoprotein + ADP.	UCW_Tt-k61_contig_28056
>2.Molecular Function	GO:0004672	protein kinase activity	Catalysis of the phosphorylation of an amino acid residue in a protein, usually according to the reaction: a protein + ATP = a phosphoprotein + ADP.	UCW_Tt-k61_contig_36548
>2.Molecular Function	GO:0004672	protein kinase activity	Catalysis of the phosphorylation of an amino acid residue in a protein, usually according to the reaction: a protein + ATP = a phosphoprotein + ADP.	UCW_Tt-k61_contig_65808
>2.Molecular Function	GO:0004672	protein kinase activity	Catalysis of the phosphorylation of an amino acid residue in a protein, usually according to the reaction: a protein + ATP = a phosphoprotein + ADP.	UCW_Tt-k61_contig_81793
>2.Molecular Function	GO:0004672	protein kinase activity	Catalysis of the phosphorylation of an amino acid residue in a protein, usually according to the reaction: a protein + ATP = a phosphoprotein + ADP.	UCW_Tt-k63_contig_11953
>2.Molecular Function	GO:0004672	protein kinase activity	Catalysis of the phosphorylation of an amino acid residue in a protein, usually according to the reaction: a protein + ATP = a phosphoprotein + ADP.	UCW_Tt-k63_contig_13417
>2.Molecular Function	GO:0004672	protein kinase activity	Catalysis of the phosphorylation of an amino acid residue in a protein, usually according to the reaction: a protein + ATP = a phosphoprotein + ADP.	UCW_Tt-k63_contig_50864
>2.Molecular Function	GO:0004672	protein kinase activity	Catalysis of the phosphorylation of an amino acid residue in a protein, usually according to the reaction: a protein + ATP = a phosphoprotein + ADP.	UCW_Tt-k63_contig_54690
>2.Molecular Function	GO:0004672	protein kinase activity	Catalysis of the phosphorylation of an amino acid residue in a protein, usually according to the reaction: a protein + ATP = a phosphoprotein + ADP.	UCW_Tt-k63_contig_73620
>2.Molecular Function	GO:0004672	protein kinase activity	Catalysis of the phosphorylation of an amino acid residue in a protein, usually according to the reaction: a protein + ATP = a phosphoprotein + ADP.	UCW_Tt-k21_contig_15260
>2.Molecular Function	GO:0004672	protein kinase activity	Catalysis of the phosphorylation of an amino acid residue in a protein, usually according to the reaction: a protein + ATP = a phosphoprotein + ADP.	UCW_Tt-k21_contig_16569
>2.Molecular Function	GO:0004672	protein kinase activity	Catalysis of the phosphorylation of an amino acid residue in a protein, usually according to the reaction: a protein + ATP = a phosphoprotein + ADP.	UCW_Tt-k21_contig_26330
>2.Molecular Function	GO:0004672	protein kinase activity	Catalysis of the phosphorylation of an amino acid residue in a protein, usually according to the reaction: a protein + ATP = a phosphoprotein + ADP.	UCW_Tt-k21_contig_40125
>2.Molecular Function	GO:0004672	protein kinase activity	Catalysis of the phosphorylation of an amino acid residue in a protein, usually according to the reaction: a protein + ATP = a phosphoprotein + ADP.	UCW_Tt-k21_contig_40298
>2.Molecular Function	GO:0004672	protein kinase activity	Catalysis of the phosphorylation of an amino acid residue in a protein, usually according to the reaction: a protein + ATP = a phosphoprotein + ADP.	UCW_Tt-k21_contig_41687
>2.Molecular Function	GO:0004672	protein kinase activity	Catalysis of the phosphorylation of an amino acid residue in a protein, usually according to the reaction: a protein + ATP = a phosphoprotein + ADP.	UCW_Tt-k21_contig_45635
>2.Molecular Function	GO:0004672	protein kinase activity	Catalysis of the phosphorylation of an amino acid residue in a protein, usually according to the reaction: a protein + ATP = a phosphoprotein + ADP.	UCW_Tt-k25_contig_16714
>2.Molecular Function	GO:0004672	protein kinase activity	Catalysis of the phosphorylation of an amino acid residue in a protein, usually according to the reaction: a protein + ATP = a phosphoprotein + ADP.	UCW_Tt-k25_contig_17755
>2.Molecular Function	GO:0004672	protein kinase activity	Catalysis of the phosphorylation of an amino acid residue in a protein, usually according to the reaction: a protein + ATP = a phosphoprotein + ADP.	UCW_Tt-k25_contig_3226
>2.Molecular Function	GO:0004672	protein kinase activity	Catalysis of the phosphorylation of an amino acid residue in a protein, usually according to the reaction: a protein + ATP = a phosphoprotein + ADP.	UCW_Tt-k25_contig_33794
>2.Molecular Function	GO:0004672	protein kinase activity	Catalysis of the phosphorylation of an amino acid residue in a protein, usually according to the reaction: a protein + ATP = a phosphoprotein + ADP.	UCW_Tt-k25_contig_42661
>2.Molecular Function	GO:0004672	protein kinase activity	Catalysis of the phosphorylation of an amino acid residue in a protein, usually according to the reaction: a protein + ATP = a phosphoprotein + ADP.	UCW_Tt-k31_contig_10084
>2.Molecular Function	GO:0004672	protein kinase activity	Catalysis of the phosphorylation of an amino acid residue in a protein, usually according to the reaction: a protein + ATP = a phosphoprotein + ADP.	UCW_Tt-k31_contig_14906
>2.Molecular Function	GO:0004672	protein kinase activity	Catalysis of the phosphorylation of an amino acid residue in a protein, usually according to the reaction: a protein + ATP = a phosphoprotein + ADP.	UCW_Tt-k31_contig_15591
>2.Molecular Function	GO:0004672	protein kinase activity	Catalysis of the phosphorylation of an amino acid residue in a protein, usually according to the reaction: a protein + ATP = a phosphoprotein + ADP.	UCW_Tt-k31_contig_16822
>2.Molecular Function	GO:0004672	protein kinase activity	Catalysis of the phosphorylation of an amino acid residue in a protein, usually according to the reaction: a protein + ATP = a phosphoprotein + ADP.	UCW_Tt-k31_contig_23586
>2.Molecular Function	GO:0004672	protein kinase activity	Catalysis of the phosphorylation of an amino acid residue in a protein, usually according to the reaction: a protein + ATP = a phosphoprotein + ADP.	UCW_Tt-k31_contig_5962
>2.Molecular Function	GO:0004672	protein kinase activity	Catalysis of the phosphorylation of an amino acid residue in a protein, usually according to the reaction: a protein + ATP = a phosphoprotein + ADP.	UCW_Tt-k31_contig_5988
>2.Molecular Function	GO:0004672	protein kinase activity	Catalysis of the phosphorylation of an amino acid residue in a protein, usually according to the reaction: a protein + ATP = a phosphoprotein + ADP.	UCW_Tt-k35_contig_24324
>2.Molecular Function	GO:0004672	protein kinase activity	Catalysis of the phosphorylation of an amino acid residue in a protein, usually according to the reaction: a protein + ATP = a phosphoprotein + ADP.	UCW_Tt-k35_contig_42081
>2.Molecular Function	GO:0004672	protein kinase activity	Catalysis of the phosphorylation of an amino acid residue in a protein, usually according to the reaction: a protein + ATP = a phosphoprotein + ADP.	UCW_Tt-k35_contig_42957
>2.Molecular Function	GO:0004672	protein kinase activity	Catalysis of the phosphorylation of an amino acid residue in a protein, usually according to the reaction: a protein + ATP = a phosphoprotein + ADP.	UCW_Tt-k41_contig_16636
>2.Molecular Function	GO:0004672	protein kinase activity	Catalysis of the phosphorylation of an amino acid residue in a protein, usually according to the reaction: a protein + ATP = a phosphoprotein + ADP.	UCW_Tt-k41_contig_18626
>2.Molecular Function	GO:0004672	protein kinase activity	Catalysis of the phosphorylation of an amino acid residue in a protein, usually according to the reaction: a protein + ATP = a phosphoprotein + ADP.	UCW_Tt-k41_contig_21947
>2.Molecular Function	GO:0004672	protein kinase activity	Catalysis of the phosphorylation of an amino acid residue in a protein, usually according to the reaction: a protein + ATP = a phosphoprotein + ADP.	UCW_Tt-k41_contig_33494
>2.Molecular Function	GO:0004672	protein kinase activity	Catalysis of the phosphorylation of an amino acid residue in a protein, usually according to the reaction: a protein + ATP = a phosphoprotein + ADP.	UCW_Tt-k41_contig_5471
>2.Molecular Function	GO:0004672	protein kinase activity	Catalysis of the phosphorylation of an amino acid residue in a protein, usually according to the reaction: a protein + ATP = a phosphoprotein + ADP.	UCW_Tt-k41_contig_59940
>2.Molecular Function	GO:0004672	protein kinase activity	Catalysis of the phosphorylation of an amino acid residue in a protein, usually according to the reaction: a protein + ATP = a phosphoprotein + ADP.	UCW_Tt-k41_contig_744
>2.Molecular Function	GO:0004672	protein kinase activity	Catalysis of the phosphorylation of an amino acid residue in a protein, usually according to the reaction: a protein + ATP = a phosphoprotein + ADP.	UCW_Tt-k41_contig_7492
>2.Molecular Function	GO:0004672	protein kinase activity	Catalysis of the phosphorylation of an amino acid residue in a protein, usually according to the reaction: a protein + ATP = a phosphoprotein + ADP.	UCW_Tt-k41_contig_8660
>2.Molecular Function	GO:0004672	protein kinase activity	Catalysis of the phosphorylation of an amino acid residue in a protein, usually according to the reaction: a protein + ATP = a phosphoprotein + ADP.	UCW_Tt-k45_contig_16651
>2.Molecular Function	GO:0004672	protein kinase activity	Catalysis of the phosphorylation of an amino acid residue in a protein, usually according to the reaction: a protein + ATP = a phosphoprotein + ADP.	UCW_Tt-k45_contig_26388
>2.Molecular Function	GO:0004672	protein kinase activity	Catalysis of the phosphorylation of an amino acid residue in a protein, usually according to the reaction: a protein + ATP = a phosphoprotein + ADP.	UCW_Tt-k45_contig_36022
>2.Molecular Function	GO:0004672	protein kinase activity	Catalysis of the phosphorylation of an amino acid residue in a protein, usually according to the reaction: a protein + ATP = a phosphoprotein + ADP.	UCW_Tt-k45_contig_8666
>2.Molecular Function	GO:0004672	protein kinase activity	Catalysis of the phosphorylation of an amino acid residue in a protein, usually according to the reaction: a protein + ATP = a phosphoprotein + ADP.	UCW_Tt-k51_contig_23715
>2.Molecular Function	GO:0004672	protein kinase activity	Catalysis of the phosphorylation of an amino acid residue in a protein, usually according to the reaction: a protein + ATP = a phosphoprotein + ADP.	UCW_Tt-k51_contig_29255
>2.Molecular Function	GO:0004672	protein kinase activity	Catalysis of the phosphorylation of an amino acid residue in a protein, usually according to the reaction: a protein + ATP = a phosphoprotein + ADP.	UCW_Tt-k51_contig_52407
>2.Molecular Function	GO:0004672	protein kinase activity	Catalysis of the phosphorylation of an amino acid residue in a protein, usually according to the reaction: a protein + ATP = a phosphoprotein + ADP.	UCW_Tt-k51_contig_7775
>2.Molecular Function	GO:0004672	protein kinase activity	Catalysis of the phosphorylation of an amino acid residue in a protein, usually according to the reaction: a protein + ATP = a phosphoprotein + ADP.	UCW_Tt-k55_contig_13566
>2.Molecular Function	GO:0004672	protein kinase activity	Catalysis of the phosphorylation of an amino acid residue in a protein, usually according to the reaction: a protein + ATP = a phosphoprotein + ADP.	UCW_Tt-k55_contig_23175
>2.Molecular Function	GO:0004672	protein kinase activity	Catalysis of the phosphorylation of an amino acid residue in a protein, usually according to the reaction: a protein + ATP = a phosphoprotein + ADP.	UCW_Tt-k55_contig_28062
>2.Molecular Function	GO:0004672	protein kinase activity	Catalysis of the phosphorylation of an amino acid residue in a protein, usually according to the reaction: a protein + ATP = a phosphoprotein + ADP.	UCW_Tt-k55_contig_40035
>2.Molecular Function	GO:0004672	protein kinase activity	Catalysis of the phosphorylation of an amino acid residue in a protein, usually according to the reaction: a protein + ATP = a phosphoprotein + ADP.	UCW_Tt-k55_contig_4077
>2.Molecular Function	GO:0004672	protein kinase activity	Catalysis of the phosphorylation of an amino acid residue in a protein, usually according to the reaction: a protein + ATP = a phosphoprotein + ADP.	UCW_Tt-k55_contig_43845
>2.Molecular Function	GO:0004672	protein kinase activity	Catalysis of the phosphorylation of an amino acid residue in a protein, usually according to the reaction: a protein + ATP = a phosphoprotein + ADP.	UCW_Tt-k55_contig_54326
>2.Molecular Function	GO:0004672	protein kinase activity	Catalysis of the phosphorylation of an amino acid residue in a protein, usually according to the reaction: a protein + ATP = a phosphoprotein + ADP.	UCW_Tt-k61_contig_26803
>2.Molecular Function	GO:0004672	protein kinase activity	Catalysis of the phosphorylation of an amino acid residue in a protein, usually according to the reaction: a protein + ATP = a phosphoprotein + ADP.	UCW_Tt-k63_contig_15179
>2.Molecular Function	GO:0004672	protein kinase activity	Catalysis of the phosphorylation of an amino acid residue in a protein, usually according to the reaction: a protein + ATP = a phosphoprotein + ADP.	UCW_Tt-k63_contig_7685
>2.Molecular Function	GO:0004672	protein kinase activity	Catalysis of the phosphorylation of an amino acid residue in a protein, usually according to the reaction: a protein + ATP = a phosphoprotein + ADP.	UCW_Tt-k63_contig_82085
>3.Biological Process	GO:0006468	protein phosphorylation	The process of introducing a phosphate group on to a protein.	UCW_Tt-k21_contig_13350
>3.Biological Process	GO:0006468	protein phosphorylation	The process of introducing a phosphate group on to a protein.	UCW_Tt-k21_contig_13411
>3.Biological Process	GO:0006468	protein phosphorylation	The process of introducing a phosphate group on to a protein.	UCW_Tt-k21_contig_16170
>3.Biological Process	GO:0006468	protein phosphorylation	The process of introducing a phosphate group on to a protein.	UCW_Tt-k21_contig_16450
>3.Biological Process	GO:0006468	protein phosphorylation	The process of introducing a phosphate group on to a protein.	UCW_Tt-k21_contig_17988
>3.Biological Process	GO:0006468	protein phosphorylation	The process of introducing a phosphate group on to a protein.	UCW_Tt-k21_contig_25314
>3.Biological Process	GO:0006468	protein phosphorylation	The process of introducing a phosphate group on to a protein.	UCW_Tt-k21_contig_3682
>3.Biological Process	GO:0006468	protein phosphorylation	The process of introducing a phosphate group on to a protein.	UCW_Tt-k21_contig_41352
>3.Biological Process	GO:0006468	protein phosphorylation	The process of introducing a phosphate group on to a protein.	UCW_Tt-k21_contig_55289
>3.Biological Process	GO:0006468	protein phosphorylation	The process of introducing a phosphate group on to a protein.	UCW_Tt-k21_contig_5617
>3.Biological Process	GO:0006468	protein phosphorylation	The process of introducing a phosphate group on to a protein.	UCW_Tt-k25_contig_26976
>3.Biological Process	GO:0006468	protein phosphorylation	The process of introducing a phosphate group on to a protein.	UCW_Tt-k25_contig_3229
>3.Biological Process	GO:0006468	protein phosphorylation	The process of introducing a phosphate group on to a protein.	UCW_Tt-k25_contig_3260
>3.Biological Process	GO:0006468	protein phosphorylation	The process of introducing a phosphate group on to a protein.	UCW_Tt-k25_contig_37637
>3.Biological Process	GO:0006468	protein phosphorylation	The process of introducing a phosphate group on to a protein.	UCW_Tt-k25_contig_49285
>3.Biological Process	GO:0006468	protein phosphorylation	The process of introducing a phosphate group on to a protein.	UCW_Tt-k25_contig_55026
>3.Biological Process	GO:0006468	protein phosphorylation	The process of introducing a phosphate group on to a protein.	UCW_Tt-k25_contig_6122
>3.Biological Process	GO:0006468	protein phosphorylation	The process of introducing a phosphate group on to a protein.	UCW_Tt-k25_contig_6380
>3.Biological Process	GO:0006468	protein phosphorylation	The process of introducing a phosphate group on to a protein.	UCW_Tt-k31_contig_11860
>3.Biological Process	GO:0006468	protein phosphorylation	The process of introducing a phosphate group on to a protein.	UCW_Tt-k31_contig_17412
>3.Biological Process	GO:0006468	protein phosphorylation	The process of introducing a phosphate group on to a protein.	UCW_Tt-k31_contig_1897
>3.Biological Process	GO:0006468	protein phosphorylation	The process of introducing a phosphate group on to a protein.	UCW_Tt-k31_contig_23595
>3.Biological Process	GO:0006468	protein phosphorylation	The process of introducing a phosphate group on to a protein.	UCW_Tt-k31_contig_31364
>3.Biological Process	GO:0006468	protein phosphorylation	The process of introducing a phosphate group on to a protein.	UCW_Tt-k31_contig_46735
>3.Biological Process	GO:0006468	protein phosphorylation	The process of introducing a phosphate group on to a protein.	UCW_Tt-k31_contig_48665
>3.Biological Process	GO:0006468	protein phosphorylation	The process of introducing a phosphate group on to a protein.	UCW_Tt-k31_contig_77298
>3.Biological Process	GO:0006468	protein phosphorylation	The process of introducing a phosphate group on to a protein.	UCW_Tt-k35_contig_13073
>3.Biological Process	GO:0006468	protein phosphorylation	The process of introducing a phosphate group on to a protein.	UCW_Tt-k35_contig_1352
>3.Biological Process	GO:0006468	protein phosphorylation	The process of introducing a phosphate group on to a protein.	UCW_Tt-k35_contig_14751
>3.Biological Process	GO:0006468	protein phosphorylation	The process of introducing a phosphate group on to a protein.	UCW_Tt-k35_contig_19968
>3.Biological Process	GO:0006468	protein phosphorylation	The process of introducing a phosphate group on to a protein.	UCW_Tt-k35_contig_28027
>3.Biological Process	GO:0006468	protein phosphorylation	The process of introducing a phosphate group on to a protein.	UCW_Tt-k35_contig_28910
>3.Biological Process	GO:0006468	protein phosphorylation	The process of introducing a phosphate group on to a protein.	UCW_Tt-k35_contig_419
>3.Biological Process	GO:0006468	protein phosphorylation	The process of introducing a phosphate group on to a protein.	UCW_Tt-k35_contig_62642
>3.Biological Process	GO:0006468	protein phosphorylation	The process of introducing a phosphate group on to a protein.	UCW_Tt-k35_contig_79585
>3.Biological Process	GO:0006468	protein phosphorylation	The process of introducing a phosphate group on to a protein.	UCW_Tt-k35_contig_9683
>3.Biological Process	GO:0006468	protein phosphorylation	The process of introducing a phosphate group on to a protein.	UCW_Tt-k41_contig_13020
>3.Biological Process	GO:0006468	protein phosphorylation	The process of introducing a phosphate group on to a protein.	UCW_Tt-k41_contig_13391
>3.Biological Process	GO:0006468	protein phosphorylation	The process of introducing a phosphate group on to a protein.	UCW_Tt-k41_contig_14955
>3.Biological Process	GO:0006468	protein phosphorylation	The process of introducing a phosphate group on to a protein.	UCW_Tt-k41_contig_23008
>3.Biological Process	GO:0006468	protein phosphorylation	The process of introducing a phosphate group on to a protein.	UCW_Tt-k41_contig_23779
>3.Biological Process	GO:0006468	protein phosphorylation	The process of introducing a phosphate group on to a protein.	UCW_Tt-k41_contig_25202
>3.Biological Process	GO:0006468	protein phosphorylation	The process of introducing a phosphate group on to a protein.	UCW_Tt-k41_contig_5226
>3.Biological Process	GO:0006468	protein phosphorylation	The process of introducing a phosphate group on to a protein.	UCW_Tt-k41_contig_70934
>3.Biological Process	GO:0006468	protein phosphorylation	The process of introducing a phosphate group on to a protein.	UCW_Tt-k41_contig_848
>3.Biological Process	GO:0006468	protein phosphorylation	The process of introducing a phosphate group on to a protein.	UCW_Tt-k45_contig_12488
>3.Biological Process	GO:0006468	protein phosphorylation	The process of introducing a phosphate group on to a protein.	UCW_Tt-k45_contig_13195
>3.Biological Process	GO:0006468	protein phosphorylation	The process of introducing a phosphate group on to a protein.	UCW_Tt-k45_contig_20502
>3.Biological Process	GO:0006468	protein phosphorylation	The process of introducing a phosphate group on to a protein.	UCW_Tt-k45_contig_24677
>3.Biological Process	GO:0006468	protein phosphorylation	The process of introducing a phosphate group on to a protein.	UCW_Tt-k45_contig_25738
>3.Biological Process	GO:0006468	protein phosphorylation	The process of introducing a phosphate group on to a protein.	UCW_Tt-k45_contig_28984
>3.Biological Process	GO:0006468	protein phosphorylation	The process of introducing a phosphate group on to a protein.	UCW_Tt-k45_contig_38483
>3.Biological Process	GO:0006468	protein phosphorylation	The process of introducing a phosphate group on to a protein.	UCW_Tt-k45_contig_59019
>3.Biological Process	GO:0006468	protein phosphorylation	The process of introducing a phosphate group on to a protein.	UCW_Tt-k45_contig_61
>3.Biological Process	GO:0006468	protein phosphorylation	The process of introducing a phosphate group on to a protein.	UCW_Tt-k45_contig_72113
>3.Biological Process	GO:0006468	protein phosphorylation	The process of introducing a phosphate group on to a protein.	UCW_Tt-k45_contig_82636
>3.Biological Process	GO:0006468	protein phosphorylation	The process of introducing a phosphate group on to a protein.	UCW_Tt-k45_contig_8756
>3.Biological Process	GO:0006468	protein phosphorylation	The process of introducing a phosphate group on to a protein.	UCW_Tt-k51_contig_27304
>3.Biological Process	GO:0006468	protein phosphorylation	The process of introducing a phosphate group on to a protein.	UCW_Tt-k51_contig_27976
>3.Biological Process	GO:0006468	protein phosphorylation	The process of introducing a phosphate group on to a protein.	UCW_Tt-k51_contig_4015
>3.Biological Process	GO:0006468	protein phosphorylation	The process of introducing a phosphate group on to a protein.	UCW_Tt-k51_contig_43790
>3.Biological Process	GO:0006468	protein phosphorylation	The process of introducing a phosphate group on to a protein.	UCW_Tt-k51_contig_4645
>3.Biological Process	GO:0006468	protein phosphorylation	The process of introducing a phosphate group on to a protein.	UCW_Tt-k51_contig_62276
>3.Biological Process	GO:0006468	protein phosphorylation	The process of introducing a phosphate group on to a protein.	UCW_Tt-k51_contig_84436
>3.Biological Process	GO:0006468	protein phosphorylation	The process of introducing a phosphate group on to a protein.	UCW_Tt-k55_contig_19187
>3.Biological Process	GO:0006468	protein phosphorylation	The process of introducing a phosphate group on to a protein.	UCW_Tt-k55_contig_41511
>3.Biological Process	GO:0006468	protein phosphorylation	The process of introducing a phosphate group on to a protein.	UCW_Tt-k55_contig_62971
>3.Biological Process	GO:0006468	protein phosphorylation	The process of introducing a phosphate group on to a protein.	UCW_Tt-k55_contig_7086
>3.Biological Process	GO:0006468	protein phosphorylation	The process of introducing a phosphate group on to a protein.	UCW_Tt-k61_contig_12229
>3.Biological Process	GO:0006468	protein phosphorylation	The process of introducing a phosphate group on to a protein.	UCW_Tt-k61_contig_15625
>3.Biological Process	GO:0006468	protein phosphorylation	The process of introducing a phosphate group on to a protein.	UCW_Tt-k61_contig_28056
>3.Biological Process	GO:0006468	protein phosphorylation	The process of introducing a phosphate group on to a protein.	UCW_Tt-k61_contig_36548
>3.Biological Process	GO:0006468	protein phosphorylation	The process of introducing a phosphate group on to a protein.	UCW_Tt-k61_contig_65808
>3.Biological Process	GO:0006468	protein phosphorylation	The process of introducing a phosphate group on to a protein.	UCW_Tt-k61_contig_81793
>3.Biological Process	GO:0006468	protein phosphorylation	The process of introducing a phosphate group on to a protein.	UCW_Tt-k63_contig_11953
>3.Biological Process	GO:0006468	protein phosphorylation	The process of introducing a phosphate group on to a protein.	UCW_Tt-k63_contig_13417
>3.Biological Process	GO:0006468	protein phosphorylation	The process of introducing a phosphate group on to a protein.	UCW_Tt-k63_contig_50864
>3.Biological Process	GO:0006468	protein phosphorylation	The process of introducing a phosphate group on to a protein.	UCW_Tt-k63_contig_54690
>3.Biological Process	GO:0006468	protein phosphorylation	The process of introducing a phosphate group on to a protein.	UCW_Tt-k63_contig_73620
>3.Biological Process	GO:0006468	protein phosphorylation	The process of introducing a phosphate group on to a protein.	UCW_Tt-k21_contig_15260
>3.Biological Process	GO:0006468	protein phosphorylation	The process of introducing a phosphate group on to a protein.	UCW_Tt-k21_contig_16569
>3.Biological Process	GO:0006468	protein phosphorylation	The process of introducing a phosphate group on to a protein.	UCW_Tt-k21_contig_26330
>3.Biological Process	GO:0006468	protein phosphorylation	The process of introducing a phosphate group on to a protein.	UCW_Tt-k21_contig_40125
>3.Biological Process	GO:0006468	protein phosphorylation	The process of introducing a phosphate group on to a protein.	UCW_Tt-k21_contig_40298
>3.Biological Process	GO:0006468	protein phosphorylation	The process of introducing a phosphate group on to a protein.	UCW_Tt-k21_contig_41687
>3.Biological Process	GO:0006468	protein phosphorylation	The process of introducing a phosphate group on to a protein.	UCW_Tt-k21_contig_45635
>3.Biological Process	GO:0006468	protein phosphorylation	The process of introducing a phosphate group on to a protein.	UCW_Tt-k25_contig_16714
>3.Biological Process	GO:0006468	protein phosphorylation	The process of introducing a phosphate group on to a protein.	UCW_Tt-k25_contig_17755
>3.Biological Process	GO:0006468	protein phosphorylation	The process of introducing a phosphate group on to a protein.	UCW_Tt-k25_contig_3226
>3.Biological Process	GO:0006468	protein phosphorylation	The process of introducing a phosphate group on to a protein.	UCW_Tt-k25_contig_33794
>3.Biological Process	GO:0006468	protein phosphorylation	The process of introducing a phosphate group on to a protein.	UCW_Tt-k25_contig_42661
>3.Biological Process	GO:0006468	protein phosphorylation	The process of introducing a phosphate group on to a protein.	UCW_Tt-k31_contig_10084
>3.Biological Process	GO:0006468	protein phosphorylation	The process of introducing a phosphate group on to a protein.	UCW_Tt-k31_contig_14906
>3.Biological Process	GO:0006468	protein phosphorylation	The process of introducing a phosphate group on to a protein.	UCW_Tt-k31_contig_15591
>3.Biological Process	GO:0006468	protein phosphorylation	The process of introducing a phosphate group on to a protein.	UCW_Tt-k31_contig_16822
>3.Biological Process	GO:0006468	protein phosphorylation	The process of introducing a phosphate group on to a protein.	UCW_Tt-k31_contig_23586
>3.Biological Process	GO:0006468	protein phosphorylation	The process of introducing a phosphate group on to a protein.	UCW_Tt-k31_contig_5962
>3.Biological Process	GO:0006468	protein phosphorylation	The process of introducing a phosphate group on to a protein.	UCW_Tt-k31_contig_5988
>3.Biological Process	GO:0006468	protein phosphorylation	The process of introducing a phosphate group on to a protein.	UCW_Tt-k35_contig_24324
>3.Biological Process	GO:0006468	protein phosphorylation	The process of introducing a phosphate group on to a protein.	UCW_Tt-k35_contig_42081
>3.Biological Process	GO:0006468	protein phosphorylation	The process of introducing a phosphate group on to a protein.	UCW_Tt-k35_contig_42957
>3.Biological Process	GO:0006468	protein phosphorylation	The process of introducing a phosphate group on to a protein.	UCW_Tt-k41_contig_16636
>3.Biological Process	GO:0006468	protein phosphorylation	The process of introducing a phosphate group on to a protein.	UCW_Tt-k41_contig_18626
>3.Biological Process	GO:0006468	protein phosphorylation	The process of introducing a phosphate group on to a protein.	UCW_Tt-k41_contig_21947
>3.Biological Process	GO:0006468	protein phosphorylation	The process of introducing a phosphate group on to a protein.	UCW_Tt-k41_contig_33494
>3.Biological Process	GO:0006468	protein phosphorylation	The process of introducing a phosphate group on to a protein.	UCW_Tt-k41_contig_5471
>3.Biological Process	GO:0006468	protein phosphorylation	The process of introducing a phosphate group on to a protein.	UCW_Tt-k41_contig_59940
>3.Biological Process	GO:0006468	protein phosphorylation	The process of introducing a phosphate group on to a protein.	UCW_Tt-k41_contig_744
>3.Biological Process	GO:0006468	protein phosphorylation	The process of introducing a phosphate group on to a protein.	UCW_Tt-k41_contig_7492
>3.Biological Process	GO:0006468	protein phosphorylation	The process of introducing a phosphate group on to a protein.	UCW_Tt-k41_contig_8660
>3.Biological Process	GO:0006468	protein phosphorylation	The process of introducing a phosphate group on to a protein.	UCW_Tt-k45_contig_16651
>3.Biological Process	GO:0006468	protein phosphorylation	The process of introducing a phosphate group on to a protein.	UCW_Tt-k45_contig_26388
>3.Biological Process	GO:0006468	protein phosphorylation	The process of introducing a phosphate group on to a protein.	UCW_Tt-k45_contig_36022
>3.Biological Process	GO:0006468	protein phosphorylation	The process of introducing a phosphate group on to a protein.	UCW_Tt-k45_contig_8666
>3.Biological Process	GO:0006468	protein phosphorylation	The process of introducing a phosphate group on to a protein.	UCW_Tt-k51_contig_23715
>3.Biological Process	GO:0006468	protein phosphorylation	The process of introducing a phosphate group on to a protein.	UCW_Tt-k51_contig_29255
>3.Biological Process	GO:0006468	protein phosphorylation	The process of introducing a phosphate group on to a protein.	UCW_Tt-k51_contig_52407
>3.Biological Process	GO:0006468	protein phosphorylation	The process of introducing a phosphate group on to a protein.	UCW_Tt-k51_contig_7775
>3.Biological Process	GO:0006468	protein phosphorylation	The process of introducing a phosphate group on to a protein.	UCW_Tt-k55_contig_13566
>3.Biological Process	GO:0006468	protein phosphorylation	The process of introducing a phosphate group on to a protein.	UCW_Tt-k55_contig_23175
>3.Biological Process	GO:0006468	protein phosphorylation	The process of introducing a phosphate group on to a protein.	UCW_Tt-k55_contig_28062
>3.Biological Process	GO:0006468	protein phosphorylation	The process of introducing a phosphate group on to a protein.	UCW_Tt-k55_contig_40035
>3.Biological Process	GO:0006468	protein phosphorylation	The process of introducing a phosphate group on to a protein.	UCW_Tt-k55_contig_4077
>3.Biological Process	GO:0006468	protein phosphorylation	The process of introducing a phosphate group on to a protein.	UCW_Tt-k55_contig_43845
>3.Biological Process	GO:0006468	protein phosphorylation	The process of introducing a phosphate group on to a protein.	UCW_Tt-k55_contig_54326
>3.Biological Process	GO:0006468	protein phosphorylation	The process of introducing a phosphate group on to a protein.	UCW_Tt-k61_contig_26803
>3.Biological Process	GO:0006468	protein phosphorylation	The process of introducing a phosphate group on to a protein.	UCW_Tt-k63_contig_15179
>3.Biological Process	GO:0006468	protein phosphorylation	The process of introducing a phosphate group on to a protein.	UCW_Tt-k63_contig_7685
>3.Biological Process	GO:0006468	protein phosphorylation	The process of introducing a phosphate group on to a protein.	UCW_Tt-k63_contig_82085
>2.Molecular Function	GO:0043531	ADP binding	Interacting selectively and non-covalently with ADP, adenosine 5'-diphosphate.	UCW_Tt-k21_contig_10284
>2.Molecular Function	GO:0043531	ADP binding	Interacting selectively and non-covalently with ADP, adenosine 5'-diphosphate.	UCW_Tt-k21_contig_19465
>2.Molecular Function	GO:0043531	ADP binding	Interacting selectively and non-covalently with ADP, adenosine 5'-diphosphate.	UCW_Tt-k21_contig_42866
>2.Molecular Function	GO:0043531	ADP binding	Interacting selectively and non-covalently with ADP, adenosine 5'-diphosphate.	UCW_Tt-k25_contig_12554
>2.Molecular Function	GO:0043531	ADP binding	Interacting selectively and non-covalently with ADP, adenosine 5'-diphosphate.	UCW_Tt-k25_contig_13596
>2.Molecular Function	GO:0043531	ADP binding	Interacting selectively and non-covalently with ADP, adenosine 5'-diphosphate.	UCW_Tt-k25_contig_19505
>2.Molecular Function	GO:0043531	ADP binding	Interacting selectively and non-covalently with ADP, adenosine 5'-diphosphate.	UCW_Tt-k25_contig_23084
>2.Molecular Function	GO:0043531	ADP binding	Interacting selectively and non-covalently with ADP, adenosine 5'-diphosphate.	UCW_Tt-k25_contig_26976
>2.Molecular Function	GO:0043531	ADP binding	Interacting selectively and non-covalently with ADP, adenosine 5'-diphosphate.	UCW_Tt-k25_contig_37597
>2.Molecular Function	GO:0043531	ADP binding	Interacting selectively and non-covalently with ADP, adenosine 5'-diphosphate.	UCW_Tt-k25_contig_55026
>2.Molecular Function	GO:0043531	ADP binding	Interacting selectively and non-covalently with ADP, adenosine 5'-diphosphate.	UCW_Tt-k31_contig_11996
>2.Molecular Function	GO:0043531	ADP binding	Interacting selectively and non-covalently with ADP, adenosine 5'-diphosphate.	UCW_Tt-k31_contig_12499
>2.Molecular Function	GO:0043531	ADP binding	Interacting selectively and non-covalently with ADP, adenosine 5'-diphosphate.	UCW_Tt-k31_contig_13552
>2.Molecular Function	GO:0043531	ADP binding	Interacting selectively and non-covalently with ADP, adenosine 5'-diphosphate.	UCW_Tt-k31_contig_32741
>2.Molecular Function	GO:0043531	ADP binding	Interacting selectively and non-covalently with ADP, adenosine 5'-diphosphate.	UCW_Tt-k31_contig_42911
>2.Molecular Function	GO:0043531	ADP binding	Interacting selectively and non-covalently with ADP, adenosine 5'-diphosphate.	UCW_Tt-k31_contig_48242
>2.Molecular Function	GO:0043531	ADP binding	Interacting selectively and non-covalently with ADP, adenosine 5'-diphosphate.	UCW_Tt-k31_contig_52337
>2.Molecular Function	GO:0043531	ADP binding	Interacting selectively and non-covalently with ADP, adenosine 5'-diphosphate.	UCW_Tt-k31_contig_74640
>2.Molecular Function	GO:0043531	ADP binding	Interacting selectively and non-covalently with ADP, adenosine 5'-diphosphate.	UCW_Tt-k31_contig_75916
>2.Molecular Function	GO:0043531	ADP binding	Interacting selectively and non-covalently with ADP, adenosine 5'-diphosphate.	UCW_Tt-k31_contig_8498
>2.Molecular Function	GO:0043531	ADP binding	Interacting selectively and non-covalently with ADP, adenosine 5'-diphosphate.	UCW_Tt-k31_contig_8964
>2.Molecular Function	GO:0043531	ADP binding	Interacting selectively and non-covalently with ADP, adenosine 5'-diphosphate.	UCW_Tt-k35_contig_23334
>2.Molecular Function	GO:0043531	ADP binding	Interacting selectively and non-covalently with ADP, adenosine 5'-diphosphate.	UCW_Tt-k35_contig_23890
>2.Molecular Function	GO:0043531	ADP binding	Interacting selectively and non-covalently with ADP, adenosine 5'-diphosphate.	UCW_Tt-k35_contig_26088
>2.Molecular Function	GO:0043531	ADP binding	Interacting selectively and non-covalently with ADP, adenosine 5'-diphosphate.	UCW_Tt-k35_contig_28845
>2.Molecular Function	GO:0043531	ADP binding	Interacting selectively and non-covalently with ADP, adenosine 5'-diphosphate.	UCW_Tt-k35_contig_28910
>2.Molecular Function	GO:0043531	ADP binding	Interacting selectively and non-covalently with ADP, adenosine 5'-diphosphate.	UCW_Tt-k35_contig_37128
>2.Molecular Function	GO:0043531	ADP binding	Interacting selectively and non-covalently with ADP, adenosine 5'-diphosphate.	UCW_Tt-k35_contig_47330
>2.Molecular Function	GO:0043531	ADP binding	Interacting selectively and non-covalently with ADP, adenosine 5'-diphosphate.	UCW_Tt-k35_contig_53314
>2.Molecular Function	GO:0043531	ADP binding	Interacting selectively and non-covalently with ADP, adenosine 5'-diphosphate.	UCW_Tt-k35_contig_70629
>2.Molecular Function	GO:0043531	ADP binding	Interacting selectively and non-covalently with ADP, adenosine 5'-diphosphate.	UCW_Tt-k35_contig_8283
>2.Molecular Function	GO:0043531	ADP binding	Interacting selectively and non-covalently with ADP, adenosine 5'-diphosphate.	UCW_Tt-k41_contig_11509
>2.Molecular Function	GO:0043531	ADP binding	Interacting selectively and non-covalently with ADP, adenosine 5'-diphosphate.	UCW_Tt-k41_contig_13391
>2.Molecular Function	GO:0043531	ADP binding	Interacting selectively and non-covalently with ADP, adenosine 5'-diphosphate.	UCW_Tt-k41_contig_15660
>2.Molecular Function	GO:0043531	ADP binding	Interacting selectively and non-covalently with ADP, adenosine 5'-diphosphate.	UCW_Tt-k41_contig_18820
>2.Molecular Function	GO:0043531	ADP binding	Interacting selectively and non-covalently with ADP, adenosine 5'-diphosphate.	UCW_Tt-k41_contig_26609
>2.Molecular Function	GO:0043531	ADP binding	Interacting selectively and non-covalently with ADP, adenosine 5'-diphosphate.	UCW_Tt-k41_contig_29711
>2.Molecular Function	GO:0043531	ADP binding	Interacting selectively and non-covalently with ADP, adenosine 5'-diphosphate.	UCW_Tt-k41_contig_32511
>2.Molecular Function	GO:0043531	ADP binding	Interacting selectively and non-covalently with ADP, adenosine 5'-diphosphate.	UCW_Tt-k41_contig_33236
>2.Molecular Function	GO:0043531	ADP binding	Interacting selectively and non-covalently with ADP, adenosine 5'-diphosphate.	UCW_Tt-k41_contig_33250
>2.Molecular Function	GO:0043531	ADP binding	Interacting selectively and non-covalently with ADP, adenosine 5'-diphosphate.	UCW_Tt-k41_contig_35323
>2.Molecular Function	GO:0043531	ADP binding	Interacting selectively and non-covalently with ADP, adenosine 5'-diphosphate.	UCW_Tt-k41_contig_37881
>2.Molecular Function	GO:0043531	ADP binding	Interacting selectively and non-covalently with ADP, adenosine 5'-diphosphate.	UCW_Tt-k41_contig_42789
>2.Molecular Function	GO:0043531	ADP binding	Interacting selectively and non-covalently with ADP, adenosine 5'-diphosphate.	UCW_Tt-k41_contig_50174
>2.Molecular Function	GO:0043531	ADP binding	Interacting selectively and non-covalently with ADP, adenosine 5'-diphosphate.	UCW_Tt-k41_contig_69570
>2.Molecular Function	GO:0043531	ADP binding	Interacting selectively and non-covalently with ADP, adenosine 5'-diphosphate.	UCW_Tt-k41_contig_8913
>2.Molecular Function	GO:0043531	ADP binding	Interacting selectively and non-covalently with ADP, adenosine 5'-diphosphate.	UCW_Tt-k45_contig_11866
>2.Molecular Function	GO:0043531	ADP binding	Interacting selectively and non-covalently with ADP, adenosine 5'-diphosphate.	UCW_Tt-k45_contig_23326
>2.Molecular Function	GO:0043531	ADP binding	Interacting selectively and non-covalently with ADP, adenosine 5'-diphosphate.	UCW_Tt-k45_contig_46347
>2.Molecular Function	GO:0043531	ADP binding	Interacting selectively and non-covalently with ADP, adenosine 5'-diphosphate.	UCW_Tt-k45_contig_59455
>2.Molecular Function	GO:0043531	ADP binding	Interacting selectively and non-covalently with ADP, adenosine 5'-diphosphate.	UCW_Tt-k51_contig_12894
>2.Molecular Function	GO:0043531	ADP binding	Interacting selectively and non-covalently with ADP, adenosine 5'-diphosphate.	UCW_Tt-k51_contig_16941
>2.Molecular Function	GO:0043531	ADP binding	Interacting selectively and non-covalently with ADP, adenosine 5'-diphosphate.	UCW_Tt-k51_contig_33823
>2.Molecular Function	GO:0043531	ADP binding	Interacting selectively and non-covalently with ADP, adenosine 5'-diphosphate.	UCW_Tt-k51_contig_33835
>2.Molecular Function	GO:0043531	ADP binding	Interacting selectively and non-covalently with ADP, adenosine 5'-diphosphate.	UCW_Tt-k51_contig_36401
>2.Molecular Function	GO:0043531	ADP binding	Interacting selectively and non-covalently with ADP, adenosine 5'-diphosphate.	UCW_Tt-k51_contig_44241
>2.Molecular Function	GO:0043531	ADP binding	Interacting selectively and non-covalently with ADP, adenosine 5'-diphosphate.	UCW_Tt-k51_contig_48106
>2.Molecular Function	GO:0043531	ADP binding	Interacting selectively and non-covalently with ADP, adenosine 5'-diphosphate.	UCW_Tt-k51_contig_6382
>2.Molecular Function	GO:0043531	ADP binding	Interacting selectively and non-covalently with ADP, adenosine 5'-diphosphate.	UCW_Tt-k51_contig_72011
>2.Molecular Function	GO:0043531	ADP binding	Interacting selectively and non-covalently with ADP, adenosine 5'-diphosphate.	UCW_Tt-k55_contig_22640
>2.Molecular Function	GO:0043531	ADP binding	Interacting selectively and non-covalently with ADP, adenosine 5'-diphosphate.	UCW_Tt-k55_contig_32251
>2.Molecular Function	GO:0043531	ADP binding	Interacting selectively and non-covalently with ADP, adenosine 5'-diphosphate.	UCW_Tt-k55_contig_51569
>2.Molecular Function	GO:0043531	ADP binding	Interacting selectively and non-covalently with ADP, adenosine 5'-diphosphate.	UCW_Tt-k55_contig_61348
>2.Molecular Function	GO:0043531	ADP binding	Interacting selectively and non-covalently with ADP, adenosine 5'-diphosphate.	UCW_Tt-k61_contig_18298
>2.Molecular Function	GO:0043531	ADP binding	Interacting selectively and non-covalently with ADP, adenosine 5'-diphosphate.	UCW_Tt-k61_contig_33276
>2.Molecular Function	GO:0043531	ADP binding	Interacting selectively and non-covalently with ADP, adenosine 5'-diphosphate.	UCW_Tt-k61_contig_81300
>2.Molecular Function	GO:0043531	ADP binding	Interacting selectively and non-covalently with ADP, adenosine 5'-diphosphate.	UCW_Tt-k63_contig_7035
>2.Molecular Function	GO:0043531	ADP binding	Interacting selectively and non-covalently with ADP, adenosine 5'-diphosphate.	UCW_Tt-k63_contig_75805
>2.Molecular Function	GO:0043531	ADP binding	Interacting selectively and non-covalently with ADP, adenosine 5'-diphosphate.	UCW_Tt-k21_contig_11800
>2.Molecular Function	GO:0043531	ADP binding	Interacting selectively and non-covalently with ADP, adenosine 5'-diphosphate.	UCW_Tt-k21_contig_26330
>2.Molecular Function	GO:0043531	ADP binding	Interacting selectively and non-covalently with ADP, adenosine 5'-diphosphate.	UCW_Tt-k21_contig_31938
>2.Molecular Function	GO:0043531	ADP binding	Interacting selectively and non-covalently with ADP, adenosine 5'-diphosphate.	UCW_Tt-k21_contig_42166
>2.Molecular Function	GO:0043531	ADP binding	Interacting selectively and non-covalently with ADP, adenosine 5'-diphosphate.	UCW_Tt-k25_contig_17096
>2.Molecular Function	GO:0043531	ADP binding	Interacting selectively and non-covalently with ADP, adenosine 5'-diphosphate.	UCW_Tt-k25_contig_27343
>2.Molecular Function	GO:0043531	ADP binding	Interacting selectively and non-covalently with ADP, adenosine 5'-diphosphate.	UCW_Tt-k25_contig_34965
>2.Molecular Function	GO:0043531	ADP binding	Interacting selectively and non-covalently with ADP, adenosine 5'-diphosphate.	UCW_Tt-k25_contig_50168
>2.Molecular Function	GO:0043531	ADP binding	Interacting selectively and non-covalently with ADP, adenosine 5'-diphosphate.	UCW_Tt-k25_contig_50433
>2.Molecular Function	GO:0043531	ADP binding	Interacting selectively and non-covalently with ADP, adenosine 5'-diphosphate.	UCW_Tt-k25_contig_71446
>2.Molecular Function	GO:0043531	ADP binding	Interacting selectively and non-covalently with ADP, adenosine 5'-diphosphate.	UCW_Tt-k31_contig_17135
>2.Molecular Function	GO:0043531	ADP binding	Interacting selectively and non-covalently with ADP, adenosine 5'-diphosphate.	UCW_Tt-k31_contig_20795
>2.Molecular Function	GO:0043531	ADP binding	Interacting selectively and non-covalently with ADP, adenosine 5'-diphosphate.	UCW_Tt-k31_contig_24746
>2.Molecular Function	GO:0043531	ADP binding	Interacting selectively and non-covalently with ADP, adenosine 5'-diphosphate.	UCW_Tt-k31_contig_28606
>2.Molecular Function	GO:0043531	ADP binding	Interacting selectively and non-covalently with ADP, adenosine 5'-diphosphate.	UCW_Tt-k31_contig_8226
>2.Molecular Function	GO:0043531	ADP binding	Interacting selectively and non-covalently with ADP, adenosine 5'-diphosphate.	UCW_Tt-k35_contig_12059
>2.Molecular Function	GO:0043531	ADP binding	Interacting selectively and non-covalently with ADP, adenosine 5'-diphosphate.	UCW_Tt-k35_contig_13305
>2.Molecular Function	GO:0043531	ADP binding	Interacting selectively and non-covalently with ADP, adenosine 5'-diphosphate.	UCW_Tt-k35_contig_14840
>2.Molecular Function	GO:0043531	ADP binding	Interacting selectively and non-covalently with ADP, adenosine 5'-diphosphate.	UCW_Tt-k35_contig_22802
>2.Molecular Function	GO:0043531	ADP binding	Interacting selectively and non-covalently with ADP, adenosine 5'-diphosphate.	UCW_Tt-k35_contig_39098
>2.Molecular Function	GO:0043531	ADP binding	Interacting selectively and non-covalently with ADP, adenosine 5'-diphosphate.	UCW_Tt-k35_contig_44682
>2.Molecular Function	GO:0043531	ADP binding	Interacting selectively and non-covalently with ADP, adenosine 5'-diphosphate.	UCW_Tt-k35_contig_53175
>2.Molecular Function	GO:0043531	ADP binding	Interacting selectively and non-covalently with ADP, adenosine 5'-diphosphate.	UCW_Tt-k35_contig_54161
>2.Molecular Function	GO:0043531	ADP binding	Interacting selectively and non-covalently with ADP, adenosine 5'-diphosphate.	UCW_Tt-k35_contig_58587
>2.Molecular Function	GO:0043531	ADP binding	Interacting selectively and non-covalently with ADP, adenosine 5'-diphosphate.	UCW_Tt-k35_contig_63233
>2.Molecular Function	GO:0043531	ADP binding	Interacting selectively and non-covalently with ADP, adenosine 5'-diphosphate.	UCW_Tt-k35_contig_9962
>2.Molecular Function	GO:0043531	ADP binding	Interacting selectively and non-covalently with ADP, adenosine 5'-diphosphate.	UCW_Tt-k41_contig_17900
>2.Molecular Function	GO:0043531	ADP binding	Interacting selectively and non-covalently with ADP, adenosine 5'-diphosphate.	UCW_Tt-k41_contig_19757
>2.Molecular Function	GO:0043531	ADP binding	Interacting selectively and non-covalently with ADP, adenosine 5'-diphosphate.	UCW_Tt-k41_contig_24596
>2.Molecular Function	GO:0043531	ADP binding	Interacting selectively and non-covalently with ADP, adenosine 5'-diphosphate.	UCW_Tt-k41_contig_37170
>2.Molecular Function	GO:0043531	ADP binding	Interacting selectively and non-covalently with ADP, adenosine 5'-diphosphate.	UCW_Tt-k41_contig_39306
>2.Molecular Function	GO:0043531	ADP binding	Interacting selectively and non-covalently with ADP, adenosine 5'-diphosphate.	UCW_Tt-k41_contig_63600
>2.Molecular Function	GO:0043531	ADP binding	Interacting selectively and non-covalently with ADP, adenosine 5'-diphosphate.	UCW_Tt-k41_contig_67722
>2.Molecular Function	GO:0043531	ADP binding	Interacting selectively and non-covalently with ADP, adenosine 5'-diphosphate.	UCW_Tt-k41_contig_7492
>2.Molecular Function	GO:0043531	ADP binding	Interacting selectively and non-covalently with ADP, adenosine 5'-diphosphate.	UCW_Tt-k41_contig_77899
>2.Molecular Function	GO:0043531	ADP binding	Interacting selectively and non-covalently with ADP, adenosine 5'-diphosphate.	UCW_Tt-k41_contig_9656
>2.Molecular Function	GO:0043531	ADP binding	Interacting selectively and non-covalently with ADP, adenosine 5'-diphosphate.	UCW_Tt-k45_contig_12478
>2.Molecular Function	GO:0043531	ADP binding	Interacting selectively and non-covalently with ADP, adenosine 5'-diphosphate.	UCW_Tt-k45_contig_30604
>2.Molecular Function	GO:0043531	ADP binding	Interacting selectively and non-covalently with ADP, adenosine 5'-diphosphate.	UCW_Tt-k45_contig_33913
>2.Molecular Function	GO:0043531	ADP binding	Interacting selectively and non-covalently with ADP, adenosine 5'-diphosphate.	UCW_Tt-k45_contig_34026
>2.Molecular Function	GO:0043531	ADP binding	Interacting selectively and non-covalently with ADP, adenosine 5'-diphosphate.	UCW_Tt-k45_contig_37609
>2.Molecular Function	GO:0043531	ADP binding	Interacting selectively and non-covalently with ADP, adenosine 5'-diphosphate.	UCW_Tt-k45_contig_67073
>2.Molecular Function	GO:0043531	ADP binding	Interacting selectively and non-covalently with ADP, adenosine 5'-diphosphate.	UCW_Tt-k51_contig_16622
>2.Molecular Function	GO:0043531	ADP binding	Interacting selectively and non-covalently with ADP, adenosine 5'-diphosphate.	UCW_Tt-k51_contig_23020
>2.Molecular Function	GO:0043531	ADP binding	Interacting selectively and non-covalently with ADP, adenosine 5'-diphosphate.	UCW_Tt-k51_contig_23715
>2.Molecular Function	GO:0043531	ADP binding	Interacting selectively and non-covalently with ADP, adenosine 5'-diphosphate.	UCW_Tt-k51_contig_2752
>2.Molecular Function	GO:0043531	ADP binding	Interacting selectively and non-covalently with ADP, adenosine 5'-diphosphate.	UCW_Tt-k51_contig_39098
>2.Molecular Function	GO:0043531	ADP binding	Interacting selectively and non-covalently with ADP, adenosine 5'-diphosphate.	UCW_Tt-k51_contig_40048
>2.Molecular Function	GO:0043531	ADP binding	Interacting selectively and non-covalently with ADP, adenosine 5'-diphosphate.	UCW_Tt-k51_contig_40196
>2.Molecular Function	GO:0043531	ADP binding	Interacting selectively and non-covalently with ADP, adenosine 5'-diphosphate.	UCW_Tt-k51_contig_43870
>2.Molecular Function	GO:0043531	ADP binding	Interacting selectively and non-covalently with ADP, adenosine 5'-diphosphate.	UCW_Tt-k51_contig_55005
>2.Molecular Function	GO:0043531	ADP binding	Interacting selectively and non-covalently with ADP, adenosine 5'-diphosphate.	UCW_Tt-k51_contig_55908
>2.Molecular Function	GO:0043531	ADP binding	Interacting selectively and non-covalently with ADP, adenosine 5'-diphosphate.	UCW_Tt-k51_contig_8328
>2.Molecular Function	GO:0043531	ADP binding	Interacting selectively and non-covalently with ADP, adenosine 5'-diphosphate.	UCW_Tt-k55_contig_4077
>2.Molecular Function	GO:0043531	ADP binding	Interacting selectively and non-covalently with ADP, adenosine 5'-diphosphate.	UCW_Tt-k55_contig_5632
>2.Molecular Function	GO:0043531	ADP binding	Interacting selectively and non-covalently with ADP, adenosine 5'-diphosphate.	UCW_Tt-k61_contig_21021
>2.Molecular Function	GO:0043531	ADP binding	Interacting selectively and non-covalently with ADP, adenosine 5'-diphosphate.	UCW_Tt-k61_contig_28272
>2.Molecular Function	GO:0043531	ADP binding	Interacting selectively and non-covalently with ADP, adenosine 5'-diphosphate.	UCW_Tt-k61_contig_287
>2.Molecular Function	GO:0043531	ADP binding	Interacting selectively and non-covalently with ADP, adenosine 5'-diphosphate.	UCW_Tt-k63_contig_20089
>2.Molecular Function	GO:0043531	ADP binding	Interacting selectively and non-covalently with ADP, adenosine 5'-diphosphate.	UCW_Tt-k63_contig_27175
>2.Molecular Function	GO:0043531	ADP binding	Interacting selectively and non-covalently with ADP, adenosine 5'-diphosphate.	UCW_Tt-k63_contig_80842
>3.Biological Process	GO:0055114	oxidation-reduction process	A metabolic process that results in the removal or addition of one or more electrons to or from a substance, with or without the concomitant removal or addition of a proton or protons.	UCW_Tt-k21_contig_13945
>3.Biological Process	GO:0055114	oxidation-reduction process	A metabolic process that results in the removal or addition of one or more electrons to or from a substance, with or without the concomitant removal or addition of a proton or protons.	UCW_Tt-k21_contig_1619
>3.Biological Process	GO:0055114	oxidation-reduction process	A metabolic process that results in the removal or addition of one or more electrons to or from a substance, with or without the concomitant removal or addition of a proton or protons.	UCW_Tt-k21_contig_31096
>3.Biological Process	GO:0055114	oxidation-reduction process	A metabolic process that results in the removal or addition of one or more electrons to or from a substance, with or without the concomitant removal or addition of a proton or protons.	UCW_Tt-k21_contig_6113
>3.Biological Process	GO:0055114	oxidation-reduction process	A metabolic process that results in the removal or addition of one or more electrons to or from a substance, with or without the concomitant removal or addition of a proton or protons.	UCW_Tt-k21_contig_7597
>3.Biological Process	GO:0055114	oxidation-reduction process	A metabolic process that results in the removal or addition of one or more electrons to or from a substance, with or without the concomitant removal or addition of a proton or protons.	UCW_Tt-k25_contig_19860
>3.Biological Process	GO:0055114	oxidation-reduction process	A metabolic process that results in the removal or addition of one or more electrons to or from a substance, with or without the concomitant removal or addition of a proton or protons.	UCW_Tt-k25_contig_32033
>3.Biological Process	GO:0055114	oxidation-reduction process	A metabolic process that results in the removal or addition of one or more electrons to or from a substance, with or without the concomitant removal or addition of a proton or protons.	UCW_Tt-k25_contig_44720
>3.Biological Process	GO:0055114	oxidation-reduction process	A metabolic process that results in the removal or addition of one or more electrons to or from a substance, with or without the concomitant removal or addition of a proton or protons.	UCW_Tt-k25_contig_70421
>3.Biological Process	GO:0055114	oxidation-reduction process	A metabolic process that results in the removal or addition of one or more electrons to or from a substance, with or without the concomitant removal or addition of a proton or protons.	UCW_Tt-k25_contig_877
>3.Biological Process	GO:0055114	oxidation-reduction process	A metabolic process that results in the removal or addition of one or more electrons to or from a substance, with or without the concomitant removal or addition of a proton or protons.	UCW_Tt-k31_contig_18326
>3.Biological Process	GO:0055114	oxidation-reduction process	A metabolic process that results in the removal or addition of one or more electrons to or from a substance, with or without the concomitant removal or addition of a proton or protons.	UCW_Tt-k31_contig_20073
>3.Biological Process	GO:0055114	oxidation-reduction process	A metabolic process that results in the removal or addition of one or more electrons to or from a substance, with or without the concomitant removal or addition of a proton or protons.	UCW_Tt-k31_contig_30866
>3.Biological Process	GO:0055114	oxidation-reduction process	A metabolic process that results in the removal or addition of one or more electrons to or from a substance, with or without the concomitant removal or addition of a proton or protons.	UCW_Tt-k31_contig_38293
>3.Biological Process	GO:0055114	oxidation-reduction process	A metabolic process that results in the removal or addition of one or more electrons to or from a substance, with or without the concomitant removal or addition of a proton or protons.	UCW_Tt-k31_contig_5635
>3.Biological Process	GO:0055114	oxidation-reduction process	A metabolic process that results in the removal or addition of one or more electrons to or from a substance, with or without the concomitant removal or addition of a proton or protons.	UCW_Tt-k31_contig_585
>3.Biological Process	GO:0055114	oxidation-reduction process	A metabolic process that results in the removal or addition of one or more electrons to or from a substance, with or without the concomitant removal or addition of a proton or protons.	UCW_Tt-k31_contig_7826
>3.Biological Process	GO:0055114	oxidation-reduction process	A metabolic process that results in the removal or addition of one or more electrons to or from a substance, with or without the concomitant removal or addition of a proton or protons.	UCW_Tt-k35_contig_10775
>3.Biological Process	GO:0055114	oxidation-reduction process	A metabolic process that results in the removal or addition of one or more electrons to or from a substance, with or without the concomitant removal or addition of a proton or protons.	UCW_Tt-k35_contig_16201
>3.Biological Process	GO:0055114	oxidation-reduction process	A metabolic process that results in the removal or addition of one or more electrons to or from a substance, with or without the concomitant removal or addition of a proton or protons.	UCW_Tt-k35_contig_17769
>3.Biological Process	GO:0055114	oxidation-reduction process	A metabolic process that results in the removal or addition of one or more electrons to or from a substance, with or without the concomitant removal or addition of a proton or protons.	UCW_Tt-k35_contig_22311
>3.Biological Process	GO:0055114	oxidation-reduction process	A metabolic process that results in the removal or addition of one or more electrons to or from a substance, with or without the concomitant removal or addition of a proton or protons.	UCW_Tt-k35_contig_24576
>3.Biological Process	GO:0055114	oxidation-reduction process	A metabolic process that results in the removal or addition of one or more electrons to or from a substance, with or without the concomitant removal or addition of a proton or protons.	UCW_Tt-k35_contig_27044
>3.Biological Process	GO:0055114	oxidation-reduction process	A metabolic process that results in the removal or addition of one or more electrons to or from a substance, with or without the concomitant removal or addition of a proton or protons.	UCW_Tt-k35_contig_28780
>3.Biological Process	GO:0055114	oxidation-reduction process	A metabolic process that results in the removal or addition of one or more electrons to or from a substance, with or without the concomitant removal or addition of a proton or protons.	UCW_Tt-k35_contig_33890
>3.Biological Process	GO:0055114	oxidation-reduction process	A metabolic process that results in the removal or addition of one or more electrons to or from a substance, with or without the concomitant removal or addition of a proton or protons.	UCW_Tt-k35_contig_35979
>3.Biological Process	GO:0055114	oxidation-reduction process	A metabolic process that results in the removal or addition of one or more electrons to or from a substance, with or without the concomitant removal or addition of a proton or protons.	UCW_Tt-k35_contig_58247
>3.Biological Process	GO:0055114	oxidation-reduction process	A metabolic process that results in the removal or addition of one or more electrons to or from a substance, with or without the concomitant removal or addition of a proton or protons.	UCW_Tt-k35_contig_6648
>3.Biological Process	GO:0055114	oxidation-reduction process	A metabolic process that results in the removal or addition of one or more electrons to or from a substance, with or without the concomitant removal or addition of a proton or protons.	UCW_Tt-k41_contig_23008
>3.Biological Process	GO:0055114	oxidation-reduction process	A metabolic process that results in the removal or addition of one or more electrons to or from a substance, with or without the concomitant removal or addition of a proton or protons.	UCW_Tt-k41_contig_25347
>3.Biological Process	GO:0055114	oxidation-reduction process	A metabolic process that results in the removal or addition of one or more electrons to or from a substance, with or without the concomitant removal or addition of a proton or protons.	UCW_Tt-k41_contig_25546
>3.Biological Process	GO:0055114	oxidation-reduction process	A metabolic process that results in the removal or addition of one or more electrons to or from a substance, with or without the concomitant removal or addition of a proton or protons.	UCW_Tt-k41_contig_25591
>3.Biological Process	GO:0055114	oxidation-reduction process	A metabolic process that results in the removal or addition of one or more electrons to or from a substance, with or without the concomitant removal or addition of a proton or protons.	UCW_Tt-k41_contig_40034
>3.Biological Process	GO:0055114	oxidation-reduction process	A metabolic process that results in the removal or addition of one or more electrons to or from a substance, with or without the concomitant removal or addition of a proton or protons.	UCW_Tt-k41_contig_47773
>3.Biological Process	GO:0055114	oxidation-reduction process	A metabolic process that results in the removal or addition of one or more electrons to or from a substance, with or without the concomitant removal or addition of a proton or protons.	UCW_Tt-k41_contig_56596
>3.Biological Process	GO:0055114	oxidation-reduction process	A metabolic process that results in the removal or addition of one or more electrons to or from a substance, with or without the concomitant removal or addition of a proton or protons.	UCW_Tt-k45_contig_12624
>3.Biological Process	GO:0055114	oxidation-reduction process	A metabolic process that results in the removal or addition of one or more electrons to or from a substance, with or without the concomitant removal or addition of a proton or protons.	UCW_Tt-k45_contig_1516
>3.Biological Process	GO:0055114	oxidation-reduction process	A metabolic process that results in the removal or addition of one or more electrons to or from a substance, with or without the concomitant removal or addition of a proton or protons.	UCW_Tt-k45_contig_23430
>3.Biological Process	GO:0055114	oxidation-reduction process	A metabolic process that results in the removal or addition of one or more electrons to or from a substance, with or without the concomitant removal or addition of a proton or protons.	UCW_Tt-k45_contig_25153
>3.Biological Process	GO:0055114	oxidation-reduction process	A metabolic process that results in the removal or addition of one or more electrons to or from a substance, with or without the concomitant removal or addition of a proton or protons.	UCW_Tt-k45_contig_25587
>3.Biological Process	GO:0055114	oxidation-reduction process	A metabolic process that results in the removal or addition of one or more electrons to or from a substance, with or without the concomitant removal or addition of a proton or protons.	UCW_Tt-k45_contig_38710
>3.Biological Process	GO:0055114	oxidation-reduction process	A metabolic process that results in the removal or addition of one or more electrons to or from a substance, with or without the concomitant removal or addition of a proton or protons.	UCW_Tt-k45_contig_7982
>3.Biological Process	GO:0055114	oxidation-reduction process	A metabolic process that results in the removal or addition of one or more electrons to or from a substance, with or without the concomitant removal or addition of a proton or protons.	UCW_Tt-k51_contig_1504
>3.Biological Process	GO:0055114	oxidation-reduction process	A metabolic process that results in the removal or addition of one or more electrons to or from a substance, with or without the concomitant removal or addition of a proton or protons.	UCW_Tt-k51_contig_18118
>3.Biological Process	GO:0055114	oxidation-reduction process	A metabolic process that results in the removal or addition of one or more electrons to or from a substance, with or without the concomitant removal or addition of a proton or protons.	UCW_Tt-k51_contig_19100
>3.Biological Process	GO:0055114	oxidation-reduction process	A metabolic process that results in the removal or addition of one or more electrons to or from a substance, with or without the concomitant removal or addition of a proton or protons.	UCW_Tt-k51_contig_25488
>3.Biological Process	GO:0055114	oxidation-reduction process	A metabolic process that results in the removal or addition of one or more electrons to or from a substance, with or without the concomitant removal or addition of a proton or protons.	UCW_Tt-k51_contig_2733
>3.Biological Process	GO:0055114	oxidation-reduction process	A metabolic process that results in the removal or addition of one or more electrons to or from a substance, with or without the concomitant removal or addition of a proton or protons.	UCW_Tt-k51_contig_39679
>3.Biological Process	GO:0055114	oxidation-reduction process	A metabolic process that results in the removal or addition of one or more electrons to or from a substance, with or without the concomitant removal or addition of a proton or protons.	UCW_Tt-k51_contig_403
>3.Biological Process	GO:0055114	oxidation-reduction process	A metabolic process that results in the removal or addition of one or more electrons to or from a substance, with or without the concomitant removal or addition of a proton or protons.	UCW_Tt-k51_contig_43417
>3.Biological Process	GO:0055114	oxidation-reduction process	A metabolic process that results in the removal or addition of one or more electrons to or from a substance, with or without the concomitant removal or addition of a proton or protons.	UCW_Tt-k51_contig_53614
>3.Biological Process	GO:0055114	oxidation-reduction process	A metabolic process that results in the removal or addition of one or more electrons to or from a substance, with or without the concomitant removal or addition of a proton or protons.	UCW_Tt-k51_contig_54454
>3.Biological Process	GO:0055114	oxidation-reduction process	A metabolic process that results in the removal or addition of one or more electrons to or from a substance, with or without the concomitant removal or addition of a proton or protons.	UCW_Tt-k51_contig_64794
>3.Biological Process	GO:0055114	oxidation-reduction process	A metabolic process that results in the removal or addition of one or more electrons to or from a substance, with or without the concomitant removal or addition of a proton or protons.	UCW_Tt-k51_contig_8253
>3.Biological Process	GO:0055114	oxidation-reduction process	A metabolic process that results in the removal or addition of one or more electrons to or from a substance, with or without the concomitant removal or addition of a proton or protons.	UCW_Tt-k51_contig_9321
>3.Biological Process	GO:0055114	oxidation-reduction process	A metabolic process that results in the removal or addition of one or more electrons to or from a substance, with or without the concomitant removal or addition of a proton or protons.	UCW_Tt-k55_contig_26739
>3.Biological Process	GO:0055114	oxidation-reduction process	A metabolic process that results in the removal or addition of one or more electrons to or from a substance, with or without the concomitant removal or addition of a proton or protons.	UCW_Tt-k55_contig_27320
>3.Biological Process	GO:0055114	oxidation-reduction process	A metabolic process that results in the removal or addition of one or more electrons to or from a substance, with or without the concomitant removal or addition of a proton or protons.	UCW_Tt-k55_contig_3541
>3.Biological Process	GO:0055114	oxidation-reduction process	A metabolic process that results in the removal or addition of one or more electrons to or from a substance, with or without the concomitant removal or addition of a proton or protons.	UCW_Tt-k61_contig_14227
>3.Biological Process	GO:0055114	oxidation-reduction process	A metabolic process that results in the removal or addition of one or more electrons to or from a substance, with or without the concomitant removal or addition of a proton or protons.	UCW_Tt-k61_contig_17451
>3.Biological Process	GO:0055114	oxidation-reduction process	A metabolic process that results in the removal or addition of one or more electrons to or from a substance, with or without the concomitant removal or addition of a proton or protons.	UCW_Tt-k61_contig_32833
>3.Biological Process	GO:0055114	oxidation-reduction process	A metabolic process that results in the removal or addition of one or more electrons to or from a substance, with or without the concomitant removal or addition of a proton or protons.	UCW_Tt-k61_contig_40241
>3.Biological Process	GO:0055114	oxidation-reduction process	A metabolic process that results in the removal or addition of one or more electrons to or from a substance, with or without the concomitant removal or addition of a proton or protons.	UCW_Tt-k61_contig_42273
>3.Biological Process	GO:0055114	oxidation-reduction process	A metabolic process that results in the removal or addition of one or more electrons to or from a substance, with or without the concomitant removal or addition of a proton or protons.	UCW_Tt-k61_contig_47346
>3.Biological Process	GO:0055114	oxidation-reduction process	A metabolic process that results in the removal or addition of one or more electrons to or from a substance, with or without the concomitant removal or addition of a proton or protons.	UCW_Tt-k61_contig_60623
>3.Biological Process	GO:0055114	oxidation-reduction process	A metabolic process that results in the removal or addition of one or more electrons to or from a substance, with or without the concomitant removal or addition of a proton or protons.	UCW_Tt-k61_contig_987
>3.Biological Process	GO:0055114	oxidation-reduction process	A metabolic process that results in the removal or addition of one or more electrons to or from a substance, with or without the concomitant removal or addition of a proton or protons.	UCW_Tt-k63_contig_10890
>3.Biological Process	GO:0055114	oxidation-reduction process	A metabolic process that results in the removal or addition of one or more electrons to or from a substance, with or without the concomitant removal or addition of a proton or protons.	UCW_Tt-k63_contig_5028
>3.Biological Process	GO:0055114	oxidation-reduction process	A metabolic process that results in the removal or addition of one or more electrons to or from a substance, with or without the concomitant removal or addition of a proton or protons.	UCW_Tt-k21_contig_13015
>3.Biological Process	GO:0055114	oxidation-reduction process	A metabolic process that results in the removal or addition of one or more electrons to or from a substance, with or without the concomitant removal or addition of a proton or protons.	UCW_Tt-k21_contig_14371
>3.Biological Process	GO:0055114	oxidation-reduction process	A metabolic process that results in the removal or addition of one or more electrons to or from a substance, with or without the concomitant removal or addition of a proton or protons.	UCW_Tt-k21_contig_195
>3.Biological Process	GO:0055114	oxidation-reduction process	A metabolic process that results in the removal or addition of one or more electrons to or from a substance, with or without the concomitant removal or addition of a proton or protons.	UCW_Tt-k21_contig_32361
>3.Biological Process	GO:0055114	oxidation-reduction process	A metabolic process that results in the removal or addition of one or more electrons to or from a substance, with or without the concomitant removal or addition of a proton or protons.	UCW_Tt-k21_contig_3399
>3.Biological Process	GO:0055114	oxidation-reduction process	A metabolic process that results in the removal or addition of one or more electrons to or from a substance, with or without the concomitant removal or addition of a proton or protons.	UCW_Tt-k25_contig_1962
>3.Biological Process	GO:0055114	oxidation-reduction process	A metabolic process that results in the removal or addition of one or more electrons to or from a substance, with or without the concomitant removal or addition of a proton or protons.	UCW_Tt-k25_contig_251
>3.Biological Process	GO:0055114	oxidation-reduction process	A metabolic process that results in the removal or addition of one or more electrons to or from a substance, with or without the concomitant removal or addition of a proton or protons.	UCW_Tt-k25_contig_25668
>3.Biological Process	GO:0055114	oxidation-reduction process	A metabolic process that results in the removal or addition of one or more electrons to or from a substance, with or without the concomitant removal or addition of a proton or protons.	UCW_Tt-k31_contig_10200
>3.Biological Process	GO:0055114	oxidation-reduction process	A metabolic process that results in the removal or addition of one or more electrons to or from a substance, with or without the concomitant removal or addition of a proton or protons.	UCW_Tt-k31_contig_19984
>3.Biological Process	GO:0055114	oxidation-reduction process	A metabolic process that results in the removal or addition of one or more electrons to or from a substance, with or without the concomitant removal or addition of a proton or protons.	UCW_Tt-k31_contig_35274
>3.Biological Process	GO:0055114	oxidation-reduction process	A metabolic process that results in the removal or addition of one or more electrons to or from a substance, with or without the concomitant removal or addition of a proton or protons.	UCW_Tt-k31_contig_6428
>3.Biological Process	GO:0055114	oxidation-reduction process	A metabolic process that results in the removal or addition of one or more electrons to or from a substance, with or without the concomitant removal or addition of a proton or protons.	UCW_Tt-k35_contig_12734
>3.Biological Process	GO:0055114	oxidation-reduction process	A metabolic process that results in the removal or addition of one or more electrons to or from a substance, with or without the concomitant removal or addition of a proton or protons.	UCW_Tt-k35_contig_1798
>3.Biological Process	GO:0055114	oxidation-reduction process	A metabolic process that results in the removal or addition of one or more electrons to or from a substance, with or without the concomitant removal or addition of a proton or protons.	UCW_Tt-k35_contig_25494
>3.Biological Process	GO:0055114	oxidation-reduction process	A metabolic process that results in the removal or addition of one or more electrons to or from a substance, with or without the concomitant removal or addition of a proton or protons.	UCW_Tt-k35_contig_25947
>3.Biological Process	GO:0055114	oxidation-reduction process	A metabolic process that results in the removal or addition of one or more electrons to or from a substance, with or without the concomitant removal or addition of a proton or protons.	UCW_Tt-k35_contig_30754
>3.Biological Process	GO:0055114	oxidation-reduction process	A metabolic process that results in the removal or addition of one or more electrons to or from a substance, with or without the concomitant removal or addition of a proton or protons.	UCW_Tt-k35_contig_62721
>3.Biological Process	GO:0055114	oxidation-reduction process	A metabolic process that results in the removal or addition of one or more electrons to or from a substance, with or without the concomitant removal or addition of a proton or protons.	UCW_Tt-k41_contig_12206
>3.Biological Process	GO:0055114	oxidation-reduction process	A metabolic process that results in the removal or addition of one or more electrons to or from a substance, with or without the concomitant removal or addition of a proton or protons.	UCW_Tt-k41_contig_27912
>3.Biological Process	GO:0055114	oxidation-reduction process	A metabolic process that results in the removal or addition of one or more electrons to or from a substance, with or without the concomitant removal or addition of a proton or protons.	UCW_Tt-k41_contig_36306
>3.Biological Process	GO:0055114	oxidation-reduction process	A metabolic process that results in the removal or addition of one or more electrons to or from a substance, with or without the concomitant removal or addition of a proton or protons.	UCW_Tt-k41_contig_6177
>3.Biological Process	GO:0055114	oxidation-reduction process	A metabolic process that results in the removal or addition of one or more electrons to or from a substance, with or without the concomitant removal or addition of a proton or protons.	UCW_Tt-k45_contig_10162
>3.Biological Process	GO:0055114	oxidation-reduction process	A metabolic process that results in the removal or addition of one or more electrons to or from a substance, with or without the concomitant removal or addition of a proton or protons.	UCW_Tt-k45_contig_40909
>3.Biological Process	GO:0055114	oxidation-reduction process	A metabolic process that results in the removal or addition of one or more electrons to or from a substance, with or without the concomitant removal or addition of a proton or protons.	UCW_Tt-k45_contig_51768
>3.Biological Process	GO:0055114	oxidation-reduction process	A metabolic process that results in the removal or addition of one or more electrons to or from a substance, with or without the concomitant removal or addition of a proton or protons.	UCW_Tt-k45_contig_52969
>3.Biological Process	GO:0055114	oxidation-reduction process	A metabolic process that results in the removal or addition of one or more electrons to or from a substance, with or without the concomitant removal or addition of a proton or protons.	UCW_Tt-k45_contig_84086
>3.Biological Process	GO:0055114	oxidation-reduction process	A metabolic process that results in the removal or addition of one or more electrons to or from a substance, with or without the concomitant removal or addition of a proton or protons.	UCW_Tt-k51_contig_46152
>3.Biological Process	GO:0055114	oxidation-reduction process	A metabolic process that results in the removal or addition of one or more electrons to or from a substance, with or without the concomitant removal or addition of a proton or protons.	UCW_Tt-k51_contig_48242
>3.Biological Process	GO:0055114	oxidation-reduction process	A metabolic process that results in the removal or addition of one or more electrons to or from a substance, with or without the concomitant removal or addition of a proton or protons.	UCW_Tt-k55_contig_1837
>3.Biological Process	GO:0055114	oxidation-reduction process	A metabolic process that results in the removal or addition of one or more electrons to or from a substance, with or without the concomitant removal or addition of a proton or protons.	UCW_Tt-k55_contig_21884
>3.Biological Process	GO:0055114	oxidation-reduction process	A metabolic process that results in the removal or addition of one or more electrons to or from a substance, with or without the concomitant removal or addition of a proton or protons.	UCW_Tt-k55_contig_54498
>3.Biological Process	GO:0055114	oxidation-reduction process	A metabolic process that results in the removal or addition of one or more electrons to or from a substance, with or without the concomitant removal or addition of a proton or protons.	UCW_Tt-k61_contig_3487
>3.Biological Process	GO:0055114	oxidation-reduction process	A metabolic process that results in the removal or addition of one or more electrons to or from a substance, with or without the concomitant removal or addition of a proton or protons.	UCW_Tt-k61_contig_4264
>3.Biological Process	GO:0055114	oxidation-reduction process	A metabolic process that results in the removal or addition of one or more electrons to or from a substance, with or without the concomitant removal or addition of a proton or protons.	UCW_Tt-k61_contig_5450
>3.Biological Process	GO:0055114	oxidation-reduction process	A metabolic process that results in the removal or addition of one or more electrons to or from a substance, with or without the concomitant removal or addition of a proton or protons.	UCW_Tt-k61_contig_55023
>3.Biological Process	GO:0055114	oxidation-reduction process	A metabolic process that results in the removal or addition of one or more electrons to or from a substance, with or without the concomitant removal or addition of a proton or protons.	UCW_Tt-k63_contig_1052
>3.Biological Process	GO:0055114	oxidation-reduction process	A metabolic process that results in the removal or addition of one or more electrons to or from a substance, with or without the concomitant removal or addition of a proton or protons.	UCW_Tt-k63_contig_13144
>3.Biological Process	GO:0055114	oxidation-reduction process	A metabolic process that results in the removal or addition of one or more electrons to or from a substance, with or without the concomitant removal or addition of a proton or protons.	UCW_Tt-k63_contig_2048
>3.Biological Process	GO:0055114	oxidation-reduction process	A metabolic process that results in the removal or addition of one or more electrons to or from a substance, with or without the concomitant removal or addition of a proton or protons.	UCW_Tt-k63_contig_4085
>3.Biological Process	GO:0055114	oxidation-reduction process	A metabolic process that results in the removal or addition of one or more electrons to or from a substance, with or without the concomitant removal or addition of a proton or protons.	UCW_Tt-k63_contig_53465
>3.Biological Process	GO:0055114	oxidation-reduction process	A metabolic process that results in the removal or addition of one or more electrons to or from a substance, with or without the concomitant removal or addition of a proton or protons.	UCW_Tt-k63_contig_79695
>2.Molecular Function	GO:0003677	DNA binding	Any molecular function by which a gene product interacts selectively and non-covalently with DNA (deoxyribonucleic acid).	UCW_Tt-k21_contig_10527
>2.Molecular Function	GO:0003677	DNA binding	Any molecular function by which a gene product interacts selectively and non-covalently with DNA (deoxyribonucleic acid).	UCW_Tt-k21_contig_1619
>2.Molecular Function	GO:0003677	DNA binding	Any molecular function by which a gene product interacts selectively and non-covalently with DNA (deoxyribonucleic acid).	UCW_Tt-k21_contig_17988
>2.Molecular Function	GO:0003677	DNA binding	Any molecular function by which a gene product interacts selectively and non-covalently with DNA (deoxyribonucleic acid).	UCW_Tt-k21_contig_20794
>2.Molecular Function	GO:0003677	DNA binding	Any molecular function by which a gene product interacts selectively and non-covalently with DNA (deoxyribonucleic acid).	UCW_Tt-k21_contig_34684
>2.Molecular Function	GO:0003677	DNA binding	Any molecular function by which a gene product interacts selectively and non-covalently with DNA (deoxyribonucleic acid).	UCW_Tt-k21_contig_52085
>2.Molecular Function	GO:0003677	DNA binding	Any molecular function by which a gene product interacts selectively and non-covalently with DNA (deoxyribonucleic acid).	UCW_Tt-k21_contig_61599
>2.Molecular Function	GO:0003677	DNA binding	Any molecular function by which a gene product interacts selectively and non-covalently with DNA (deoxyribonucleic acid).	UCW_Tt-k21_contig_6891
>2.Molecular Function	GO:0003677	DNA binding	Any molecular function by which a gene product interacts selectively and non-covalently with DNA (deoxyribonucleic acid).	UCW_Tt-k21_contig_7900
>2.Molecular Function	GO:0003677	DNA binding	Any molecular function by which a gene product interacts selectively and non-covalently with DNA (deoxyribonucleic acid).	UCW_Tt-k21_contig_8582
>2.Molecular Function	GO:0003677	DNA binding	Any molecular function by which a gene product interacts selectively and non-covalently with DNA (deoxyribonucleic acid).	UCW_Tt-k25_contig_10821
>2.Molecular Function	GO:0003677	DNA binding	Any molecular function by which a gene product interacts selectively and non-covalently with DNA (deoxyribonucleic acid).	UCW_Tt-k25_contig_13458
>2.Molecular Function	GO:0003677	DNA binding	Any molecular function by which a gene product interacts selectively and non-covalently with DNA (deoxyribonucleic acid).	UCW_Tt-k25_contig_1449
>2.Molecular Function	GO:0003677	DNA binding	Any molecular function by which a gene product interacts selectively and non-covalently with DNA (deoxyribonucleic acid).	UCW_Tt-k25_contig_1560
>2.Molecular Function	GO:0003677	DNA binding	Any molecular function by which a gene product interacts selectively and non-covalently with DNA (deoxyribonucleic acid).	UCW_Tt-k25_contig_15838
>2.Molecular Function	GO:0003677	DNA binding	Any molecular function by which a gene product interacts selectively and non-covalently with DNA (deoxyribonucleic acid).	UCW_Tt-k25_contig_16171
>2.Molecular Function	GO:0003677	DNA binding	Any molecular function by which a gene product interacts selectively and non-covalently with DNA (deoxyribonucleic acid).	UCW_Tt-k25_contig_16519
>2.Molecular Function	GO:0003677	DNA binding	Any molecular function by which a gene product interacts selectively and non-covalently with DNA (deoxyribonucleic acid).	UCW_Tt-k25_contig_17280
>2.Molecular Function	GO:0003677	DNA binding	Any molecular function by which a gene product interacts selectively and non-covalently with DNA (deoxyribonucleic acid).	UCW_Tt-k25_contig_21949
>2.Molecular Function	GO:0003677	DNA binding	Any molecular function by which a gene product interacts selectively and non-covalently with DNA (deoxyribonucleic acid).	UCW_Tt-k25_contig_36650
>2.Molecular Function	GO:0003677	DNA binding	Any molecular function by which a gene product interacts selectively and non-covalently with DNA (deoxyribonucleic acid).	UCW_Tt-k25_contig_45789
>2.Molecular Function	GO:0003677	DNA binding	Any molecular function by which a gene product interacts selectively and non-covalently with DNA (deoxyribonucleic acid).	UCW_Tt-k25_contig_61174
>2.Molecular Function	GO:0003677	DNA binding	Any molecular function by which a gene product interacts selectively and non-covalently with DNA (deoxyribonucleic acid).	UCW_Tt-k25_contig_6126
>2.Molecular Function	GO:0003677	DNA binding	Any molecular function by which a gene product interacts selectively and non-covalently with DNA (deoxyribonucleic acid).	UCW_Tt-k25_contig_72764
>2.Molecular Function	GO:0003677	DNA binding	Any molecular function by which a gene product interacts selectively and non-covalently with DNA (deoxyribonucleic acid).	UCW_Tt-k25_contig_7771
>2.Molecular Function	GO:0003677	DNA binding	Any molecular function by which a gene product interacts selectively and non-covalently with DNA (deoxyribonucleic acid).	UCW_Tt-k31_contig_16125
>2.Molecular Function	GO:0003677	DNA binding	Any molecular function by which a gene product interacts selectively and non-covalently with DNA (deoxyribonucleic acid).	UCW_Tt-k31_contig_18326
>2.Molecular Function	GO:0003677	DNA binding	Any molecular function by which a gene product interacts selectively and non-covalently with DNA (deoxyribonucleic acid).	UCW_Tt-k31_contig_3054
>2.Molecular Function	GO:0003677	DNA binding	Any molecular function by which a gene product interacts selectively and non-covalently with DNA (deoxyribonucleic acid).	UCW_Tt-k31_contig_46121
>2.Molecular Function	GO:0003677	DNA binding	Any molecular function by which a gene product interacts selectively and non-covalently with DNA (deoxyribonucleic acid).	UCW_Tt-k31_contig_47147
>2.Molecular Function	GO:0003677	DNA binding	Any molecular function by which a gene product interacts selectively and non-covalently with DNA (deoxyribonucleic acid).	UCW_Tt-k31_contig_7280
>2.Molecular Function	GO:0003677	DNA binding	Any molecular function by which a gene product interacts selectively and non-covalently with DNA (deoxyribonucleic acid).	UCW_Tt-k31_contig_7767
>2.Molecular Function	GO:0003677	DNA binding	Any molecular function by which a gene product interacts selectively and non-covalently with DNA (deoxyribonucleic acid).	UCW_Tt-k31_contig_8098
>2.Molecular Function	GO:0003677	DNA binding	Any molecular function by which a gene product interacts selectively and non-covalently with DNA (deoxyribonucleic acid).	UCW_Tt-k31_contig_8997
>2.Molecular Function	GO:0003677	DNA binding	Any molecular function by which a gene product interacts selectively and non-covalently with DNA (deoxyribonucleic acid).	UCW_Tt-k35_contig_10587
>2.Molecular Function	GO:0003677	DNA binding	Any molecular function by which a gene product interacts selectively and non-covalently with DNA (deoxyribonucleic acid).	UCW_Tt-k35_contig_11037
>2.Molecular Function	GO:0003677	DNA binding	Any molecular function by which a gene product interacts selectively and non-covalently with DNA (deoxyribonucleic acid).	UCW_Tt-k35_contig_15592
>2.Molecular Function	GO:0003677	DNA binding	Any molecular function by which a gene product interacts selectively and non-covalently with DNA (deoxyribonucleic acid).	UCW_Tt-k35_contig_16024
>2.Molecular Function	GO:0003677	DNA binding	Any molecular function by which a gene product interacts selectively and non-covalently with DNA (deoxyribonucleic acid).	UCW_Tt-k35_contig_3123
>2.Molecular Function	GO:0003677	DNA binding	Any molecular function by which a gene product interacts selectively and non-covalently with DNA (deoxyribonucleic acid).	UCW_Tt-k35_contig_32260
>2.Molecular Function	GO:0003677	DNA binding	Any molecular function by which a gene product interacts selectively and non-covalently with DNA (deoxyribonucleic acid).	UCW_Tt-k35_contig_42936
>2.Molecular Function	GO:0003677	DNA binding	Any molecular function by which a gene product interacts selectively and non-covalently with DNA (deoxyribonucleic acid).	UCW_Tt-k35_contig_44042
>2.Molecular Function	GO:0003677	DNA binding	Any molecular function by which a gene product interacts selectively and non-covalently with DNA (deoxyribonucleic acid).	UCW_Tt-k35_contig_46417
>2.Molecular Function	GO:0003677	DNA binding	Any molecular function by which a gene product interacts selectively and non-covalently with DNA (deoxyribonucleic acid).	UCW_Tt-k41_contig_3854
>2.Molecular Function	GO:0003677	DNA binding	Any molecular function by which a gene product interacts selectively and non-covalently with DNA (deoxyribonucleic acid).	UCW_Tt-k41_contig_48504
>2.Molecular Function	GO:0003677	DNA binding	Any molecular function by which a gene product interacts selectively and non-covalently with DNA (deoxyribonucleic acid).	UCW_Tt-k41_contig_50113
>2.Molecular Function	GO:0003677	DNA binding	Any molecular function by which a gene product interacts selectively and non-covalently with DNA (deoxyribonucleic acid).	UCW_Tt-k41_contig_6424
>2.Molecular Function	GO:0003677	DNA binding	Any molecular function by which a gene product interacts selectively and non-covalently with DNA (deoxyribonucleic acid).	UCW_Tt-k41_contig_9265
>2.Molecular Function	GO:0003677	DNA binding	Any molecular function by which a gene product interacts selectively and non-covalently with DNA (deoxyribonucleic acid).	UCW_Tt-k41_contig_9829
>2.Molecular Function	GO:0003677	DNA binding	Any molecular function by which a gene product interacts selectively and non-covalently with DNA (deoxyribonucleic acid).	UCW_Tt-k45_contig_12543
>2.Molecular Function	GO:0003677	DNA binding	Any molecular function by which a gene product interacts selectively and non-covalently with DNA (deoxyribonucleic acid).	UCW_Tt-k45_contig_12654
>2.Molecular Function	GO:0003677	DNA binding	Any molecular function by which a gene product interacts selectively and non-covalently with DNA (deoxyribonucleic acid).	UCW_Tt-k45_contig_1559
>2.Molecular Function	GO:0003677	DNA binding	Any molecular function by which a gene product interacts selectively and non-covalently with DNA (deoxyribonucleic acid).	UCW_Tt-k45_contig_22590
>2.Molecular Function	GO:0003677	DNA binding	Any molecular function by which a gene product interacts selectively and non-covalently with DNA (deoxyribonucleic acid).	UCW_Tt-k45_contig_34270
>2.Molecular Function	GO:0003677	DNA binding	Any molecular function by which a gene product interacts selectively and non-covalently with DNA (deoxyribonucleic acid).	UCW_Tt-k45_contig_41054
>2.Molecular Function	GO:0003677	DNA binding	Any molecular function by which a gene product interacts selectively and non-covalently with DNA (deoxyribonucleic acid).	UCW_Tt-k45_contig_46718
>2.Molecular Function	GO:0003677	DNA binding	Any molecular function by which a gene product interacts selectively and non-covalently with DNA (deoxyribonucleic acid).	UCW_Tt-k45_contig_56489
>2.Molecular Function	GO:0003677	DNA binding	Any molecular function by which a gene product interacts selectively and non-covalently with DNA (deoxyribonucleic acid).	UCW_Tt-k45_contig_6496
>2.Molecular Function	GO:0003677	DNA binding	Any molecular function by which a gene product interacts selectively and non-covalently with DNA (deoxyribonucleic acid).	UCW_Tt-k45_contig_85943
>2.Molecular Function	GO:0003677	DNA binding	Any molecular function by which a gene product interacts selectively and non-covalently with DNA (deoxyribonucleic acid).	UCW_Tt-k51_contig_24898
>2.Molecular Function	GO:0003677	DNA binding	Any molecular function by which a gene product interacts selectively and non-covalently with DNA (deoxyribonucleic acid).	UCW_Tt-k51_contig_26938
>2.Molecular Function	GO:0003677	DNA binding	Any molecular function by which a gene product interacts selectively and non-covalently with DNA (deoxyribonucleic acid).	UCW_Tt-k51_contig_31391
>2.Molecular Function	GO:0003677	DNA binding	Any molecular function by which a gene product interacts selectively and non-covalently with DNA (deoxyribonucleic acid).	UCW_Tt-k51_contig_31590
>2.Molecular Function	GO:0003677	DNA binding	Any molecular function by which a gene product interacts selectively and non-covalently with DNA (deoxyribonucleic acid).	UCW_Tt-k51_contig_34896
>2.Molecular Function	GO:0003677	DNA binding	Any molecular function by which a gene product interacts selectively and non-covalently with DNA (deoxyribonucleic acid).	UCW_Tt-k51_contig_39281
>2.Molecular Function	GO:0003677	DNA binding	Any molecular function by which a gene product interacts selectively and non-covalently with DNA (deoxyribonucleic acid).	UCW_Tt-k51_contig_51862
>2.Molecular Function	GO:0003677	DNA binding	Any molecular function by which a gene product interacts selectively and non-covalently with DNA (deoxyribonucleic acid).	UCW_Tt-k51_contig_65801
>2.Molecular Function	GO:0003677	DNA binding	Any molecular function by which a gene product interacts selectively and non-covalently with DNA (deoxyribonucleic acid).	UCW_Tt-k55_contig_1094
>2.Molecular Function	GO:0003677	DNA binding	Any molecular function by which a gene product interacts selectively and non-covalently with DNA (deoxyribonucleic acid).	UCW_Tt-k55_contig_1232
>2.Molecular Function	GO:0003677	DNA binding	Any molecular function by which a gene product interacts selectively and non-covalently with DNA (deoxyribonucleic acid).	UCW_Tt-k55_contig_36894
>2.Molecular Function	GO:0003677	DNA binding	Any molecular function by which a gene product interacts selectively and non-covalently with DNA (deoxyribonucleic acid).	UCW_Tt-k55_contig_5601
>2.Molecular Function	GO:0003677	DNA binding	Any molecular function by which a gene product interacts selectively and non-covalently with DNA (deoxyribonucleic acid).	UCW_Tt-k55_contig_6096
>2.Molecular Function	GO:0003677	DNA binding	Any molecular function by which a gene product interacts selectively and non-covalently with DNA (deoxyribonucleic acid).	UCW_Tt-k61_contig_17011
>2.Molecular Function	GO:0003677	DNA binding	Any molecular function by which a gene product interacts selectively and non-covalently with DNA (deoxyribonucleic acid).	UCW_Tt-k61_contig_42830
>2.Molecular Function	GO:0003677	DNA binding	Any molecular function by which a gene product interacts selectively and non-covalently with DNA (deoxyribonucleic acid).	UCW_Tt-k61_contig_75904
>2.Molecular Function	GO:0003677	DNA binding	Any molecular function by which a gene product interacts selectively and non-covalently with DNA (deoxyribonucleic acid).	UCW_Tt-k63_contig_20106
>2.Molecular Function	GO:0003677	DNA binding	Any molecular function by which a gene product interacts selectively and non-covalently with DNA (deoxyribonucleic acid).	UCW_Tt-k63_contig_21133
>2.Molecular Function	GO:0003677	DNA binding	Any molecular function by which a gene product interacts selectively and non-covalently with DNA (deoxyribonucleic acid).	UCW_Tt-k63_contig_3523
>2.Molecular Function	GO:0003677	DNA binding	Any molecular function by which a gene product interacts selectively and non-covalently with DNA (deoxyribonucleic acid).	UCW_Tt-k63_contig_64256
>2.Molecular Function	GO:0003677	DNA binding	Any molecular function by which a gene product interacts selectively and non-covalently with DNA (deoxyribonucleic acid).	UCW_Tt-k21_contig_2374
>2.Molecular Function	GO:0003677	DNA binding	Any molecular function by which a gene product interacts selectively and non-covalently with DNA (deoxyribonucleic acid).	UCW_Tt-k21_contig_25221
>2.Molecular Function	GO:0003677	DNA binding	Any molecular function by which a gene product interacts selectively and non-covalently with DNA (deoxyribonucleic acid).	UCW_Tt-k21_contig_9003
>2.Molecular Function	GO:0003677	DNA binding	Any molecular function by which a gene product interacts selectively and non-covalently with DNA (deoxyribonucleic acid).	UCW_Tt-k25_contig_23098
>2.Molecular Function	GO:0003677	DNA binding	Any molecular function by which a gene product interacts selectively and non-covalently with DNA (deoxyribonucleic acid).	UCW_Tt-k25_contig_35340
>2.Molecular Function	GO:0003677	DNA binding	Any molecular function by which a gene product interacts selectively and non-covalently with DNA (deoxyribonucleic acid).	UCW_Tt-k31_contig_12171
>2.Molecular Function	GO:0003677	DNA binding	Any molecular function by which a gene product interacts selectively and non-covalently with DNA (deoxyribonucleic acid).	UCW_Tt-k31_contig_14663
>2.Molecular Function	GO:0003677	DNA binding	Any molecular function by which a gene product interacts selectively and non-covalently with DNA (deoxyribonucleic acid).	UCW_Tt-k31_contig_35274
>2.Molecular Function	GO:0003677	DNA binding	Any molecular function by which a gene product interacts selectively and non-covalently with DNA (deoxyribonucleic acid).	UCW_Tt-k31_contig_39141
>2.Molecular Function	GO:0003677	DNA binding	Any molecular function by which a gene product interacts selectively and non-covalently with DNA (deoxyribonucleic acid).	UCW_Tt-k31_contig_57777
>2.Molecular Function	GO:0003677	DNA binding	Any molecular function by which a gene product interacts selectively and non-covalently with DNA (deoxyribonucleic acid).	UCW_Tt-k35_contig_6654
>2.Molecular Function	GO:0003677	DNA binding	Any molecular function by which a gene product interacts selectively and non-covalently with DNA (deoxyribonucleic acid).	UCW_Tt-k35_contig_77662
>2.Molecular Function	GO:0003677	DNA binding	Any molecular function by which a gene product interacts selectively and non-covalently with DNA (deoxyribonucleic acid).	UCW_Tt-k35_contig_82218
>2.Molecular Function	GO:0003677	DNA binding	Any molecular function by which a gene product interacts selectively and non-covalently with DNA (deoxyribonucleic acid).	UCW_Tt-k41_contig_12375
>2.Molecular Function	GO:0003677	DNA binding	Any molecular function by which a gene product interacts selectively and non-covalently with DNA (deoxyribonucleic acid).	UCW_Tt-k41_contig_71951
>2.Molecular Function	GO:0003677	DNA binding	Any molecular function by which a gene product interacts selectively and non-covalently with DNA (deoxyribonucleic acid).	UCW_Tt-k45_contig_26728
>2.Molecular Function	GO:0003677	DNA binding	Any molecular function by which a gene product interacts selectively and non-covalently with DNA (deoxyribonucleic acid).	UCW_Tt-k45_contig_63533
>2.Molecular Function	GO:0003677	DNA binding	Any molecular function by which a gene product interacts selectively and non-covalently with DNA (deoxyribonucleic acid).	UCW_Tt-k55_contig_21379
>2.Molecular Function	GO:0003677	DNA binding	Any molecular function by which a gene product interacts selectively and non-covalently with DNA (deoxyribonucleic acid).	UCW_Tt-k55_contig_81145
>2.Molecular Function	GO:0003677	DNA binding	Any molecular function by which a gene product interacts selectively and non-covalently with DNA (deoxyribonucleic acid).	UCW_Tt-k61_contig_18146
>1.Cellular Component	GO:0005634	nucleus	A membrane-bounded organelle of eukaryotic cells in which chromosomes are housed and replicated. In most cells, the nucleus contains all of the cell's chromosomes except the organellar chromosomes, and is the site of RNA synthesis and processing. In some species, or in specialized cell types, RNA metabolism or DNA replication may be absent.	UCW_Tt-k21_contig_10527
>1.Cellular Component	GO:0005634	nucleus	A membrane-bounded organelle of eukaryotic cells in which chromosomes are housed and replicated. In most cells, the nucleus contains all of the cell's chromosomes except the organellar chromosomes, and is the site of RNA synthesis and processing. In some species, or in specialized cell types, RNA metabolism or DNA replication may be absent.	UCW_Tt-k21_contig_17781
>1.Cellular Component	GO:0005634	nucleus	A membrane-bounded organelle of eukaryotic cells in which chromosomes are housed and replicated. In most cells, the nucleus contains all of the cell's chromosomes except the organellar chromosomes, and is the site of RNA synthesis and processing. In some species, or in specialized cell types, RNA metabolism or DNA replication may be absent.	UCW_Tt-k21_contig_18560
>1.Cellular Component	GO:0005634	nucleus	A membrane-bounded organelle of eukaryotic cells in which chromosomes are housed and replicated. In most cells, the nucleus contains all of the cell's chromosomes except the organellar chromosomes, and is the site of RNA synthesis and processing. In some species, or in specialized cell types, RNA metabolism or DNA replication may be absent.	UCW_Tt-k21_contig_20421
>1.Cellular Component	GO:0005634	nucleus	A membrane-bounded organelle of eukaryotic cells in which chromosomes are housed and replicated. In most cells, the nucleus contains all of the cell's chromosomes except the organellar chromosomes, and is the site of RNA synthesis and processing. In some species, or in specialized cell types, RNA metabolism or DNA replication may be absent.	UCW_Tt-k21_contig_6891
>1.Cellular Component	GO:0005634	nucleus	A membrane-bounded organelle of eukaryotic cells in which chromosomes are housed and replicated. In most cells, the nucleus contains all of the cell's chromosomes except the organellar chromosomes, and is the site of RNA synthesis and processing. In some species, or in specialized cell types, RNA metabolism or DNA replication may be absent.	UCW_Tt-k21_contig_7794
>1.Cellular Component	GO:0005634	nucleus	A membrane-bounded organelle of eukaryotic cells in which chromosomes are housed and replicated. In most cells, the nucleus contains all of the cell's chromosomes except the organellar chromosomes, and is the site of RNA synthesis and processing. In some species, or in specialized cell types, RNA metabolism or DNA replication may be absent.	UCW_Tt-k21_contig_7900
>1.Cellular Component	GO:0005634	nucleus	A membrane-bounded organelle of eukaryotic cells in which chromosomes are housed and replicated. In most cells, the nucleus contains all of the cell's chromosomes except the organellar chromosomes, and is the site of RNA synthesis and processing. In some species, or in specialized cell types, RNA metabolism or DNA replication may be absent.	UCW_Tt-k25_contig_10821
>1.Cellular Component	GO:0005634	nucleus	A membrane-bounded organelle of eukaryotic cells in which chromosomes are housed and replicated. In most cells, the nucleus contains all of the cell's chromosomes except the organellar chromosomes, and is the site of RNA synthesis and processing. In some species, or in specialized cell types, RNA metabolism or DNA replication may be absent.	UCW_Tt-k25_contig_1560
>1.Cellular Component	GO:0005634	nucleus	A membrane-bounded organelle of eukaryotic cells in which chromosomes are housed and replicated. In most cells, the nucleus contains all of the cell's chromosomes except the organellar chromosomes, and is the site of RNA synthesis and processing. In some species, or in specialized cell types, RNA metabolism or DNA replication may be absent.	UCW_Tt-k25_contig_16171
>1.Cellular Component	GO:0005634	nucleus	A membrane-bounded organelle of eukaryotic cells in which chromosomes are housed and replicated. In most cells, the nucleus contains all of the cell's chromosomes except the organellar chromosomes, and is the site of RNA synthesis and processing. In some species, or in specialized cell types, RNA metabolism or DNA replication may be absent.	UCW_Tt-k25_contig_25380
>1.Cellular Component	GO:0005634	nucleus	A membrane-bounded organelle of eukaryotic cells in which chromosomes are housed and replicated. In most cells, the nucleus contains all of the cell's chromosomes except the organellar chromosomes, and is the site of RNA synthesis and processing. In some species, or in specialized cell types, RNA metabolism or DNA replication may be absent.	UCW_Tt-k25_contig_32774
>1.Cellular Component	GO:0005634	nucleus	A membrane-bounded organelle of eukaryotic cells in which chromosomes are housed and replicated. In most cells, the nucleus contains all of the cell's chromosomes except the organellar chromosomes, and is the site of RNA synthesis and processing. In some species, or in specialized cell types, RNA metabolism or DNA replication may be absent.	UCW_Tt-k25_contig_34478
>1.Cellular Component	GO:0005634	nucleus	A membrane-bounded organelle of eukaryotic cells in which chromosomes are housed and replicated. In most cells, the nucleus contains all of the cell's chromosomes except the organellar chromosomes, and is the site of RNA synthesis and processing. In some species, or in specialized cell types, RNA metabolism or DNA replication may be absent.	UCW_Tt-k25_contig_61213
>1.Cellular Component	GO:0005634	nucleus	A membrane-bounded organelle of eukaryotic cells in which chromosomes are housed and replicated. In most cells, the nucleus contains all of the cell's chromosomes except the organellar chromosomes, and is the site of RNA synthesis and processing. In some species, or in specialized cell types, RNA metabolism or DNA replication may be absent.	UCW_Tt-k25_contig_72764
>1.Cellular Component	GO:0005634	nucleus	A membrane-bounded organelle of eukaryotic cells in which chromosomes are housed and replicated. In most cells, the nucleus contains all of the cell's chromosomes except the organellar chromosomes, and is the site of RNA synthesis and processing. In some species, or in specialized cell types, RNA metabolism or DNA replication may be absent.	UCW_Tt-k31_contig_18326
>1.Cellular Component	GO:0005634	nucleus	A membrane-bounded organelle of eukaryotic cells in which chromosomes are housed and replicated. In most cells, the nucleus contains all of the cell's chromosomes except the organellar chromosomes, and is the site of RNA synthesis and processing. In some species, or in specialized cell types, RNA metabolism or DNA replication may be absent.	UCW_Tt-k31_contig_22883
>1.Cellular Component	GO:0005634	nucleus	A membrane-bounded organelle of eukaryotic cells in which chromosomes are housed and replicated. In most cells, the nucleus contains all of the cell's chromosomes except the organellar chromosomes, and is the site of RNA synthesis and processing. In some species, or in specialized cell types, RNA metabolism or DNA replication may be absent.	UCW_Tt-k31_contig_45022
>1.Cellular Component	GO:0005634	nucleus	A membrane-bounded organelle of eukaryotic cells in which chromosomes are housed and replicated. In most cells, the nucleus contains all of the cell's chromosomes except the organellar chromosomes, and is the site of RNA synthesis and processing. In some species, or in specialized cell types, RNA metabolism or DNA replication may be absent.	UCW_Tt-k31_contig_45034
>1.Cellular Component	GO:0005634	nucleus	A membrane-bounded organelle of eukaryotic cells in which chromosomes are housed and replicated. In most cells, the nucleus contains all of the cell's chromosomes except the organellar chromosomes, and is the site of RNA synthesis and processing. In some species, or in specialized cell types, RNA metabolism or DNA replication may be absent.	UCW_Tt-k31_contig_48294
>1.Cellular Component	GO:0005634	nucleus	A membrane-bounded organelle of eukaryotic cells in which chromosomes are housed and replicated. In most cells, the nucleus contains all of the cell's chromosomes except the organellar chromosomes, and is the site of RNA synthesis and processing. In some species, or in specialized cell types, RNA metabolism or DNA replication may be absent.	UCW_Tt-k31_contig_62643
>1.Cellular Component	GO:0005634	nucleus	A membrane-bounded organelle of eukaryotic cells in which chromosomes are housed and replicated. In most cells, the nucleus contains all of the cell's chromosomes except the organellar chromosomes, and is the site of RNA synthesis and processing. In some species, or in specialized cell types, RNA metabolism or DNA replication may be absent.	UCW_Tt-k31_contig_8098
>1.Cellular Component	GO:0005634	nucleus	A membrane-bounded organelle of eukaryotic cells in which chromosomes are housed and replicated. In most cells, the nucleus contains all of the cell's chromosomes except the organellar chromosomes, and is the site of RNA synthesis and processing. In some species, or in specialized cell types, RNA metabolism or DNA replication may be absent.	UCW_Tt-k31_contig_8997
>1.Cellular Component	GO:0005634	nucleus	A membrane-bounded organelle of eukaryotic cells in which chromosomes are housed and replicated. In most cells, the nucleus contains all of the cell's chromosomes except the organellar chromosomes, and is the site of RNA synthesis and processing. In some species, or in specialized cell types, RNA metabolism or DNA replication may be absent.	UCW_Tt-k35_contig_10587
>1.Cellular Component	GO:0005634	nucleus	A membrane-bounded organelle of eukaryotic cells in which chromosomes are housed and replicated. In most cells, the nucleus contains all of the cell's chromosomes except the organellar chromosomes, and is the site of RNA synthesis and processing. In some species, or in specialized cell types, RNA metabolism or DNA replication may be absent.	UCW_Tt-k35_contig_15592
>1.Cellular Component	GO:0005634	nucleus	A membrane-bounded organelle of eukaryotic cells in which chromosomes are housed and replicated. In most cells, the nucleus contains all of the cell's chromosomes except the organellar chromosomes, and is the site of RNA synthesis and processing. In some species, or in specialized cell types, RNA metabolism or DNA replication may be absent.	UCW_Tt-k35_contig_18311
>1.Cellular Component	GO:0005634	nucleus	A membrane-bounded organelle of eukaryotic cells in which chromosomes are housed and replicated. In most cells, the nucleus contains all of the cell's chromosomes except the organellar chromosomes, and is the site of RNA synthesis and processing. In some species, or in specialized cell types, RNA metabolism or DNA replication may be absent.	UCW_Tt-k35_contig_19247
>1.Cellular Component	GO:0005634	nucleus	A membrane-bounded organelle of eukaryotic cells in which chromosomes are housed and replicated. In most cells, the nucleus contains all of the cell's chromosomes except the organellar chromosomes, and is the site of RNA synthesis and processing. In some species, or in specialized cell types, RNA metabolism or DNA replication may be absent.	UCW_Tt-k35_contig_24544
>1.Cellular Component	GO:0005634	nucleus	A membrane-bounded organelle of eukaryotic cells in which chromosomes are housed and replicated. In most cells, the nucleus contains all of the cell's chromosomes except the organellar chromosomes, and is the site of RNA synthesis and processing. In some species, or in specialized cell types, RNA metabolism or DNA replication may be absent.	UCW_Tt-k35_contig_32260
>1.Cellular Component	GO:0005634	nucleus	A membrane-bounded organelle of eukaryotic cells in which chromosomes are housed and replicated. In most cells, the nucleus contains all of the cell's chromosomes except the organellar chromosomes, and is the site of RNA synthesis and processing. In some species, or in specialized cell types, RNA metabolism or DNA replication may be absent.	UCW_Tt-k35_contig_32313
>1.Cellular Component	GO:0005634	nucleus	A membrane-bounded organelle of eukaryotic cells in which chromosomes are housed and replicated. In most cells, the nucleus contains all of the cell's chromosomes except the organellar chromosomes, and is the site of RNA synthesis and processing. In some species, or in specialized cell types, RNA metabolism or DNA replication may be absent.	UCW_Tt-k35_contig_42936
>1.Cellular Component	GO:0005634	nucleus	A membrane-bounded organelle of eukaryotic cells in which chromosomes are housed and replicated. In most cells, the nucleus contains all of the cell's chromosomes except the organellar chromosomes, and is the site of RNA synthesis and processing. In some species, or in specialized cell types, RNA metabolism or DNA replication may be absent.	UCW_Tt-k35_contig_64297
>1.Cellular Component	GO:0005634	nucleus	A membrane-bounded organelle of eukaryotic cells in which chromosomes are housed and replicated. In most cells, the nucleus contains all of the cell's chromosomes except the organellar chromosomes, and is the site of RNA synthesis and processing. In some species, or in specialized cell types, RNA metabolism or DNA replication may be absent.	UCW_Tt-k41_contig_10946
>1.Cellular Component	GO:0005634	nucleus	A membrane-bounded organelle of eukaryotic cells in which chromosomes are housed and replicated. In most cells, the nucleus contains all of the cell's chromosomes except the organellar chromosomes, and is the site of RNA synthesis and processing. In some species, or in specialized cell types, RNA metabolism or DNA replication may be absent.	UCW_Tt-k41_contig_13166
>1.Cellular Component	GO:0005634	nucleus	A membrane-bounded organelle of eukaryotic cells in which chromosomes are housed and replicated. In most cells, the nucleus contains all of the cell's chromosomes except the organellar chromosomes, and is the site of RNA synthesis and processing. In some species, or in specialized cell types, RNA metabolism or DNA replication may be absent.	UCW_Tt-k41_contig_19666
>1.Cellular Component	GO:0005634	nucleus	A membrane-bounded organelle of eukaryotic cells in which chromosomes are housed and replicated. In most cells, the nucleus contains all of the cell's chromosomes except the organellar chromosomes, and is the site of RNA synthesis and processing. In some species, or in specialized cell types, RNA metabolism or DNA replication may be absent.	UCW_Tt-k41_contig_23426
>1.Cellular Component	GO:0005634	nucleus	A membrane-bounded organelle of eukaryotic cells in which chromosomes are housed and replicated. In most cells, the nucleus contains all of the cell's chromosomes except the organellar chromosomes, and is the site of RNA synthesis and processing. In some species, or in specialized cell types, RNA metabolism or DNA replication may be absent.	UCW_Tt-k41_contig_30727
>1.Cellular Component	GO:0005634	nucleus	A membrane-bounded organelle of eukaryotic cells in which chromosomes are housed and replicated. In most cells, the nucleus contains all of the cell's chromosomes except the organellar chromosomes, and is the site of RNA synthesis and processing. In some species, or in specialized cell types, RNA metabolism or DNA replication may be absent.	UCW_Tt-k41_contig_31897
>1.Cellular Component	GO:0005634	nucleus	A membrane-bounded organelle of eukaryotic cells in which chromosomes are housed and replicated. In most cells, the nucleus contains all of the cell's chromosomes except the organellar chromosomes, and is the site of RNA synthesis and processing. In some species, or in specialized cell types, RNA metabolism or DNA replication may be absent.	UCW_Tt-k41_contig_65431
>1.Cellular Component	GO:0005634	nucleus	A membrane-bounded organelle of eukaryotic cells in which chromosomes are housed and replicated. In most cells, the nucleus contains all of the cell's chromosomes except the organellar chromosomes, and is the site of RNA synthesis and processing. In some species, or in specialized cell types, RNA metabolism or DNA replication may be absent.	UCW_Tt-k41_contig_9265
>1.Cellular Component	GO:0005634	nucleus	A membrane-bounded organelle of eukaryotic cells in which chromosomes are housed and replicated. In most cells, the nucleus contains all of the cell's chromosomes except the organellar chromosomes, and is the site of RNA synthesis and processing. In some species, or in specialized cell types, RNA metabolism or DNA replication may be absent.	UCW_Tt-k45_contig_18869
>1.Cellular Component	GO:0005634	nucleus	A membrane-bounded organelle of eukaryotic cells in which chromosomes are housed and replicated. In most cells, the nucleus contains all of the cell's chromosomes except the organellar chromosomes, and is the site of RNA synthesis and processing. In some species, or in specialized cell types, RNA metabolism or DNA replication may be absent.	UCW_Tt-k45_contig_20292
>1.Cellular Component	GO:0005634	nucleus	A membrane-bounded organelle of eukaryotic cells in which chromosomes are housed and replicated. In most cells, the nucleus contains all of the cell's chromosomes except the organellar chromosomes, and is the site of RNA synthesis and processing. In some species, or in specialized cell types, RNA metabolism or DNA replication may be absent.	UCW_Tt-k45_contig_22885
>1.Cellular Component	GO:0005634	nucleus	A membrane-bounded organelle of eukaryotic cells in which chromosomes are housed and replicated. In most cells, the nucleus contains all of the cell's chromosomes except the organellar chromosomes, and is the site of RNA synthesis and processing. In some species, or in specialized cell types, RNA metabolism or DNA replication may be absent.	UCW_Tt-k45_contig_39076
>1.Cellular Component	GO:0005634	nucleus	A membrane-bounded organelle of eukaryotic cells in which chromosomes are housed and replicated. In most cells, the nucleus contains all of the cell's chromosomes except the organellar chromosomes, and is the site of RNA synthesis and processing. In some species, or in specialized cell types, RNA metabolism or DNA replication may be absent.	UCW_Tt-k51_contig_1129
>1.Cellular Component	GO:0005634	nucleus	A membrane-bounded organelle of eukaryotic cells in which chromosomes are housed and replicated. In most cells, the nucleus contains all of the cell's chromosomes except the organellar chromosomes, and is the site of RNA synthesis and processing. In some species, or in specialized cell types, RNA metabolism or DNA replication may be absent.	UCW_Tt-k51_contig_18848
>1.Cellular Component	GO:0005634	nucleus	A membrane-bounded organelle of eukaryotic cells in which chromosomes are housed and replicated. In most cells, the nucleus contains all of the cell's chromosomes except the organellar chromosomes, and is the site of RNA synthesis and processing. In some species, or in specialized cell types, RNA metabolism or DNA replication may be absent.	UCW_Tt-k51_contig_26938
>1.Cellular Component	GO:0005634	nucleus	A membrane-bounded organelle of eukaryotic cells in which chromosomes are housed and replicated. In most cells, the nucleus contains all of the cell's chromosomes except the organellar chromosomes, and is the site of RNA synthesis and processing. In some species, or in specialized cell types, RNA metabolism or DNA replication may be absent.	UCW_Tt-k51_contig_34896
>1.Cellular Component	GO:0005634	nucleus	A membrane-bounded organelle of eukaryotic cells in which chromosomes are housed and replicated. In most cells, the nucleus contains all of the cell's chromosomes except the organellar chromosomes, and is the site of RNA synthesis and processing. In some species, or in specialized cell types, RNA metabolism or DNA replication may be absent.	UCW_Tt-k51_contig_52086
>1.Cellular Component	GO:0005634	nucleus	A membrane-bounded organelle of eukaryotic cells in which chromosomes are housed and replicated. In most cells, the nucleus contains all of the cell's chromosomes except the organellar chromosomes, and is the site of RNA synthesis and processing. In some species, or in specialized cell types, RNA metabolism or DNA replication may be absent.	UCW_Tt-k51_contig_65801
>1.Cellular Component	GO:0005634	nucleus	A membrane-bounded organelle of eukaryotic cells in which chromosomes are housed and replicated. In most cells, the nucleus contains all of the cell's chromosomes except the organellar chromosomes, and is the site of RNA synthesis and processing. In some species, or in specialized cell types, RNA metabolism or DNA replication may be absent.	UCW_Tt-k51_contig_70358
>1.Cellular Component	GO:0005634	nucleus	A membrane-bounded organelle of eukaryotic cells in which chromosomes are housed and replicated. In most cells, the nucleus contains all of the cell's chromosomes except the organellar chromosomes, and is the site of RNA synthesis and processing. In some species, or in specialized cell types, RNA metabolism or DNA replication may be absent.	UCW_Tt-k51_contig_7861
>1.Cellular Component	GO:0005634	nucleus	A membrane-bounded organelle of eukaryotic cells in which chromosomes are housed and replicated. In most cells, the nucleus contains all of the cell's chromosomes except the organellar chromosomes, and is the site of RNA synthesis and processing. In some species, or in specialized cell types, RNA metabolism or DNA replication may be absent.	UCW_Tt-k55_contig_1094
>1.Cellular Component	GO:0005634	nucleus	A membrane-bounded organelle of eukaryotic cells in which chromosomes are housed and replicated. In most cells, the nucleus contains all of the cell's chromosomes except the organellar chromosomes, and is the site of RNA synthesis and processing. In some species, or in specialized cell types, RNA metabolism or DNA replication may be absent.	UCW_Tt-k55_contig_1232
>1.Cellular Component	GO:0005634	nucleus	A membrane-bounded organelle of eukaryotic cells in which chromosomes are housed and replicated. In most cells, the nucleus contains all of the cell's chromosomes except the organellar chromosomes, and is the site of RNA synthesis and processing. In some species, or in specialized cell types, RNA metabolism or DNA replication may be absent.	UCW_Tt-k55_contig_29331
>1.Cellular Component	GO:0005634	nucleus	A membrane-bounded organelle of eukaryotic cells in which chromosomes are housed and replicated. In most cells, the nucleus contains all of the cell's chromosomes except the organellar chromosomes, and is the site of RNA synthesis and processing. In some species, or in specialized cell types, RNA metabolism or DNA replication may be absent.	UCW_Tt-k55_contig_34894
>1.Cellular Component	GO:0005634	nucleus	A membrane-bounded organelle of eukaryotic cells in which chromosomes are housed and replicated. In most cells, the nucleus contains all of the cell's chromosomes except the organellar chromosomes, and is the site of RNA synthesis and processing. In some species, or in specialized cell types, RNA metabolism or DNA replication may be absent.	UCW_Tt-k55_contig_36894
>1.Cellular Component	GO:0005634	nucleus	A membrane-bounded organelle of eukaryotic cells in which chromosomes are housed and replicated. In most cells, the nucleus contains all of the cell's chromosomes except the organellar chromosomes, and is the site of RNA synthesis and processing. In some species, or in specialized cell types, RNA metabolism or DNA replication may be absent.	UCW_Tt-k61_contig_40624
>1.Cellular Component	GO:0005634	nucleus	A membrane-bounded organelle of eukaryotic cells in which chromosomes are housed and replicated. In most cells, the nucleus contains all of the cell's chromosomes except the organellar chromosomes, and is the site of RNA synthesis and processing. In some species, or in specialized cell types, RNA metabolism or DNA replication may be absent.	UCW_Tt-k61_contig_5337
>1.Cellular Component	GO:0005634	nucleus	A membrane-bounded organelle of eukaryotic cells in which chromosomes are housed and replicated. In most cells, the nucleus contains all of the cell's chromosomes except the organellar chromosomes, and is the site of RNA synthesis and processing. In some species, or in specialized cell types, RNA metabolism or DNA replication may be absent.	UCW_Tt-k61_contig_75904
>1.Cellular Component	GO:0005634	nucleus	A membrane-bounded organelle of eukaryotic cells in which chromosomes are housed and replicated. In most cells, the nucleus contains all of the cell's chromosomes except the organellar chromosomes, and is the site of RNA synthesis and processing. In some species, or in specialized cell types, RNA metabolism or DNA replication may be absent.	UCW_Tt-k63_contig_1119
>1.Cellular Component	GO:0005634	nucleus	A membrane-bounded organelle of eukaryotic cells in which chromosomes are housed and replicated. In most cells, the nucleus contains all of the cell's chromosomes except the organellar chromosomes, and is the site of RNA synthesis and processing. In some species, or in specialized cell types, RNA metabolism or DNA replication may be absent.	UCW_Tt-k63_contig_20204
>1.Cellular Component	GO:0005634	nucleus	A membrane-bounded organelle of eukaryotic cells in which chromosomes are housed and replicated. In most cells, the nucleus contains all of the cell's chromosomes except the organellar chromosomes, and is the site of RNA synthesis and processing. In some species, or in specialized cell types, RNA metabolism or DNA replication may be absent.	UCW_Tt-k63_contig_21133
>1.Cellular Component	GO:0005634	nucleus	A membrane-bounded organelle of eukaryotic cells in which chromosomes are housed and replicated. In most cells, the nucleus contains all of the cell's chromosomes except the organellar chromosomes, and is the site of RNA synthesis and processing. In some species, or in specialized cell types, RNA metabolism or DNA replication may be absent.	UCW_Tt-k63_contig_3523
>1.Cellular Component	GO:0005634	nucleus	A membrane-bounded organelle of eukaryotic cells in which chromosomes are housed and replicated. In most cells, the nucleus contains all of the cell's chromosomes except the organellar chromosomes, and is the site of RNA synthesis and processing. In some species, or in specialized cell types, RNA metabolism or DNA replication may be absent.	UCW_Tt-k63_contig_57792
>1.Cellular Component	GO:0005634	nucleus	A membrane-bounded organelle of eukaryotic cells in which chromosomes are housed and replicated. In most cells, the nucleus contains all of the cell's chromosomes except the organellar chromosomes, and is the site of RNA synthesis and processing. In some species, or in specialized cell types, RNA metabolism or DNA replication may be absent.	UCW_Tt-k63_contig_64256
>1.Cellular Component	GO:0005634	nucleus	A membrane-bounded organelle of eukaryotic cells in which chromosomes are housed and replicated. In most cells, the nucleus contains all of the cell's chromosomes except the organellar chromosomes, and is the site of RNA synthesis and processing. In some species, or in specialized cell types, RNA metabolism or DNA replication may be absent.	UCW_Tt-k21_contig_25221
>1.Cellular Component	GO:0005634	nucleus	A membrane-bounded organelle of eukaryotic cells in which chromosomes are housed and replicated. In most cells, the nucleus contains all of the cell's chromosomes except the organellar chromosomes, and is the site of RNA synthesis and processing. In some species, or in specialized cell types, RNA metabolism or DNA replication may be absent.	UCW_Tt-k25_contig_19233
>1.Cellular Component	GO:0005634	nucleus	A membrane-bounded organelle of eukaryotic cells in which chromosomes are housed and replicated. In most cells, the nucleus contains all of the cell's chromosomes except the organellar chromosomes, and is the site of RNA synthesis and processing. In some species, or in specialized cell types, RNA metabolism or DNA replication may be absent.	UCW_Tt-k25_contig_19930
>1.Cellular Component	GO:0005634	nucleus	A membrane-bounded organelle of eukaryotic cells in which chromosomes are housed and replicated. In most cells, the nucleus contains all of the cell's chromosomes except the organellar chromosomes, and is the site of RNA synthesis and processing. In some species, or in specialized cell types, RNA metabolism or DNA replication may be absent.	UCW_Tt-k25_contig_22795
>1.Cellular Component	GO:0005634	nucleus	A membrane-bounded organelle of eukaryotic cells in which chromosomes are housed and replicated. In most cells, the nucleus contains all of the cell's chromosomes except the organellar chromosomes, and is the site of RNA synthesis and processing. In some species, or in specialized cell types, RNA metabolism or DNA replication may be absent.	UCW_Tt-k25_contig_23098
>1.Cellular Component	GO:0005634	nucleus	A membrane-bounded organelle of eukaryotic cells in which chromosomes are housed and replicated. In most cells, the nucleus contains all of the cell's chromosomes except the organellar chromosomes, and is the site of RNA synthesis and processing. In some species, or in specialized cell types, RNA metabolism or DNA replication may be absent.	UCW_Tt-k31_contig_22357
>1.Cellular Component	GO:0005634	nucleus	A membrane-bounded organelle of eukaryotic cells in which chromosomes are housed and replicated. In most cells, the nucleus contains all of the cell's chromosomes except the organellar chromosomes, and is the site of RNA synthesis and processing. In some species, or in specialized cell types, RNA metabolism or DNA replication may be absent.	UCW_Tt-k31_contig_67173
>1.Cellular Component	GO:0005634	nucleus	A membrane-bounded organelle of eukaryotic cells in which chromosomes are housed and replicated. In most cells, the nucleus contains all of the cell's chromosomes except the organellar chromosomes, and is the site of RNA synthesis and processing. In some species, or in specialized cell types, RNA metabolism or DNA replication may be absent.	UCW_Tt-k35_contig_14382
>1.Cellular Component	GO:0005634	nucleus	A membrane-bounded organelle of eukaryotic cells in which chromosomes are housed and replicated. In most cells, the nucleus contains all of the cell's chromosomes except the organellar chromosomes, and is the site of RNA synthesis and processing. In some species, or in specialized cell types, RNA metabolism or DNA replication may be absent.	UCW_Tt-k35_contig_16330
>1.Cellular Component	GO:0005634	nucleus	A membrane-bounded organelle of eukaryotic cells in which chromosomes are housed and replicated. In most cells, the nucleus contains all of the cell's chromosomes except the organellar chromosomes, and is the site of RNA synthesis and processing. In some species, or in specialized cell types, RNA metabolism or DNA replication may be absent.	UCW_Tt-k35_contig_39204
>1.Cellular Component	GO:0005634	nucleus	A membrane-bounded organelle of eukaryotic cells in which chromosomes are housed and replicated. In most cells, the nucleus contains all of the cell's chromosomes except the organellar chromosomes, and is the site of RNA synthesis and processing. In some species, or in specialized cell types, RNA metabolism or DNA replication may be absent.	UCW_Tt-k45_contig_46013
>1.Cellular Component	GO:0005634	nucleus	A membrane-bounded organelle of eukaryotic cells in which chromosomes are housed and replicated. In most cells, the nucleus contains all of the cell's chromosomes except the organellar chromosomes, and is the site of RNA synthesis and processing. In some species, or in specialized cell types, RNA metabolism or DNA replication may be absent.	UCW_Tt-k51_contig_30415
>1.Cellular Component	GO:0005634	nucleus	A membrane-bounded organelle of eukaryotic cells in which chromosomes are housed and replicated. In most cells, the nucleus contains all of the cell's chromosomes except the organellar chromosomes, and is the site of RNA synthesis and processing. In some species, or in specialized cell types, RNA metabolism or DNA replication may be absent.	UCW_Tt-k51_contig_81183
>1.Cellular Component	GO:0005634	nucleus	A membrane-bounded organelle of eukaryotic cells in which chromosomes are housed and replicated. In most cells, the nucleus contains all of the cell's chromosomes except the organellar chromosomes, and is the site of RNA synthesis and processing. In some species, or in specialized cell types, RNA metabolism or DNA replication may be absent.	UCW_Tt-k55_contig_39743
>1.Cellular Component	GO:0005634	nucleus	A membrane-bounded organelle of eukaryotic cells in which chromosomes are housed and replicated. In most cells, the nucleus contains all of the cell's chromosomes except the organellar chromosomes, and is the site of RNA synthesis and processing. In some species, or in specialized cell types, RNA metabolism or DNA replication may be absent.	UCW_Tt-k55_contig_47648
>1.Cellular Component	GO:0005634	nucleus	A membrane-bounded organelle of eukaryotic cells in which chromosomes are housed and replicated. In most cells, the nucleus contains all of the cell's chromosomes except the organellar chromosomes, and is the site of RNA synthesis and processing. In some species, or in specialized cell types, RNA metabolism or DNA replication may be absent.	UCW_Tt-k55_contig_50548
>1.Cellular Component	GO:0005634	nucleus	A membrane-bounded organelle of eukaryotic cells in which chromosomes are housed and replicated. In most cells, the nucleus contains all of the cell's chromosomes except the organellar chromosomes, and is the site of RNA synthesis and processing. In some species, or in specialized cell types, RNA metabolism or DNA replication may be absent.	UCW_Tt-k61_contig_18146
>1.Cellular Component	GO:0005634	nucleus	A membrane-bounded organelle of eukaryotic cells in which chromosomes are housed and replicated. In most cells, the nucleus contains all of the cell's chromosomes except the organellar chromosomes, and is the site of RNA synthesis and processing. In some species, or in specialized cell types, RNA metabolism or DNA replication may be absent.	UCW_Tt-k63_contig_6601
>1.Cellular Component	GO:0016020	membrane	A lipid bilayer along with all the proteins and protein complexes embedded in it an attached to it.	UCW_Tt-k21_contig_10939
>1.Cellular Component	GO:0016020	membrane	A lipid bilayer along with all the proteins and protein complexes embedded in it an attached to it.	UCW_Tt-k21_contig_13087
>1.Cellular Component	GO:0016020	membrane	A lipid bilayer along with all the proteins and protein complexes embedded in it an attached to it.	UCW_Tt-k21_contig_2984
>1.Cellular Component	GO:0016020	membrane	A lipid bilayer along with all the proteins and protein complexes embedded in it an attached to it.	UCW_Tt-k21_contig_3172
>1.Cellular Component	GO:0016020	membrane	A lipid bilayer along with all the proteins and protein complexes embedded in it an attached to it.	UCW_Tt-k21_contig_36593
>1.Cellular Component	GO:0016020	membrane	A lipid bilayer along with all the proteins and protein complexes embedded in it an attached to it.	UCW_Tt-k21_contig_43624
>1.Cellular Component	GO:0016020	membrane	A lipid bilayer along with all the proteins and protein complexes embedded in it an attached to it.	UCW_Tt-k21_contig_47031
>1.Cellular Component	GO:0016020	membrane	A lipid bilayer along with all the proteins and protein complexes embedded in it an attached to it.	UCW_Tt-k21_contig_6113
>1.Cellular Component	GO:0016020	membrane	A lipid bilayer along with all the proteins and protein complexes embedded in it an attached to it.	UCW_Tt-k25_contig_14893
>1.Cellular Component	GO:0016020	membrane	A lipid bilayer along with all the proteins and protein complexes embedded in it an attached to it.	UCW_Tt-k25_contig_17539
>1.Cellular Component	GO:0016020	membrane	A lipid bilayer along with all the proteins and protein complexes embedded in it an attached to it.	UCW_Tt-k25_contig_2257
>1.Cellular Component	GO:0016020	membrane	A lipid bilayer along with all the proteins and protein complexes embedded in it an attached to it.	UCW_Tt-k25_contig_37352
>1.Cellular Component	GO:0016020	membrane	A lipid bilayer along with all the proteins and protein complexes embedded in it an attached to it.	UCW_Tt-k25_contig_3948
>1.Cellular Component	GO:0016020	membrane	A lipid bilayer along with all the proteins and protein complexes embedded in it an attached to it.	UCW_Tt-k31_contig_18189
>1.Cellular Component	GO:0016020	membrane	A lipid bilayer along with all the proteins and protein complexes embedded in it an attached to it.	UCW_Tt-k31_contig_19640
>1.Cellular Component	GO:0016020	membrane	A lipid bilayer along with all the proteins and protein complexes embedded in it an attached to it.	UCW_Tt-k31_contig_23368
>1.Cellular Component	GO:0016020	membrane	A lipid bilayer along with all the proteins and protein complexes embedded in it an attached to it.	UCW_Tt-k31_contig_28320
>1.Cellular Component	GO:0016020	membrane	A lipid bilayer along with all the proteins and protein complexes embedded in it an attached to it.	UCW_Tt-k31_contig_33308
>1.Cellular Component	GO:0016020	membrane	A lipid bilayer along with all the proteins and protein complexes embedded in it an attached to it.	UCW_Tt-k31_contig_36244
>1.Cellular Component	GO:0016020	membrane	A lipid bilayer along with all the proteins and protein complexes embedded in it an attached to it.	UCW_Tt-k31_contig_54714
>1.Cellular Component	GO:0016020	membrane	A lipid bilayer along with all the proteins and protein complexes embedded in it an attached to it.	UCW_Tt-k31_contig_7826
>1.Cellular Component	GO:0016020	membrane	A lipid bilayer along with all the proteins and protein complexes embedded in it an attached to it.	UCW_Tt-k35_contig_14081
>1.Cellular Component	GO:0016020	membrane	A lipid bilayer along with all the proteins and protein complexes embedded in it an attached to it.	UCW_Tt-k35_contig_1936
>1.Cellular Component	GO:0016020	membrane	A lipid bilayer along with all the proteins and protein complexes embedded in it an attached to it.	UCW_Tt-k35_contig_23437
>1.Cellular Component	GO:0016020	membrane	A lipid bilayer along with all the proteins and protein complexes embedded in it an attached to it.	UCW_Tt-k35_contig_3812
>1.Cellular Component	GO:0016020	membrane	A lipid bilayer along with all the proteins and protein complexes embedded in it an attached to it.	UCW_Tt-k35_contig_44340
>1.Cellular Component	GO:0016020	membrane	A lipid bilayer along with all the proteins and protein complexes embedded in it an attached to it.	UCW_Tt-k35_contig_46994
>1.Cellular Component	GO:0016020	membrane	A lipid bilayer along with all the proteins and protein complexes embedded in it an attached to it.	UCW_Tt-k35_contig_63659
>1.Cellular Component	GO:0016020	membrane	A lipid bilayer along with all the proteins and protein complexes embedded in it an attached to it.	UCW_Tt-k41_contig_16339
>1.Cellular Component	GO:0016020	membrane	A lipid bilayer along with all the proteins and protein complexes embedded in it an attached to it.	UCW_Tt-k41_contig_1735
>1.Cellular Component	GO:0016020	membrane	A lipid bilayer along with all the proteins and protein complexes embedded in it an attached to it.	UCW_Tt-k41_contig_253
>1.Cellular Component	GO:0016020	membrane	A lipid bilayer along with all the proteins and protein complexes embedded in it an attached to it.	UCW_Tt-k41_contig_30831
>1.Cellular Component	GO:0016020	membrane	A lipid bilayer along with all the proteins and protein complexes embedded in it an attached to it.	UCW_Tt-k41_contig_37859
>1.Cellular Component	GO:0016020	membrane	A lipid bilayer along with all the proteins and protein complexes embedded in it an attached to it.	UCW_Tt-k41_contig_43411
>1.Cellular Component	GO:0016020	membrane	A lipid bilayer along with all the proteins and protein complexes embedded in it an attached to it.	UCW_Tt-k41_contig_47773
>1.Cellular Component	GO:0016020	membrane	A lipid bilayer along with all the proteins and protein complexes embedded in it an attached to it.	UCW_Tt-k41_contig_6152
>1.Cellular Component	GO:0016020	membrane	A lipid bilayer along with all the proteins and protein complexes embedded in it an attached to it.	UCW_Tt-k45_contig_12769
>1.Cellular Component	GO:0016020	membrane	A lipid bilayer along with all the proteins and protein complexes embedded in it an attached to it.	UCW_Tt-k45_contig_13990
>1.Cellular Component	GO:0016020	membrane	A lipid bilayer along with all the proteins and protein complexes embedded in it an attached to it.	UCW_Tt-k45_contig_17545
>1.Cellular Component	GO:0016020	membrane	A lipid bilayer along with all the proteins and protein complexes embedded in it an attached to it.	UCW_Tt-k45_contig_58476
>1.Cellular Component	GO:0016020	membrane	A lipid bilayer along with all the proteins and protein complexes embedded in it an attached to it.	UCW_Tt-k45_contig_8056
>1.Cellular Component	GO:0016020	membrane	A lipid bilayer along with all the proteins and protein complexes embedded in it an attached to it.	UCW_Tt-k51_contig_10112
>1.Cellular Component	GO:0016020	membrane	A lipid bilayer along with all the proteins and protein complexes embedded in it an attached to it.	UCW_Tt-k51_contig_10477
>1.Cellular Component	GO:0016020	membrane	A lipid bilayer along with all the proteins and protein complexes embedded in it an attached to it.	UCW_Tt-k51_contig_12224
>1.Cellular Component	GO:0016020	membrane	A lipid bilayer along with all the proteins and protein complexes embedded in it an attached to it.	UCW_Tt-k51_contig_19305
>1.Cellular Component	GO:0016020	membrane	A lipid bilayer along with all the proteins and protein complexes embedded in it an attached to it.	UCW_Tt-k51_contig_19921
>1.Cellular Component	GO:0016020	membrane	A lipid bilayer along with all the proteins and protein complexes embedded in it an attached to it.	UCW_Tt-k51_contig_34050
>1.Cellular Component	GO:0016020	membrane	A lipid bilayer along with all the proteins and protein complexes embedded in it an attached to it.	UCW_Tt-k55_contig_13932
>1.Cellular Component	GO:0016020	membrane	A lipid bilayer along with all the proteins and protein complexes embedded in it an attached to it.	UCW_Tt-k55_contig_23610
>1.Cellular Component	GO:0016020	membrane	A lipid bilayer along with all the proteins and protein complexes embedded in it an attached to it.	UCW_Tt-k55_contig_24631
>1.Cellular Component	GO:0016020	membrane	A lipid bilayer along with all the proteins and protein complexes embedded in it an attached to it.	UCW_Tt-k55_contig_50830
>1.Cellular Component	GO:0016020	membrane	A lipid bilayer along with all the proteins and protein complexes embedded in it an attached to it.	UCW_Tt-k55_contig_7153
>1.Cellular Component	GO:0016020	membrane	A lipid bilayer along with all the proteins and protein complexes embedded in it an attached to it.	UCW_Tt-k61_contig_28781
>1.Cellular Component	GO:0016020	membrane	A lipid bilayer along with all the proteins and protein complexes embedded in it an attached to it.	UCW_Tt-k61_contig_32321
>1.Cellular Component	GO:0016020	membrane	A lipid bilayer along with all the proteins and protein complexes embedded in it an attached to it.	UCW_Tt-k61_contig_58347
>1.Cellular Component	GO:0016020	membrane	A lipid bilayer along with all the proteins and protein complexes embedded in it an attached to it.	UCW_Tt-k63_contig_10890
>1.Cellular Component	GO:0016020	membrane	A lipid bilayer along with all the proteins and protein complexes embedded in it an attached to it.	UCW_Tt-k63_contig_24923
>1.Cellular Component	GO:0016020	membrane	A lipid bilayer along with all the proteins and protein complexes embedded in it an attached to it.	UCW_Tt-k63_contig_4558
>1.Cellular Component	GO:0016020	membrane	A lipid bilayer along with all the proteins and protein complexes embedded in it an attached to it.	UCW_Tt-k63_contig_50575
>1.Cellular Component	GO:0016020	membrane	A lipid bilayer along with all the proteins and protein complexes embedded in it an attached to it.	UCW_Tt-k21_contig_22692
>1.Cellular Component	GO:0016020	membrane	A lipid bilayer along with all the proteins and protein complexes embedded in it an attached to it.	UCW_Tt-k21_contig_7300
>1.Cellular Component	GO:0016020	membrane	A lipid bilayer along with all the proteins and protein complexes embedded in it an attached to it.	UCW_Tt-k25_contig_1515
>1.Cellular Component	GO:0016020	membrane	A lipid bilayer along with all the proteins and protein complexes embedded in it an attached to it.	UCW_Tt-k25_contig_861
>1.Cellular Component	GO:0016020	membrane	A lipid bilayer along with all the proteins and protein complexes embedded in it an attached to it.	UCW_Tt-k31_contig_13660
>1.Cellular Component	GO:0016020	membrane	A lipid bilayer along with all the proteins and protein complexes embedded in it an attached to it.	UCW_Tt-k31_contig_20795
>1.Cellular Component	GO:0016020	membrane	A lipid bilayer along with all the proteins and protein complexes embedded in it an attached to it.	UCW_Tt-k31_contig_2247
>1.Cellular Component	GO:0016020	membrane	A lipid bilayer along with all the proteins and protein complexes embedded in it an attached to it.	UCW_Tt-k31_contig_4851
>1.Cellular Component	GO:0016020	membrane	A lipid bilayer along with all the proteins and protein complexes embedded in it an attached to it.	UCW_Tt-k31_contig_5566
>1.Cellular Component	GO:0016020	membrane	A lipid bilayer along with all the proteins and protein complexes embedded in it an attached to it.	UCW_Tt-k31_contig_8479
>1.Cellular Component	GO:0016020	membrane	A lipid bilayer along with all the proteins and protein complexes embedded in it an attached to it.	UCW_Tt-k35_contig_12028
>1.Cellular Component	GO:0016020	membrane	A lipid bilayer along with all the proteins and protein complexes embedded in it an attached to it.	UCW_Tt-k35_contig_12401
>1.Cellular Component	GO:0016020	membrane	A lipid bilayer along with all the proteins and protein complexes embedded in it an attached to it.	UCW_Tt-k35_contig_78013
>1.Cellular Component	GO:0016020	membrane	A lipid bilayer along with all the proteins and protein complexes embedded in it an attached to it.	UCW_Tt-k41_contig_19485
>1.Cellular Component	GO:0016020	membrane	A lipid bilayer along with all the proteins and protein complexes embedded in it an attached to it.	UCW_Tt-k41_contig_25808
>1.Cellular Component	GO:0016020	membrane	A lipid bilayer along with all the proteins and protein complexes embedded in it an attached to it.	UCW_Tt-k45_contig_121
>1.Cellular Component	GO:0016020	membrane	A lipid bilayer along with all the proteins and protein complexes embedded in it an attached to it.	UCW_Tt-k45_contig_20255
>1.Cellular Component	GO:0016020	membrane	A lipid bilayer along with all the proteins and protein complexes embedded in it an attached to it.	UCW_Tt-k45_contig_31777
>1.Cellular Component	GO:0016020	membrane	A lipid bilayer along with all the proteins and protein complexes embedded in it an attached to it.	UCW_Tt-k51_contig_2228
>1.Cellular Component	GO:0016020	membrane	A lipid bilayer along with all the proteins and protein complexes embedded in it an attached to it.	UCW_Tt-k51_contig_48242
>1.Cellular Component	GO:0016020	membrane	A lipid bilayer along with all the proteins and protein complexes embedded in it an attached to it.	UCW_Tt-k51_contig_52121
>1.Cellular Component	GO:0016020	membrane	A lipid bilayer along with all the proteins and protein complexes embedded in it an attached to it.	UCW_Tt-k55_contig_12649
>1.Cellular Component	GO:0016020	membrane	A lipid bilayer along with all the proteins and protein complexes embedded in it an attached to it.	UCW_Tt-k63_contig_16089
>1.Cellular Component	GO:0016020	membrane	A lipid bilayer along with all the proteins and protein complexes embedded in it an attached to it.	UCW_Tt-k63_contig_1634
>2.Molecular Function	GO:0003824	catalytic activity	Catalysis of a biochemical reaction at physiological temperatures. In biologically catalyzed reactions, the reactants are known as substrates, and the catalysts are naturally occurring macromolecular substances known as enzymes. Enzymes possess specific binding sites for substrates, and are usually composed wholly or largely of protein, but RNA that has catalytic activity (ribozyme) is often also…	UCW_Tt-k21_contig_16480
>2.Molecular Function	GO:0003824	catalytic activity	Catalysis of a biochemical reaction at physiological temperatures. In biologically catalyzed reactions, the reactants are known as substrates, and the catalysts are naturally occurring macromolecular substances known as enzymes. Enzymes possess specific binding sites for substrates, and are usually composed wholly or largely of protein, but RNA that has catalytic activity (ribozyme) is often also…	UCW_Tt-k21_contig_2288
>2.Molecular Function	GO:0003824	catalytic activity	Catalysis of a biochemical reaction at physiological temperatures. In biologically catalyzed reactions, the reactants are known as substrates, and the catalysts are naturally occurring macromolecular substances known as enzymes. Enzymes possess specific binding sites for substrates, and are usually composed wholly or largely of protein, but RNA that has catalytic activity (ribozyme) is often also…	UCW_Tt-k21_contig_2984
>2.Molecular Function	GO:0003824	catalytic activity	Catalysis of a biochemical reaction at physiological temperatures. In biologically catalyzed reactions, the reactants are known as substrates, and the catalysts are naturally occurring macromolecular substances known as enzymes. Enzymes possess specific binding sites for substrates, and are usually composed wholly or largely of protein, but RNA that has catalytic activity (ribozyme) is often also…	UCW_Tt-k21_contig_36259
>2.Molecular Function	GO:0003824	catalytic activity	Catalysis of a biochemical reaction at physiological temperatures. In biologically catalyzed reactions, the reactants are known as substrates, and the catalysts are naturally occurring macromolecular substances known as enzymes. Enzymes possess specific binding sites for substrates, and are usually composed wholly or largely of protein, but RNA that has catalytic activity (ribozyme) is often also…	UCW_Tt-k21_contig_36593
>2.Molecular Function	GO:0003824	catalytic activity	Catalysis of a biochemical reaction at physiological temperatures. In biologically catalyzed reactions, the reactants are known as substrates, and the catalysts are naturally occurring macromolecular substances known as enzymes. Enzymes possess specific binding sites for substrates, and are usually composed wholly or largely of protein, but RNA that has catalytic activity (ribozyme) is often also…	UCW_Tt-k21_contig_3937
>2.Molecular Function	GO:0003824	catalytic activity	Catalysis of a biochemical reaction at physiological temperatures. In biologically catalyzed reactions, the reactants are known as substrates, and the catalysts are naturally occurring macromolecular substances known as enzymes. Enzymes possess specific binding sites for substrates, and are usually composed wholly or largely of protein, but RNA that has catalytic activity (ribozyme) is often also…	UCW_Tt-k25_contig_14893
>2.Molecular Function	GO:0003824	catalytic activity	Catalysis of a biochemical reaction at physiological temperatures. In biologically catalyzed reactions, the reactants are known as substrates, and the catalysts are naturally occurring macromolecular substances known as enzymes. Enzymes possess specific binding sites for substrates, and are usually composed wholly or largely of protein, but RNA that has catalytic activity (ribozyme) is often also…	UCW_Tt-k25_contig_24448
>2.Molecular Function	GO:0003824	catalytic activity	Catalysis of a biochemical reaction at physiological temperatures. In biologically catalyzed reactions, the reactants are known as substrates, and the catalysts are naturally occurring macromolecular substances known as enzymes. Enzymes possess specific binding sites for substrates, and are usually composed wholly or largely of protein, but RNA that has catalytic activity (ribozyme) is often also…	UCW_Tt-k25_contig_2709
>2.Molecular Function	GO:0003824	catalytic activity	Catalysis of a biochemical reaction at physiological temperatures. In biologically catalyzed reactions, the reactants are known as substrates, and the catalysts are naturally occurring macromolecular substances known as enzymes. Enzymes possess specific binding sites for substrates, and are usually composed wholly or largely of protein, but RNA that has catalytic activity (ribozyme) is often also…	UCW_Tt-k25_contig_33790
>2.Molecular Function	GO:0003824	catalytic activity	Catalysis of a biochemical reaction at physiological temperatures. In biologically catalyzed reactions, the reactants are known as substrates, and the catalysts are naturally occurring macromolecular substances known as enzymes. Enzymes possess specific binding sites for substrates, and are usually composed wholly or largely of protein, but RNA that has catalytic activity (ribozyme) is often also…	UCW_Tt-k25_contig_379
>2.Molecular Function	GO:0003824	catalytic activity	Catalysis of a biochemical reaction at physiological temperatures. In biologically catalyzed reactions, the reactants are known as substrates, and the catalysts are naturally occurring macromolecular substances known as enzymes. Enzymes possess specific binding sites for substrates, and are usually composed wholly or largely of protein, but RNA that has catalytic activity (ribozyme) is often also…	UCW_Tt-k25_contig_4475
>2.Molecular Function	GO:0003824	catalytic activity	Catalysis of a biochemical reaction at physiological temperatures. In biologically catalyzed reactions, the reactants are known as substrates, and the catalysts are naturally occurring macromolecular substances known as enzymes. Enzymes possess specific binding sites for substrates, and are usually composed wholly or largely of protein, but RNA that has catalytic activity (ribozyme) is often also…	UCW_Tt-k25_contig_49440
>2.Molecular Function	GO:0003824	catalytic activity	Catalysis of a biochemical reaction at physiological temperatures. In biologically catalyzed reactions, the reactants are known as substrates, and the catalysts are naturally occurring macromolecular substances known as enzymes. Enzymes possess specific binding sites for substrates, and are usually composed wholly or largely of protein, but RNA that has catalytic activity (ribozyme) is often also…	UCW_Tt-k25_contig_5921
>2.Molecular Function	GO:0003824	catalytic activity	Catalysis of a biochemical reaction at physiological temperatures. In biologically catalyzed reactions, the reactants are known as substrates, and the catalysts are naturally occurring macromolecular substances known as enzymes. Enzymes possess specific binding sites for substrates, and are usually composed wholly or largely of protein, but RNA that has catalytic activity (ribozyme) is often also…	UCW_Tt-k25_contig_73734
>2.Molecular Function	GO:0003824	catalytic activity	Catalysis of a biochemical reaction at physiological temperatures. In biologically catalyzed reactions, the reactants are known as substrates, and the catalysts are naturally occurring macromolecular substances known as enzymes. Enzymes possess specific binding sites for substrates, and are usually composed wholly or largely of protein, but RNA that has catalytic activity (ribozyme) is often also…	UCW_Tt-k25_contig_9684
>2.Molecular Function	GO:0003824	catalytic activity	Catalysis of a biochemical reaction at physiological temperatures. In biologically catalyzed reactions, the reactants are known as substrates, and the catalysts are naturally occurring macromolecular substances known as enzymes. Enzymes possess specific binding sites for substrates, and are usually composed wholly or largely of protein, but RNA that has catalytic activity (ribozyme) is often also…	UCW_Tt-k31_contig_20073
>2.Molecular Function	GO:0003824	catalytic activity	Catalysis of a biochemical reaction at physiological temperatures. In biologically catalyzed reactions, the reactants are known as substrates, and the catalysts are naturally occurring macromolecular substances known as enzymes. Enzymes possess specific binding sites for substrates, and are usually composed wholly or largely of protein, but RNA that has catalytic activity (ribozyme) is often also…	UCW_Tt-k31_contig_25738
>2.Molecular Function	GO:0003824	catalytic activity	Catalysis of a biochemical reaction at physiological temperatures. In biologically catalyzed reactions, the reactants are known as substrates, and the catalysts are naturally occurring macromolecular substances known as enzymes. Enzymes possess specific binding sites for substrates, and are usually composed wholly or largely of protein, but RNA that has catalytic activity (ribozyme) is often also…	UCW_Tt-k31_contig_45631
>2.Molecular Function	GO:0003824	catalytic activity	Catalysis of a biochemical reaction at physiological temperatures. In biologically catalyzed reactions, the reactants are known as substrates, and the catalysts are naturally occurring macromolecular substances known as enzymes. Enzymes possess specific binding sites for substrates, and are usually composed wholly or largely of protein, but RNA that has catalytic activity (ribozyme) is often also…	UCW_Tt-k31_contig_46121
>2.Molecular Function	GO:0003824	catalytic activity	Catalysis of a biochemical reaction at physiological temperatures. In biologically catalyzed reactions, the reactants are known as substrates, and the catalysts are naturally occurring macromolecular substances known as enzymes. Enzymes possess specific binding sites for substrates, and are usually composed wholly or largely of protein, but RNA that has catalytic activity (ribozyme) is often also…	UCW_Tt-k31_contig_4991
>2.Molecular Function	GO:0003824	catalytic activity	Catalysis of a biochemical reaction at physiological temperatures. In biologically catalyzed reactions, the reactants are known as substrates, and the catalysts are naturally occurring macromolecular substances known as enzymes. Enzymes possess specific binding sites for substrates, and are usually composed wholly or largely of protein, but RNA that has catalytic activity (ribozyme) is often also…	UCW_Tt-k31_contig_5274
>2.Molecular Function	GO:0003824	catalytic activity	Catalysis of a biochemical reaction at physiological temperatures. In biologically catalyzed reactions, the reactants are known as substrates, and the catalysts are naturally occurring macromolecular substances known as enzymes. Enzymes possess specific binding sites for substrates, and are usually composed wholly or largely of protein, but RNA that has catalytic activity (ribozyme) is often also…	UCW_Tt-k31_contig_5363
>2.Molecular Function	GO:0003824	catalytic activity	Catalysis of a biochemical reaction at physiological temperatures. In biologically catalyzed reactions, the reactants are known as substrates, and the catalysts are naturally occurring macromolecular substances known as enzymes. Enzymes possess specific binding sites for substrates, and are usually composed wholly or largely of protein, but RNA that has catalytic activity (ribozyme) is often also…	UCW_Tt-k31_contig_5751
>2.Molecular Function	GO:0003824	catalytic activity	Catalysis of a biochemical reaction at physiological temperatures. In biologically catalyzed reactions, the reactants are known as substrates, and the catalysts are naturally occurring macromolecular substances known as enzymes. Enzymes possess specific binding sites for substrates, and are usually composed wholly or largely of protein, but RNA that has catalytic activity (ribozyme) is often also…	UCW_Tt-k35_contig_10587
>2.Molecular Function	GO:0003824	catalytic activity	Catalysis of a biochemical reaction at physiological temperatures. In biologically catalyzed reactions, the reactants are known as substrates, and the catalysts are naturally occurring macromolecular substances known as enzymes. Enzymes possess specific binding sites for substrates, and are usually composed wholly or largely of protein, but RNA that has catalytic activity (ribozyme) is often also…	UCW_Tt-k35_contig_10775
>2.Molecular Function	GO:0003824	catalytic activity	Catalysis of a biochemical reaction at physiological temperatures. In biologically catalyzed reactions, the reactants are known as substrates, and the catalysts are naturally occurring macromolecular substances known as enzymes. Enzymes possess specific binding sites for substrates, and are usually composed wholly or largely of protein, but RNA that has catalytic activity (ribozyme) is often also…	UCW_Tt-k35_contig_1718
>2.Molecular Function	GO:0003824	catalytic activity	Catalysis of a biochemical reaction at physiological temperatures. In biologically catalyzed reactions, the reactants are known as substrates, and the catalysts are naturally occurring macromolecular substances known as enzymes. Enzymes possess specific binding sites for substrates, and are usually composed wholly or largely of protein, but RNA that has catalytic activity (ribozyme) is often also…	UCW_Tt-k35_contig_44340
>2.Molecular Function	GO:0003824	catalytic activity	Catalysis of a biochemical reaction at physiological temperatures. In biologically catalyzed reactions, the reactants are known as substrates, and the catalysts are naturally occurring macromolecular substances known as enzymes. Enzymes possess specific binding sites for substrates, and are usually composed wholly or largely of protein, but RNA that has catalytic activity (ribozyme) is often also…	UCW_Tt-k35_contig_6505
>2.Molecular Function	GO:0003824	catalytic activity	Catalysis of a biochemical reaction at physiological temperatures. In biologically catalyzed reactions, the reactants are known as substrates, and the catalysts are naturally occurring macromolecular substances known as enzymes. Enzymes possess specific binding sites for substrates, and are usually composed wholly or largely of protein, but RNA that has catalytic activity (ribozyme) is often also…	UCW_Tt-k35_contig_8394
>2.Molecular Function	GO:0003824	catalytic activity	Catalysis of a biochemical reaction at physiological temperatures. In biologically catalyzed reactions, the reactants are known as substrates, and the catalysts are naturally occurring macromolecular substances known as enzymes. Enzymes possess specific binding sites for substrates, and are usually composed wholly or largely of protein, but RNA that has catalytic activity (ribozyme) is often also…	UCW_Tt-k41_contig_17704
>2.Molecular Function	GO:0003824	catalytic activity	Catalysis of a biochemical reaction at physiological temperatures. In biologically catalyzed reactions, the reactants are known as substrates, and the catalysts are naturally occurring macromolecular substances known as enzymes. Enzymes possess specific binding sites for substrates, and are usually composed wholly or largely of protein, but RNA that has catalytic activity (ribozyme) is often also…	UCW_Tt-k41_contig_18606
>2.Molecular Function	GO:0003824	catalytic activity	Catalysis of a biochemical reaction at physiological temperatures. In biologically catalyzed reactions, the reactants are known as substrates, and the catalysts are naturally occurring macromolecular substances known as enzymes. Enzymes possess specific binding sites for substrates, and are usually composed wholly or largely of protein, but RNA that has catalytic activity (ribozyme) is often also…	UCW_Tt-k41_contig_27409
>2.Molecular Function	GO:0003824	catalytic activity	Catalysis of a biochemical reaction at physiological temperatures. In biologically catalyzed reactions, the reactants are known as substrates, and the catalysts are naturally occurring macromolecular substances known as enzymes. Enzymes possess specific binding sites for substrates, and are usually composed wholly or largely of protein, but RNA that has catalytic activity (ribozyme) is often also…	UCW_Tt-k41_contig_48504
>2.Molecular Function	GO:0003824	catalytic activity	Catalysis of a biochemical reaction at physiological temperatures. In biologically catalyzed reactions, the reactants are known as substrates, and the catalysts are naturally occurring macromolecular substances known as enzymes. Enzymes possess specific binding sites for substrates, and are usually composed wholly or largely of protein, but RNA that has catalytic activity (ribozyme) is often also…	UCW_Tt-k45_contig_26569
>2.Molecular Function	GO:0003824	catalytic activity	Catalysis of a biochemical reaction at physiological temperatures. In biologically catalyzed reactions, the reactants are known as substrates, and the catalysts are naturally occurring macromolecular substances known as enzymes. Enzymes possess specific binding sites for substrates, and are usually composed wholly or largely of protein, but RNA that has catalytic activity (ribozyme) is often also…	UCW_Tt-k45_contig_29030
>2.Molecular Function	GO:0003824	catalytic activity	Catalysis of a biochemical reaction at physiological temperatures. In biologically catalyzed reactions, the reactants are known as substrates, and the catalysts are naturally occurring macromolecular substances known as enzymes. Enzymes possess specific binding sites for substrates, and are usually composed wholly or largely of protein, but RNA that has catalytic activity (ribozyme) is often also…	UCW_Tt-k45_contig_64232
>2.Molecular Function	GO:0003824	catalytic activity	Catalysis of a biochemical reaction at physiological temperatures. In biologically catalyzed reactions, the reactants are known as substrates, and the catalysts are naturally occurring macromolecular substances known as enzymes. Enzymes possess specific binding sites for substrates, and are usually composed wholly or largely of protein, but RNA that has catalytic activity (ribozyme) is often also…	UCW_Tt-k45_contig_8093
>2.Molecular Function	GO:0003824	catalytic activity	Catalysis of a biochemical reaction at physiological temperatures. In biologically catalyzed reactions, the reactants are known as substrates, and the catalysts are naturally occurring macromolecular substances known as enzymes. Enzymes possess specific binding sites for substrates, and are usually composed wholly or largely of protein, but RNA that has catalytic activity (ribozyme) is often also…	UCW_Tt-k45_contig_9737
>2.Molecular Function	GO:0003824	catalytic activity	Catalysis of a biochemical reaction at physiological temperatures. In biologically catalyzed reactions, the reactants are known as substrates, and the catalysts are naturally occurring macromolecular substances known as enzymes. Enzymes possess specific binding sites for substrates, and are usually composed wholly or largely of protein, but RNA that has catalytic activity (ribozyme) is often also…	UCW_Tt-k51_contig_14928
>2.Molecular Function	GO:0003824	catalytic activity	Catalysis of a biochemical reaction at physiological temperatures. In biologically catalyzed reactions, the reactants are known as substrates, and the catalysts are naturally occurring macromolecular substances known as enzymes. Enzymes possess specific binding sites for substrates, and are usually composed wholly or largely of protein, but RNA that has catalytic activity (ribozyme) is often also…	UCW_Tt-k51_contig_25006
>2.Molecular Function	GO:0003824	catalytic activity	Catalysis of a biochemical reaction at physiological temperatures. In biologically catalyzed reactions, the reactants are known as substrates, and the catalysts are naturally occurring macromolecular substances known as enzymes. Enzymes possess specific binding sites for substrates, and are usually composed wholly or largely of protein, but RNA that has catalytic activity (ribozyme) is often also…	UCW_Tt-k51_contig_4056
>2.Molecular Function	GO:0003824	catalytic activity	Catalysis of a biochemical reaction at physiological temperatures. In biologically catalyzed reactions, the reactants are known as substrates, and the catalysts are naturally occurring macromolecular substances known as enzymes. Enzymes possess specific binding sites for substrates, and are usually composed wholly or largely of protein, but RNA that has catalytic activity (ribozyme) is often also…	UCW_Tt-k51_contig_64794
>2.Molecular Function	GO:0003824	catalytic activity	Catalysis of a biochemical reaction at physiological temperatures. In biologically catalyzed reactions, the reactants are known as substrates, and the catalysts are naturally occurring macromolecular substances known as enzymes. Enzymes possess specific binding sites for substrates, and are usually composed wholly or largely of protein, but RNA that has catalytic activity (ribozyme) is often also…	UCW_Tt-k55_contig_1067
>2.Molecular Function	GO:0003824	catalytic activity	Catalysis of a biochemical reaction at physiological temperatures. In biologically catalyzed reactions, the reactants are known as substrates, and the catalysts are naturally occurring macromolecular substances known as enzymes. Enzymes possess specific binding sites for substrates, and are usually composed wholly or largely of protein, but RNA that has catalytic activity (ribozyme) is often also…	UCW_Tt-k55_contig_14997
>2.Molecular Function	GO:0003824	catalytic activity	Catalysis of a biochemical reaction at physiological temperatures. In biologically catalyzed reactions, the reactants are known as substrates, and the catalysts are naturally occurring macromolecular substances known as enzymes. Enzymes possess specific binding sites for substrates, and are usually composed wholly or largely of protein, but RNA that has catalytic activity (ribozyme) is often also…	UCW_Tt-k55_contig_4354
>2.Molecular Function	GO:0003824	catalytic activity	Catalysis of a biochemical reaction at physiological temperatures. In biologically catalyzed reactions, the reactants are known as substrates, and the catalysts are naturally occurring macromolecular substances known as enzymes. Enzymes possess specific binding sites for substrates, and are usually composed wholly or largely of protein, but RNA that has catalytic activity (ribozyme) is often also…	UCW_Tt-k61_contig_10776
>2.Molecular Function	GO:0003824	catalytic activity	Catalysis of a biochemical reaction at physiological temperatures. In biologically catalyzed reactions, the reactants are known as substrates, and the catalysts are naturally occurring macromolecular substances known as enzymes. Enzymes possess specific binding sites for substrates, and are usually composed wholly or largely of protein, but RNA that has catalytic activity (ribozyme) is often also…	UCW_Tt-k61_contig_15262
>2.Molecular Function	GO:0003824	catalytic activity	Catalysis of a biochemical reaction at physiological temperatures. In biologically catalyzed reactions, the reactants are known as substrates, and the catalysts are naturally occurring macromolecular substances known as enzymes. Enzymes possess specific binding sites for substrates, and are usually composed wholly or largely of protein, but RNA that has catalytic activity (ribozyme) is often also…	UCW_Tt-k61_contig_32833
>2.Molecular Function	GO:0003824	catalytic activity	Catalysis of a biochemical reaction at physiological temperatures. In biologically catalyzed reactions, the reactants are known as substrates, and the catalysts are naturally occurring macromolecular substances known as enzymes. Enzymes possess specific binding sites for substrates, and are usually composed wholly or largely of protein, but RNA that has catalytic activity (ribozyme) is often also…	UCW_Tt-k61_contig_4715
>2.Molecular Function	GO:0003824	catalytic activity	Catalysis of a biochemical reaction at physiological temperatures. In biologically catalyzed reactions, the reactants are known as substrates, and the catalysts are naturally occurring macromolecular substances known as enzymes. Enzymes possess specific binding sites for substrates, and are usually composed wholly or largely of protein, but RNA that has catalytic activity (ribozyme) is often also…	UCW_Tt-k63_contig_10890
>2.Molecular Function	GO:0003824	catalytic activity	Catalysis of a biochemical reaction at physiological temperatures. In biologically catalyzed reactions, the reactants are known as substrates, and the catalysts are naturally occurring macromolecular substances known as enzymes. Enzymes possess specific binding sites for substrates, and are usually composed wholly or largely of protein, but RNA that has catalytic activity (ribozyme) is often also…	UCW_Tt-k63_contig_14388
>2.Molecular Function	GO:0003824	catalytic activity	Catalysis of a biochemical reaction at physiological temperatures. In biologically catalyzed reactions, the reactants are known as substrates, and the catalysts are naturally occurring macromolecular substances known as enzymes. Enzymes possess specific binding sites for substrates, and are usually composed wholly or largely of protein, but RNA that has catalytic activity (ribozyme) is often also…	UCW_Tt-k63_contig_2056
>2.Molecular Function	GO:0003824	catalytic activity	Catalysis of a biochemical reaction at physiological temperatures. In biologically catalyzed reactions, the reactants are known as substrates, and the catalysts are naturally occurring macromolecular substances known as enzymes. Enzymes possess specific binding sites for substrates, and are usually composed wholly or largely of protein, but RNA that has catalytic activity (ribozyme) is often also…	UCW_Tt-k63_contig_24923
>2.Molecular Function	GO:0003824	catalytic activity	Catalysis of a biochemical reaction at physiological temperatures. In biologically catalyzed reactions, the reactants are known as substrates, and the catalysts are naturally occurring macromolecular substances known as enzymes. Enzymes possess specific binding sites for substrates, and are usually composed wholly or largely of protein, but RNA that has catalytic activity (ribozyme) is often also…	UCW_Tt-k63_contig_41027
>2.Molecular Function	GO:0003824	catalytic activity	Catalysis of a biochemical reaction at physiological temperatures. In biologically catalyzed reactions, the reactants are known as substrates, and the catalysts are naturally occurring macromolecular substances known as enzymes. Enzymes possess specific binding sites for substrates, and are usually composed wholly or largely of protein, but RNA that has catalytic activity (ribozyme) is often also…	UCW_Tt-k63_contig_50113
>2.Molecular Function	GO:0003824	catalytic activity	Catalysis of a biochemical reaction at physiological temperatures. In biologically catalyzed reactions, the reactants are known as substrates, and the catalysts are naturally occurring macromolecular substances known as enzymes. Enzymes possess specific binding sites for substrates, and are usually composed wholly or largely of protein, but RNA that has catalytic activity (ribozyme) is often also…	UCW_Tt-k63_contig_9117
>2.Molecular Function	GO:0003824	catalytic activity	Catalysis of a biochemical reaction at physiological temperatures. In biologically catalyzed reactions, the reactants are known as substrates, and the catalysts are naturally occurring macromolecular substances known as enzymes. Enzymes possess specific binding sites for substrates, and are usually composed wholly or largely of protein, but RNA that has catalytic activity (ribozyme) is often also…	UCW_Tt-k21_contig_17432
>2.Molecular Function	GO:0003824	catalytic activity	Catalysis of a biochemical reaction at physiological temperatures. In biologically catalyzed reactions, the reactants are known as substrates, and the catalysts are naturally occurring macromolecular substances known as enzymes. Enzymes possess specific binding sites for substrates, and are usually composed wholly or largely of protein, but RNA that has catalytic activity (ribozyme) is often also…	UCW_Tt-k21_contig_1904
>2.Molecular Function	GO:0003824	catalytic activity	Catalysis of a biochemical reaction at physiological temperatures. In biologically catalyzed reactions, the reactants are known as substrates, and the catalysts are naturally occurring macromolecular substances known as enzymes. Enzymes possess specific binding sites for substrates, and are usually composed wholly or largely of protein, but RNA that has catalytic activity (ribozyme) is often also…	UCW_Tt-k25_contig_33794
>2.Molecular Function	GO:0003824	catalytic activity	Catalysis of a biochemical reaction at physiological temperatures. In biologically catalyzed reactions, the reactants are known as substrates, and the catalysts are naturally occurring macromolecular substances known as enzymes. Enzymes possess specific binding sites for substrates, and are usually composed wholly or largely of protein, but RNA that has catalytic activity (ribozyme) is often also…	UCW_Tt-k31_contig_10200
>2.Molecular Function	GO:0003824	catalytic activity	Catalysis of a biochemical reaction at physiological temperatures. In biologically catalyzed reactions, the reactants are known as substrates, and the catalysts are naturally occurring macromolecular substances known as enzymes. Enzymes possess specific binding sites for substrates, and are usually composed wholly or largely of protein, but RNA that has catalytic activity (ribozyme) is often also…	UCW_Tt-k31_contig_14946
>2.Molecular Function	GO:0003824	catalytic activity	Catalysis of a biochemical reaction at physiological temperatures. In biologically catalyzed reactions, the reactants are known as substrates, and the catalysts are naturally occurring macromolecular substances known as enzymes. Enzymes possess specific binding sites for substrates, and are usually composed wholly or largely of protein, but RNA that has catalytic activity (ribozyme) is often also…	UCW_Tt-k31_contig_2247
>2.Molecular Function	GO:0003824	catalytic activity	Catalysis of a biochemical reaction at physiological temperatures. In biologically catalyzed reactions, the reactants are known as substrates, and the catalysts are naturally occurring macromolecular substances known as enzymes. Enzymes possess specific binding sites for substrates, and are usually composed wholly or largely of protein, but RNA that has catalytic activity (ribozyme) is often also…	UCW_Tt-k31_contig_24151
>2.Molecular Function	GO:0003824	catalytic activity	Catalysis of a biochemical reaction at physiological temperatures. In biologically catalyzed reactions, the reactants are known as substrates, and the catalysts are naturally occurring macromolecular substances known as enzymes. Enzymes possess specific binding sites for substrates, and are usually composed wholly or largely of protein, but RNA that has catalytic activity (ribozyme) is often also…	UCW_Tt-k31_contig_30282
>2.Molecular Function	GO:0003824	catalytic activity	Catalysis of a biochemical reaction at physiological temperatures. In biologically catalyzed reactions, the reactants are known as substrates, and the catalysts are naturally occurring macromolecular substances known as enzymes. Enzymes possess specific binding sites for substrates, and are usually composed wholly or largely of protein, but RNA that has catalytic activity (ribozyme) is often also…	UCW_Tt-k31_contig_3545
>2.Molecular Function	GO:0003824	catalytic activity	Catalysis of a biochemical reaction at physiological temperatures. In biologically catalyzed reactions, the reactants are known as substrates, and the catalysts are naturally occurring macromolecular substances known as enzymes. Enzymes possess specific binding sites for substrates, and are usually composed wholly or largely of protein, but RNA that has catalytic activity (ribozyme) is often also…	UCW_Tt-k31_contig_364
>2.Molecular Function	GO:0003824	catalytic activity	Catalysis of a biochemical reaction at physiological temperatures. In biologically catalyzed reactions, the reactants are known as substrates, and the catalysts are naturally occurring macromolecular substances known as enzymes. Enzymes possess specific binding sites for substrates, and are usually composed wholly or largely of protein, but RNA that has catalytic activity (ribozyme) is often also…	UCW_Tt-k31_contig_5566
>2.Molecular Function	GO:0003824	catalytic activity	Catalysis of a biochemical reaction at physiological temperatures. In biologically catalyzed reactions, the reactants are known as substrates, and the catalysts are naturally occurring macromolecular substances known as enzymes. Enzymes possess specific binding sites for substrates, and are usually composed wholly or largely of protein, but RNA that has catalytic activity (ribozyme) is often also…	UCW_Tt-k35_contig_13937
>2.Molecular Function	GO:0003824	catalytic activity	Catalysis of a biochemical reaction at physiological temperatures. In biologically catalyzed reactions, the reactants are known as substrates, and the catalysts are naturally occurring macromolecular substances known as enzymes. Enzymes possess specific binding sites for substrates, and are usually composed wholly or largely of protein, but RNA that has catalytic activity (ribozyme) is often also…	UCW_Tt-k35_contig_14842
>2.Molecular Function	GO:0003824	catalytic activity	Catalysis of a biochemical reaction at physiological temperatures. In biologically catalyzed reactions, the reactants are known as substrates, and the catalysts are naturally occurring macromolecular substances known as enzymes. Enzymes possess specific binding sites for substrates, and are usually composed wholly or largely of protein, but RNA that has catalytic activity (ribozyme) is often also…	UCW_Tt-k35_contig_34239
>2.Molecular Function	GO:0003824	catalytic activity	Catalysis of a biochemical reaction at physiological temperatures. In biologically catalyzed reactions, the reactants are known as substrates, and the catalysts are naturally occurring macromolecular substances known as enzymes. Enzymes possess specific binding sites for substrates, and are usually composed wholly or largely of protein, but RNA that has catalytic activity (ribozyme) is often also…	UCW_Tt-k35_contig_78013
>2.Molecular Function	GO:0003824	catalytic activity	Catalysis of a biochemical reaction at physiological temperatures. In biologically catalyzed reactions, the reactants are known as substrates, and the catalysts are naturally occurring macromolecular substances known as enzymes. Enzymes possess specific binding sites for substrates, and are usually composed wholly or largely of protein, but RNA that has catalytic activity (ribozyme) is often also…	UCW_Tt-k41_contig_27912
>2.Molecular Function	GO:0003824	catalytic activity	Catalysis of a biochemical reaction at physiological temperatures. In biologically catalyzed reactions, the reactants are known as substrates, and the catalysts are naturally occurring macromolecular substances known as enzymes. Enzymes possess specific binding sites for substrates, and are usually composed wholly or largely of protein, but RNA that has catalytic activity (ribozyme) is often also…	UCW_Tt-k41_contig_753
>2.Molecular Function	GO:0003824	catalytic activity	Catalysis of a biochemical reaction at physiological temperatures. In biologically catalyzed reactions, the reactants are known as substrates, and the catalysts are naturally occurring macromolecular substances known as enzymes. Enzymes possess specific binding sites for substrates, and are usually composed wholly or largely of protein, but RNA that has catalytic activity (ribozyme) is often also…	UCW_Tt-k45_contig_7585
>2.Molecular Function	GO:0003824	catalytic activity	Catalysis of a biochemical reaction at physiological temperatures. In biologically catalyzed reactions, the reactants are known as substrates, and the catalysts are naturally occurring macromolecular substances known as enzymes. Enzymes possess specific binding sites for substrates, and are usually composed wholly or largely of protein, but RNA that has catalytic activity (ribozyme) is often also…	UCW_Tt-k55_contig_35437
>2.Molecular Function	GO:0003824	catalytic activity	Catalysis of a biochemical reaction at physiological temperatures. In biologically catalyzed reactions, the reactants are known as substrates, and the catalysts are naturally occurring macromolecular substances known as enzymes. Enzymes possess specific binding sites for substrates, and are usually composed wholly or largely of protein, but RNA that has catalytic activity (ribozyme) is often also…	UCW_Tt-k55_contig_46089
>2.Molecular Function	GO:0003824	catalytic activity	Catalysis of a biochemical reaction at physiological temperatures. In biologically catalyzed reactions, the reactants are known as substrates, and the catalysts are naturally occurring macromolecular substances known as enzymes. Enzymes possess specific binding sites for substrates, and are usually composed wholly or largely of protein, but RNA that has catalytic activity (ribozyme) is often also…	UCW_Tt-k55_contig_68693
>2.Molecular Function	GO:0003824	catalytic activity	Catalysis of a biochemical reaction at physiological temperatures. In biologically catalyzed reactions, the reactants are known as substrates, and the catalysts are naturally occurring macromolecular substances known as enzymes. Enzymes possess specific binding sites for substrates, and are usually composed wholly or largely of protein, but RNA that has catalytic activity (ribozyme) is often also…	UCW_Tt-k63_contig_19375
>2.Molecular Function	GO:0003824	catalytic activity	Catalysis of a biochemical reaction at physiological temperatures. In biologically catalyzed reactions, the reactants are known as substrates, and the catalysts are naturally occurring macromolecular substances known as enzymes. Enzymes possess specific binding sites for substrates, and are usually composed wholly or largely of protein, but RNA that has catalytic activity (ribozyme) is often also…	UCW_Tt-k63_contig_22091
>2.Molecular Function	GO:0003824	catalytic activity	Catalysis of a biochemical reaction at physiological temperatures. In biologically catalyzed reactions, the reactants are known as substrates, and the catalysts are naturally occurring macromolecular substances known as enzymes. Enzymes possess specific binding sites for substrates, and are usually composed wholly or largely of protein, but RNA that has catalytic activity (ribozyme) is often also…	UCW_Tt-k63_contig_49017
>3.Biological Process	GO:0008152	metabolic process	The chemical reactions and pathways, including anabolism and catabolism, by which living organisms transform chemical substances. Metabolic processes typically transform small molecules, but also include macromolecular processes such as DNA repair and replication, and protein synthesis and degradation.	UCW_Tt-k21_contig_11862
>3.Biological Process	GO:0008152	metabolic process	The chemical reactions and pathways, including anabolism and catabolism, by which living organisms transform chemical substances. Metabolic processes typically transform small molecules, but also include macromolecular processes such as DNA repair and replication, and protein synthesis and degradation.	UCW_Tt-k21_contig_16480
>3.Biological Process	GO:0008152	metabolic process	The chemical reactions and pathways, including anabolism and catabolism, by which living organisms transform chemical substances. Metabolic processes typically transform small molecules, but also include macromolecular processes such as DNA repair and replication, and protein synthesis and degradation.	UCW_Tt-k21_contig_23051
>3.Biological Process	GO:0008152	metabolic process	The chemical reactions and pathways, including anabolism and catabolism, by which living organisms transform chemical substances. Metabolic processes typically transform small molecules, but also include macromolecular processes such as DNA repair and replication, and protein synthesis and degradation.	UCW_Tt-k21_contig_23263
>3.Biological Process	GO:0008152	metabolic process	The chemical reactions and pathways, including anabolism and catabolism, by which living organisms transform chemical substances. Metabolic processes typically transform small molecules, but also include macromolecular processes such as DNA repair and replication, and protein synthesis and degradation.	UCW_Tt-k21_contig_24827
>3.Biological Process	GO:0008152	metabolic process	The chemical reactions and pathways, including anabolism and catabolism, by which living organisms transform chemical substances. Metabolic processes typically transform small molecules, but also include macromolecular processes such as DNA repair and replication, and protein synthesis and degradation.	UCW_Tt-k21_contig_2984
>3.Biological Process	GO:0008152	metabolic process	The chemical reactions and pathways, including anabolism and catabolism, by which living organisms transform chemical substances. Metabolic processes typically transform small molecules, but also include macromolecular processes such as DNA repair and replication, and protein synthesis and degradation.	UCW_Tt-k21_contig_36593
>3.Biological Process	GO:0008152	metabolic process	The chemical reactions and pathways, including anabolism and catabolism, by which living organisms transform chemical substances. Metabolic processes typically transform small molecules, but also include macromolecular processes such as DNA repair and replication, and protein synthesis and degradation.	UCW_Tt-k21_contig_44743
>3.Biological Process	GO:0008152	metabolic process	The chemical reactions and pathways, including anabolism and catabolism, by which living organisms transform chemical substances. Metabolic processes typically transform small molecules, but also include macromolecular processes such as DNA repair and replication, and protein synthesis and degradation.	UCW_Tt-k21_contig_54762
>3.Biological Process	GO:0008152	metabolic process	The chemical reactions and pathways, including anabolism and catabolism, by which living organisms transform chemical substances. Metabolic processes typically transform small molecules, but also include macromolecular processes such as DNA repair and replication, and protein synthesis and degradation.	UCW_Tt-k21_contig_8744
>3.Biological Process	GO:0008152	metabolic process	The chemical reactions and pathways, including anabolism and catabolism, by which living organisms transform chemical substances. Metabolic processes typically transform small molecules, but also include macromolecular processes such as DNA repair and replication, and protein synthesis and degradation.	UCW_Tt-k25_contig_2709
>3.Biological Process	GO:0008152	metabolic process	The chemical reactions and pathways, including anabolism and catabolism, by which living organisms transform chemical substances. Metabolic processes typically transform small molecules, but also include macromolecular processes such as DNA repair and replication, and protein synthesis and degradation.	UCW_Tt-k25_contig_28260
>3.Biological Process	GO:0008152	metabolic process	The chemical reactions and pathways, including anabolism and catabolism, by which living organisms transform chemical substances. Metabolic processes typically transform small molecules, but also include macromolecular processes such as DNA repair and replication, and protein synthesis and degradation.	UCW_Tt-k25_contig_30813
>3.Biological Process	GO:0008152	metabolic process	The chemical reactions and pathways, including anabolism and catabolism, by which living organisms transform chemical substances. Metabolic processes typically transform small molecules, but also include macromolecular processes such as DNA repair and replication, and protein synthesis and degradation.	UCW_Tt-k25_contig_33790
>3.Biological Process	GO:0008152	metabolic process	The chemical reactions and pathways, including anabolism and catabolism, by which living organisms transform chemical substances. Metabolic processes typically transform small molecules, but also include macromolecular processes such as DNA repair and replication, and protein synthesis and degradation.	UCW_Tt-k25_contig_44720
>3.Biological Process	GO:0008152	metabolic process	The chemical reactions and pathways, including anabolism and catabolism, by which living organisms transform chemical substances. Metabolic processes typically transform small molecules, but also include macromolecular processes such as DNA repair and replication, and protein synthesis and degradation.	UCW_Tt-k25_contig_496
>3.Biological Process	GO:0008152	metabolic process	The chemical reactions and pathways, including anabolism and catabolism, by which living organisms transform chemical substances. Metabolic processes typically transform small molecules, but also include macromolecular processes such as DNA repair and replication, and protein synthesis and degradation.	UCW_Tt-k25_contig_54104
>3.Biological Process	GO:0008152	metabolic process	The chemical reactions and pathways, including anabolism and catabolism, by which living organisms transform chemical substances. Metabolic processes typically transform small molecules, but also include macromolecular processes such as DNA repair and replication, and protein synthesis and degradation.	UCW_Tt-k25_contig_7551
>3.Biological Process	GO:0008152	metabolic process	The chemical reactions and pathways, including anabolism and catabolism, by which living organisms transform chemical substances. Metabolic processes typically transform small molecules, but also include macromolecular processes such as DNA repair and replication, and protein synthesis and degradation.	UCW_Tt-k25_contig_9158
>3.Biological Process	GO:0008152	metabolic process	The chemical reactions and pathways, including anabolism and catabolism, by which living organisms transform chemical substances. Metabolic processes typically transform small molecules, but also include macromolecular processes such as DNA repair and replication, and protein synthesis and degradation.	UCW_Tt-k25_contig_9684
>3.Biological Process	GO:0008152	metabolic process	The chemical reactions and pathways, including anabolism and catabolism, by which living organisms transform chemical substances. Metabolic processes typically transform small molecules, but also include macromolecular processes such as DNA repair and replication, and protein synthesis and degradation.	UCW_Tt-k31_contig_18521
>3.Biological Process	GO:0008152	metabolic process	The chemical reactions and pathways, including anabolism and catabolism, by which living organisms transform chemical substances. Metabolic processes typically transform small molecules, but also include macromolecular processes such as DNA repair and replication, and protein synthesis and degradation.	UCW_Tt-k31_contig_39526
>3.Biological Process	GO:0008152	metabolic process	The chemical reactions and pathways, including anabolism and catabolism, by which living organisms transform chemical substances. Metabolic processes typically transform small molecules, but also include macromolecular processes such as DNA repair and replication, and protein synthesis and degradation.	UCW_Tt-k31_contig_42160
>3.Biological Process	GO:0008152	metabolic process	The chemical reactions and pathways, including anabolism and catabolism, by which living organisms transform chemical substances. Metabolic processes typically transform small molecules, but also include macromolecular processes such as DNA repair and replication, and protein synthesis and degradation.	UCW_Tt-k31_contig_8611
>3.Biological Process	GO:0008152	metabolic process	The chemical reactions and pathways, including anabolism and catabolism, by which living organisms transform chemical substances. Metabolic processes typically transform small molecules, but also include macromolecular processes such as DNA repair and replication, and protein synthesis and degradation.	UCW_Tt-k35_contig_1718
>3.Biological Process	GO:0008152	metabolic process	The chemical reactions and pathways, including anabolism and catabolism, by which living organisms transform chemical substances. Metabolic processes typically transform small molecules, but also include macromolecular processes such as DNA repair and replication, and protein synthesis and degradation.	UCW_Tt-k35_contig_3277
>3.Biological Process	GO:0008152	metabolic process	The chemical reactions and pathways, including anabolism and catabolism, by which living organisms transform chemical substances. Metabolic processes typically transform small molecules, but also include macromolecular processes such as DNA repair and replication, and protein synthesis and degradation.	UCW_Tt-k35_contig_42157
>3.Biological Process	GO:0008152	metabolic process	The chemical reactions and pathways, including anabolism and catabolism, by which living organisms transform chemical substances. Metabolic processes typically transform small molecules, but also include macromolecular processes such as DNA repair and replication, and protein synthesis and degradation.	UCW_Tt-k35_contig_44340
>3.Biological Process	GO:0008152	metabolic process	The chemical reactions and pathways, including anabolism and catabolism, by which living organisms transform chemical substances. Metabolic processes typically transform small molecules, but also include macromolecular processes such as DNA repair and replication, and protein synthesis and degradation.	UCW_Tt-k35_contig_7141
>3.Biological Process	GO:0008152	metabolic process	The chemical reactions and pathways, including anabolism and catabolism, by which living organisms transform chemical substances. Metabolic processes typically transform small molecules, but also include macromolecular processes such as DNA repair and replication, and protein synthesis and degradation.	UCW_Tt-k35_contig_8564
>3.Biological Process	GO:0008152	metabolic process	The chemical reactions and pathways, including anabolism and catabolism, by which living organisms transform chemical substances. Metabolic processes typically transform small molecules, but also include macromolecular processes such as DNA repair and replication, and protein synthesis and degradation.	UCW_Tt-k35_contig_9866
>3.Biological Process	GO:0008152	metabolic process	The chemical reactions and pathways, including anabolism and catabolism, by which living organisms transform chemical substances. Metabolic processes typically transform small molecules, but also include macromolecular processes such as DNA repair and replication, and protein synthesis and degradation.	UCW_Tt-k41_contig_16263
>3.Biological Process	GO:0008152	metabolic process	The chemical reactions and pathways, including anabolism and catabolism, by which living organisms transform chemical substances. Metabolic processes typically transform small molecules, but also include macromolecular processes such as DNA repair and replication, and protein synthesis and degradation.	UCW_Tt-k41_contig_17704
>3.Biological Process	GO:0008152	metabolic process	The chemical reactions and pathways, including anabolism and catabolism, by which living organisms transform chemical substances. Metabolic processes typically transform small molecules, but also include macromolecular processes such as DNA repair and replication, and protein synthesis and degradation.	UCW_Tt-k41_contig_40196
>3.Biological Process	GO:0008152	metabolic process	The chemical reactions and pathways, including anabolism and catabolism, by which living organisms transform chemical substances. Metabolic processes typically transform small molecules, but also include macromolecular processes such as DNA repair and replication, and protein synthesis and degradation.	UCW_Tt-k41_contig_63106
>3.Biological Process	GO:0008152	metabolic process	The chemical reactions and pathways, including anabolism and catabolism, by which living organisms transform chemical substances. Metabolic processes typically transform small molecules, but also include macromolecular processes such as DNA repair and replication, and protein synthesis and degradation.	UCW_Tt-k41_contig_71816
>3.Biological Process	GO:0008152	metabolic process	The chemical reactions and pathways, including anabolism and catabolism, by which living organisms transform chemical substances. Metabolic processes typically transform small molecules, but also include macromolecular processes such as DNA repair and replication, and protein synthesis and degradation.	UCW_Tt-k41_contig_8564
>3.Biological Process	GO:0008152	metabolic process	The chemical reactions and pathways, including anabolism and catabolism, by which living organisms transform chemical substances. Metabolic processes typically transform small molecules, but also include macromolecular processes such as DNA repair and replication, and protein synthesis and degradation.	UCW_Tt-k45_contig_32969
>3.Biological Process	GO:0008152	metabolic process	The chemical reactions and pathways, including anabolism and catabolism, by which living organisms transform chemical substances. Metabolic processes typically transform small molecules, but also include macromolecular processes such as DNA repair and replication, and protein synthesis and degradation.	UCW_Tt-k45_contig_3408
>3.Biological Process	GO:0008152	metabolic process	The chemical reactions and pathways, including anabolism and catabolism, by which living organisms transform chemical substances. Metabolic processes typically transform small molecules, but also include macromolecular processes such as DNA repair and replication, and protein synthesis and degradation.	UCW_Tt-k45_contig_8093
>3.Biological Process	GO:0008152	metabolic process	The chemical reactions and pathways, including anabolism and catabolism, by which living organisms transform chemical substances. Metabolic processes typically transform small molecules, but also include macromolecular processes such as DNA repair and replication, and protein synthesis and degradation.	UCW_Tt-k45_contig_82739
>3.Biological Process	GO:0008152	metabolic process	The chemical reactions and pathways, including anabolism and catabolism, by which living organisms transform chemical substances. Metabolic processes typically transform small molecules, but also include macromolecular processes such as DNA repair and replication, and protein synthesis and degradation.	UCW_Tt-k51_contig_12392
>3.Biological Process	GO:0008152	metabolic process	The chemical reactions and pathways, including anabolism and catabolism, by which living organisms transform chemical substances. Metabolic processes typically transform small molecules, but also include macromolecular processes such as DNA repair and replication, and protein synthesis and degradation.	UCW_Tt-k51_contig_22731
>3.Biological Process	GO:0008152	metabolic process	The chemical reactions and pathways, including anabolism and catabolism, by which living organisms transform chemical substances. Metabolic processes typically transform small molecules, but also include macromolecular processes such as DNA repair and replication, and protein synthesis and degradation.	UCW_Tt-k51_contig_7286
>3.Biological Process	GO:0008152	metabolic process	The chemical reactions and pathways, including anabolism and catabolism, by which living organisms transform chemical substances. Metabolic processes typically transform small molecules, but also include macromolecular processes such as DNA repair and replication, and protein synthesis and degradation.	UCW_Tt-k51_contig_84910
>3.Biological Process	GO:0008152	metabolic process	The chemical reactions and pathways, including anabolism and catabolism, by which living organisms transform chemical substances. Metabolic processes typically transform small molecules, but also include macromolecular processes such as DNA repair and replication, and protein synthesis and degradation.	UCW_Tt-k55_contig_4354
>3.Biological Process	GO:0008152	metabolic process	The chemical reactions and pathways, including anabolism and catabolism, by which living organisms transform chemical substances. Metabolic processes typically transform small molecules, but also include macromolecular processes such as DNA repair and replication, and protein synthesis and degradation.	UCW_Tt-k55_contig_73652
>3.Biological Process	GO:0008152	metabolic process	The chemical reactions and pathways, including anabolism and catabolism, by which living organisms transform chemical substances. Metabolic processes typically transform small molecules, but also include macromolecular processes such as DNA repair and replication, and protein synthesis and degradation.	UCW_Tt-k61_contig_10776
>3.Biological Process	GO:0008152	metabolic process	The chemical reactions and pathways, including anabolism and catabolism, by which living organisms transform chemical substances. Metabolic processes typically transform small molecules, but also include macromolecular processes such as DNA repair and replication, and protein synthesis and degradation.	UCW_Tt-k61_contig_430
>3.Biological Process	GO:0008152	metabolic process	The chemical reactions and pathways, including anabolism and catabolism, by which living organisms transform chemical substances. Metabolic processes typically transform small molecules, but also include macromolecular processes such as DNA repair and replication, and protein synthesis and degradation.	UCW_Tt-k61_contig_51759
>3.Biological Process	GO:0008152	metabolic process	The chemical reactions and pathways, including anabolism and catabolism, by which living organisms transform chemical substances. Metabolic processes typically transform small molecules, but also include macromolecular processes such as DNA repair and replication, and protein synthesis and degradation.	UCW_Tt-k61_contig_5827
>3.Biological Process	GO:0008152	metabolic process	The chemical reactions and pathways, including anabolism and catabolism, by which living organisms transform chemical substances. Metabolic processes typically transform small molecules, but also include macromolecular processes such as DNA repair and replication, and protein synthesis and degradation.	UCW_Tt-k63_contig_17594
>3.Biological Process	GO:0008152	metabolic process	The chemical reactions and pathways, including anabolism and catabolism, by which living organisms transform chemical substances. Metabolic processes typically transform small molecules, but also include macromolecular processes such as DNA repair and replication, and protein synthesis and degradation.	UCW_Tt-k63_contig_24923
>3.Biological Process	GO:0008152	metabolic process	The chemical reactions and pathways, including anabolism and catabolism, by which living organisms transform chemical substances. Metabolic processes typically transform small molecules, but also include macromolecular processes such as DNA repair and replication, and protein synthesis and degradation.	UCW_Tt-k63_contig_50113
>3.Biological Process	GO:0008152	metabolic process	The chemical reactions and pathways, including anabolism and catabolism, by which living organisms transform chemical substances. Metabolic processes typically transform small molecules, but also include macromolecular processes such as DNA repair and replication, and protein synthesis and degradation.	UCW_Tt-k63_contig_54849
>3.Biological Process	GO:0008152	metabolic process	The chemical reactions and pathways, including anabolism and catabolism, by which living organisms transform chemical substances. Metabolic processes typically transform small molecules, but also include macromolecular processes such as DNA repair and replication, and protein synthesis and degradation.	UCW_Tt-k21_contig_3399
>3.Biological Process	GO:0008152	metabolic process	The chemical reactions and pathways, including anabolism and catabolism, by which living organisms transform chemical substances. Metabolic processes typically transform small molecules, but also include macromolecular processes such as DNA repair and replication, and protein synthesis and degradation.	UCW_Tt-k21_contig_41911
>3.Biological Process	GO:0008152	metabolic process	The chemical reactions and pathways, including anabolism and catabolism, by which living organisms transform chemical substances. Metabolic processes typically transform small molecules, but also include macromolecular processes such as DNA repair and replication, and protein synthesis and degradation.	UCW_Tt-k25_contig_2675
>3.Biological Process	GO:0008152	metabolic process	The chemical reactions and pathways, including anabolism and catabolism, by which living organisms transform chemical substances. Metabolic processes typically transform small molecules, but also include macromolecular processes such as DNA repair and replication, and protein synthesis and degradation.	UCW_Tt-k31_contig_13660
>3.Biological Process	GO:0008152	metabolic process	The chemical reactions and pathways, including anabolism and catabolism, by which living organisms transform chemical substances. Metabolic processes typically transform small molecules, but also include macromolecular processes such as DNA repair and replication, and protein synthesis and degradation.	UCW_Tt-k31_contig_27612
>3.Biological Process	GO:0008152	metabolic process	The chemical reactions and pathways, including anabolism and catabolism, by which living organisms transform chemical substances. Metabolic processes typically transform small molecules, but also include macromolecular processes such as DNA repair and replication, and protein synthesis and degradation.	UCW_Tt-k31_contig_30282
>3.Biological Process	GO:0008152	metabolic process	The chemical reactions and pathways, including anabolism and catabolism, by which living organisms transform chemical substances. Metabolic processes typically transform small molecules, but also include macromolecular processes such as DNA repair and replication, and protein synthesis and degradation.	UCW_Tt-k35_contig_1798
>3.Biological Process	GO:0008152	metabolic process	The chemical reactions and pathways, including anabolism and catabolism, by which living organisms transform chemical substances. Metabolic processes typically transform small molecules, but also include macromolecular processes such as DNA repair and replication, and protein synthesis and degradation.	UCW_Tt-k35_contig_34239
>3.Biological Process	GO:0008152	metabolic process	The chemical reactions and pathways, including anabolism and catabolism, by which living organisms transform chemical substances. Metabolic processes typically transform small molecules, but also include macromolecular processes such as DNA repair and replication, and protein synthesis and degradation.	UCW_Tt-k35_contig_37595
>3.Biological Process	GO:0008152	metabolic process	The chemical reactions and pathways, including anabolism and catabolism, by which living organisms transform chemical substances. Metabolic processes typically transform small molecules, but also include macromolecular processes such as DNA repair and replication, and protein synthesis and degradation.	UCW_Tt-k35_contig_46254
>3.Biological Process	GO:0008152	metabolic process	The chemical reactions and pathways, including anabolism and catabolism, by which living organisms transform chemical substances. Metabolic processes typically transform small molecules, but also include macromolecular processes such as DNA repair and replication, and protein synthesis and degradation.	UCW_Tt-k35_contig_63097
>3.Biological Process	GO:0008152	metabolic process	The chemical reactions and pathways, including anabolism and catabolism, by which living organisms transform chemical substances. Metabolic processes typically transform small molecules, but also include macromolecular processes such as DNA repair and replication, and protein synthesis and degradation.	UCW_Tt-k35_contig_78013
>3.Biological Process	GO:0008152	metabolic process	The chemical reactions and pathways, including anabolism and catabolism, by which living organisms transform chemical substances. Metabolic processes typically transform small molecules, but also include macromolecular processes such as DNA repair and replication, and protein synthesis and degradation.	UCW_Tt-k41_contig_9530
>3.Biological Process	GO:0008152	metabolic process	The chemical reactions and pathways, including anabolism and catabolism, by which living organisms transform chemical substances. Metabolic processes typically transform small molecules, but also include macromolecular processes such as DNA repair and replication, and protein synthesis and degradation.	UCW_Tt-k45_contig_63427
>3.Biological Process	GO:0008152	metabolic process	The chemical reactions and pathways, including anabolism and catabolism, by which living organisms transform chemical substances. Metabolic processes typically transform small molecules, but also include macromolecular processes such as DNA repair and replication, and protein synthesis and degradation.	UCW_Tt-k45_contig_8241
>3.Biological Process	GO:0008152	metabolic process	The chemical reactions and pathways, including anabolism and catabolism, by which living organisms transform chemical substances. Metabolic processes typically transform small molecules, but also include macromolecular processes such as DNA repair and replication, and protein synthesis and degradation.	UCW_Tt-k45_contig_9505
>3.Biological Process	GO:0008152	metabolic process	The chemical reactions and pathways, including anabolism and catabolism, by which living organisms transform chemical substances. Metabolic processes typically transform small molecules, but also include macromolecular processes such as DNA repair and replication, and protein synthesis and degradation.	UCW_Tt-k51_contig_10371
>3.Biological Process	GO:0008152	metabolic process	The chemical reactions and pathways, including anabolism and catabolism, by which living organisms transform chemical substances. Metabolic processes typically transform small molecules, but also include macromolecular processes such as DNA repair and replication, and protein synthesis and degradation.	UCW_Tt-k51_contig_29423
>3.Biological Process	GO:0008152	metabolic process	The chemical reactions and pathways, including anabolism and catabolism, by which living organisms transform chemical substances. Metabolic processes typically transform small molecules, but also include macromolecular processes such as DNA repair and replication, and protein synthesis and degradation.	UCW_Tt-k51_contig_46152
>3.Biological Process	GO:0008152	metabolic process	The chemical reactions and pathways, including anabolism and catabolism, by which living organisms transform chemical substances. Metabolic processes typically transform small molecules, but also include macromolecular processes such as DNA repair and replication, and protein synthesis and degradation.	UCW_Tt-k61_contig_6985
>3.Biological Process	GO:0008152	metabolic process	The chemical reactions and pathways, including anabolism and catabolism, by which living organisms transform chemical substances. Metabolic processes typically transform small molecules, but also include macromolecular processes such as DNA repair and replication, and protein synthesis and degradation.	UCW_Tt-k61_contig_8761
>3.Biological Process	GO:0008152	metabolic process	The chemical reactions and pathways, including anabolism and catabolism, by which living organisms transform chemical substances. Metabolic processes typically transform small molecules, but also include macromolecular processes such as DNA repair and replication, and protein synthesis and degradation.	UCW_Tt-k63_contig_2048
>3.Biological Process	GO:0008152	metabolic process	The chemical reactions and pathways, including anabolism and catabolism, by which living organisms transform chemical substances. Metabolic processes typically transform small molecules, but also include macromolecular processes such as DNA repair and replication, and protein synthesis and degradation.	UCW_Tt-k63_contig_53465
>3.Biological Process	GO:0006355	regulation of transcription, DNA-templated	Any process that modulates the frequency, rate or extent of cellular DNA-templated transcription.	UCW_Tt-k21_contig_10527
>3.Biological Process	GO:0006355	regulation of transcription, DNA-templated	Any process that modulates the frequency, rate or extent of cellular DNA-templated transcription.	UCW_Tt-k21_contig_17781
>3.Biological Process	GO:0006355	regulation of transcription, DNA-templated	Any process that modulates the frequency, rate or extent of cellular DNA-templated transcription.	UCW_Tt-k21_contig_7794
>3.Biological Process	GO:0006355	regulation of transcription, DNA-templated	Any process that modulates the frequency, rate or extent of cellular DNA-templated transcription.	UCW_Tt-k21_contig_7900
>3.Biological Process	GO:0006355	regulation of transcription, DNA-templated	Any process that modulates the frequency, rate or extent of cellular DNA-templated transcription.	UCW_Tt-k21_contig_8582
>3.Biological Process	GO:0006355	regulation of transcription, DNA-templated	Any process that modulates the frequency, rate or extent of cellular DNA-templated transcription.	UCW_Tt-k25_contig_10459
>3.Biological Process	GO:0006355	regulation of transcription, DNA-templated	Any process that modulates the frequency, rate or extent of cellular DNA-templated transcription.	UCW_Tt-k25_contig_10821
>3.Biological Process	GO:0006355	regulation of transcription, DNA-templated	Any process that modulates the frequency, rate or extent of cellular DNA-templated transcription.	UCW_Tt-k25_contig_13458
>3.Biological Process	GO:0006355	regulation of transcription, DNA-templated	Any process that modulates the frequency, rate or extent of cellular DNA-templated transcription.	UCW_Tt-k25_contig_1449
>3.Biological Process	GO:0006355	regulation of transcription, DNA-templated	Any process that modulates the frequency, rate or extent of cellular DNA-templated transcription.	UCW_Tt-k25_contig_16171
>3.Biological Process	GO:0006355	regulation of transcription, DNA-templated	Any process that modulates the frequency, rate or extent of cellular DNA-templated transcription.	UCW_Tt-k25_contig_21949
>3.Biological Process	GO:0006355	regulation of transcription, DNA-templated	Any process that modulates the frequency, rate or extent of cellular DNA-templated transcription.	UCW_Tt-k25_contig_22104
>3.Biological Process	GO:0006355	regulation of transcription, DNA-templated	Any process that modulates the frequency, rate or extent of cellular DNA-templated transcription.	UCW_Tt-k25_contig_25380
>3.Biological Process	GO:0006355	regulation of transcription, DNA-templated	Any process that modulates the frequency, rate or extent of cellular DNA-templated transcription.	UCW_Tt-k25_contig_34478
>3.Biological Process	GO:0006355	regulation of transcription, DNA-templated	Any process that modulates the frequency, rate or extent of cellular DNA-templated transcription.	UCW_Tt-k25_contig_34772
>3.Biological Process	GO:0006355	regulation of transcription, DNA-templated	Any process that modulates the frequency, rate or extent of cellular DNA-templated transcription.	UCW_Tt-k25_contig_61213
>3.Biological Process	GO:0006355	regulation of transcription, DNA-templated	Any process that modulates the frequency, rate or extent of cellular DNA-templated transcription.	UCW_Tt-k25_contig_7771
>3.Biological Process	GO:0006355	regulation of transcription, DNA-templated	Any process that modulates the frequency, rate or extent of cellular DNA-templated transcription.	UCW_Tt-k31_contig_18326
>3.Biological Process	GO:0006355	regulation of transcription, DNA-templated	Any process that modulates the frequency, rate or extent of cellular DNA-templated transcription.	UCW_Tt-k31_contig_45022
>3.Biological Process	GO:0006355	regulation of transcription, DNA-templated	Any process that modulates the frequency, rate or extent of cellular DNA-templated transcription.	UCW_Tt-k31_contig_45034
>3.Biological Process	GO:0006355	regulation of transcription, DNA-templated	Any process that modulates the frequency, rate or extent of cellular DNA-templated transcription.	UCW_Tt-k31_contig_62643
>3.Biological Process	GO:0006355	regulation of transcription, DNA-templated	Any process that modulates the frequency, rate or extent of cellular DNA-templated transcription.	UCW_Tt-k31_contig_7280
>3.Biological Process	GO:0006355	regulation of transcription, DNA-templated	Any process that modulates the frequency, rate or extent of cellular DNA-templated transcription.	UCW_Tt-k31_contig_74640
>3.Biological Process	GO:0006355	regulation of transcription, DNA-templated	Any process that modulates the frequency, rate or extent of cellular DNA-templated transcription.	UCW_Tt-k31_contig_8098
>3.Biological Process	GO:0006355	regulation of transcription, DNA-templated	Any process that modulates the frequency, rate or extent of cellular DNA-templated transcription.	UCW_Tt-k31_contig_8997
>3.Biological Process	GO:0006355	regulation of transcription, DNA-templated	Any process that modulates the frequency, rate or extent of cellular DNA-templated transcription.	UCW_Tt-k35_contig_15592
>3.Biological Process	GO:0006355	regulation of transcription, DNA-templated	Any process that modulates the frequency, rate or extent of cellular DNA-templated transcription.	UCW_Tt-k35_contig_19247
>3.Biological Process	GO:0006355	regulation of transcription, DNA-templated	Any process that modulates the frequency, rate or extent of cellular DNA-templated transcription.	UCW_Tt-k35_contig_42936
>3.Biological Process	GO:0006355	regulation of transcription, DNA-templated	Any process that modulates the frequency, rate or extent of cellular DNA-templated transcription.	UCW_Tt-k35_contig_64297
>3.Biological Process	GO:0006355	regulation of transcription, DNA-templated	Any process that modulates the frequency, rate or extent of cellular DNA-templated transcription.	UCW_Tt-k35_contig_9884
>3.Biological Process	GO:0006355	regulation of transcription, DNA-templated	Any process that modulates the frequency, rate or extent of cellular DNA-templated transcription.	UCW_Tt-k41_contig_10946
>3.Biological Process	GO:0006355	regulation of transcription, DNA-templated	Any process that modulates the frequency, rate or extent of cellular DNA-templated transcription.	UCW_Tt-k41_contig_19666
>3.Biological Process	GO:0006355	regulation of transcription, DNA-templated	Any process that modulates the frequency, rate or extent of cellular DNA-templated transcription.	UCW_Tt-k41_contig_461
>3.Biological Process	GO:0006355	regulation of transcription, DNA-templated	Any process that modulates the frequency, rate or extent of cellular DNA-templated transcription.	UCW_Tt-k41_contig_4739
>3.Biological Process	GO:0006355	regulation of transcription, DNA-templated	Any process that modulates the frequency, rate or extent of cellular DNA-templated transcription.	UCW_Tt-k41_contig_65431
>3.Biological Process	GO:0006355	regulation of transcription, DNA-templated	Any process that modulates the frequency, rate or extent of cellular DNA-templated transcription.	UCW_Tt-k41_contig_9265
>3.Biological Process	GO:0006355	regulation of transcription, DNA-templated	Any process that modulates the frequency, rate or extent of cellular DNA-templated transcription.	UCW_Tt-k45_contig_12654
>3.Biological Process	GO:0006355	regulation of transcription, DNA-templated	Any process that modulates the frequency, rate or extent of cellular DNA-templated transcription.	UCW_Tt-k45_contig_1559
>3.Biological Process	GO:0006355	regulation of transcription, DNA-templated	Any process that modulates the frequency, rate or extent of cellular DNA-templated transcription.	UCW_Tt-k45_contig_18869
>3.Biological Process	GO:0006355	regulation of transcription, DNA-templated	Any process that modulates the frequency, rate or extent of cellular DNA-templated transcription.	UCW_Tt-k45_contig_39076
>3.Biological Process	GO:0006355	regulation of transcription, DNA-templated	Any process that modulates the frequency, rate or extent of cellular DNA-templated transcription.	UCW_Tt-k45_contig_41054
>3.Biological Process	GO:0006355	regulation of transcription, DNA-templated	Any process that modulates the frequency, rate or extent of cellular DNA-templated transcription.	UCW_Tt-k45_contig_85943
>3.Biological Process	GO:0006355	regulation of transcription, DNA-templated	Any process that modulates the frequency, rate or extent of cellular DNA-templated transcription.	UCW_Tt-k51_contig_18848
>3.Biological Process	GO:0006355	regulation of transcription, DNA-templated	Any process that modulates the frequency, rate or extent of cellular DNA-templated transcription.	UCW_Tt-k51_contig_24898
>3.Biological Process	GO:0006355	regulation of transcription, DNA-templated	Any process that modulates the frequency, rate or extent of cellular DNA-templated transcription.	UCW_Tt-k51_contig_52086
>3.Biological Process	GO:0006355	regulation of transcription, DNA-templated	Any process that modulates the frequency, rate or extent of cellular DNA-templated transcription.	UCW_Tt-k51_contig_65801
>3.Biological Process	GO:0006355	regulation of transcription, DNA-templated	Any process that modulates the frequency, rate or extent of cellular DNA-templated transcription.	UCW_Tt-k51_contig_70358
>3.Biological Process	GO:0006355	regulation of transcription, DNA-templated	Any process that modulates the frequency, rate or extent of cellular DNA-templated transcription.	UCW_Tt-k55_contig_5221
>3.Biological Process	GO:0006355	regulation of transcription, DNA-templated	Any process that modulates the frequency, rate or extent of cellular DNA-templated transcription.	UCW_Tt-k55_contig_5601
>3.Biological Process	GO:0006355	regulation of transcription, DNA-templated	Any process that modulates the frequency, rate or extent of cellular DNA-templated transcription.	UCW_Tt-k55_contig_6096
>3.Biological Process	GO:0006355	regulation of transcription, DNA-templated	Any process that modulates the frequency, rate or extent of cellular DNA-templated transcription.	UCW_Tt-k61_contig_368
>3.Biological Process	GO:0006355	regulation of transcription, DNA-templated	Any process that modulates the frequency, rate or extent of cellular DNA-templated transcription.	UCW_Tt-k61_contig_40624
>3.Biological Process	GO:0006355	regulation of transcription, DNA-templated	Any process that modulates the frequency, rate or extent of cellular DNA-templated transcription.	UCW_Tt-k61_contig_5337
>3.Biological Process	GO:0006355	regulation of transcription, DNA-templated	Any process that modulates the frequency, rate or extent of cellular DNA-templated transcription.	UCW_Tt-k63_contig_20106
>3.Biological Process	GO:0006355	regulation of transcription, DNA-templated	Any process that modulates the frequency, rate or extent of cellular DNA-templated transcription.	UCW_Tt-k63_contig_20204
>3.Biological Process	GO:0006355	regulation of transcription, DNA-templated	Any process that modulates the frequency, rate or extent of cellular DNA-templated transcription.	UCW_Tt-k63_contig_21133
>3.Biological Process	GO:0006355	regulation of transcription, DNA-templated	Any process that modulates the frequency, rate or extent of cellular DNA-templated transcription.	UCW_Tt-k63_contig_3523
>3.Biological Process	GO:0006355	regulation of transcription, DNA-templated	Any process that modulates the frequency, rate or extent of cellular DNA-templated transcription.	UCW_Tt-k63_contig_57792
>3.Biological Process	GO:0006355	regulation of transcription, DNA-templated	Any process that modulates the frequency, rate or extent of cellular DNA-templated transcription.	UCW_Tt-k63_contig_64256
>3.Biological Process	GO:0006355	regulation of transcription, DNA-templated	Any process that modulates the frequency, rate or extent of cellular DNA-templated transcription.	UCW_Tt-k21_contig_1210
>3.Biological Process	GO:0006355	regulation of transcription, DNA-templated	Any process that modulates the frequency, rate or extent of cellular DNA-templated transcription.	UCW_Tt-k21_contig_2374
>3.Biological Process	GO:0006355	regulation of transcription, DNA-templated	Any process that modulates the frequency, rate or extent of cellular DNA-templated transcription.	UCW_Tt-k25_contig_5081
>3.Biological Process	GO:0006355	regulation of transcription, DNA-templated	Any process that modulates the frequency, rate or extent of cellular DNA-templated transcription.	UCW_Tt-k25_contig_956
>3.Biological Process	GO:0006355	regulation of transcription, DNA-templated	Any process that modulates the frequency, rate or extent of cellular DNA-templated transcription.	UCW_Tt-k31_contig_12171
>3.Biological Process	GO:0006355	regulation of transcription, DNA-templated	Any process that modulates the frequency, rate or extent of cellular DNA-templated transcription.	UCW_Tt-k31_contig_35274
>3.Biological Process	GO:0006355	regulation of transcription, DNA-templated	Any process that modulates the frequency, rate or extent of cellular DNA-templated transcription.	UCW_Tt-k31_contig_39141
>3.Biological Process	GO:0006355	regulation of transcription, DNA-templated	Any process that modulates the frequency, rate or extent of cellular DNA-templated transcription.	UCW_Tt-k35_contig_23009
>3.Biological Process	GO:0006355	regulation of transcription, DNA-templated	Any process that modulates the frequency, rate or extent of cellular DNA-templated transcription.	UCW_Tt-k35_contig_6654
>3.Biological Process	GO:0006355	regulation of transcription, DNA-templated	Any process that modulates the frequency, rate or extent of cellular DNA-templated transcription.	UCW_Tt-k35_contig_77662
>3.Biological Process	GO:0006355	regulation of transcription, DNA-templated	Any process that modulates the frequency, rate or extent of cellular DNA-templated transcription.	UCW_Tt-k41_contig_11595
>3.Biological Process	GO:0006355	regulation of transcription, DNA-templated	Any process that modulates the frequency, rate or extent of cellular DNA-templated transcription.	UCW_Tt-k41_contig_12375
>3.Biological Process	GO:0006355	regulation of transcription, DNA-templated	Any process that modulates the frequency, rate or extent of cellular DNA-templated transcription.	UCW_Tt-k51_contig_11159
>3.Biological Process	GO:0006355	regulation of transcription, DNA-templated	Any process that modulates the frequency, rate or extent of cellular DNA-templated transcription.	UCW_Tt-k51_contig_81183
>3.Biological Process	GO:0006355	regulation of transcription, DNA-templated	Any process that modulates the frequency, rate or extent of cellular DNA-templated transcription.	UCW_Tt-k55_contig_21379
>2.Molecular Function	GO:0008270	zinc ion binding	Interacting selectively and non-covalently with zinc (Zn) ions.	UCW_Tt-k25_contig_10459
>2.Molecular Function	GO:0008270	zinc ion binding	Interacting selectively and non-covalently with zinc (Zn) ions.	UCW_Tt-k25_contig_12330
>2.Molecular Function	GO:0008270	zinc ion binding	Interacting selectively and non-covalently with zinc (Zn) ions.	UCW_Tt-k25_contig_37190
>2.Molecular Function	GO:0008270	zinc ion binding	Interacting selectively and non-covalently with zinc (Zn) ions.	UCW_Tt-k25_contig_3913
>2.Molecular Function	GO:0008270	zinc ion binding	Interacting selectively and non-covalently with zinc (Zn) ions.	UCW_Tt-k25_contig_877
>2.Molecular Function	GO:0008270	zinc ion binding	Interacting selectively and non-covalently with zinc (Zn) ions.	UCW_Tt-k31_contig_14792
>2.Molecular Function	GO:0008270	zinc ion binding	Interacting selectively and non-covalently with zinc (Zn) ions.	UCW_Tt-k31_contig_16835
>2.Molecular Function	GO:0008270	zinc ion binding	Interacting selectively and non-covalently with zinc (Zn) ions.	UCW_Tt-k31_contig_24239
>2.Molecular Function	GO:0008270	zinc ion binding	Interacting selectively and non-covalently with zinc (Zn) ions.	UCW_Tt-k31_contig_38293
>2.Molecular Function	GO:0008270	zinc ion binding	Interacting selectively and non-covalently with zinc (Zn) ions.	UCW_Tt-k31_contig_48294
>2.Molecular Function	GO:0008270	zinc ion binding	Interacting selectively and non-covalently with zinc (Zn) ions.	UCW_Tt-k35_contig_17023
>2.Molecular Function	GO:0008270	zinc ion binding	Interacting selectively and non-covalently with zinc (Zn) ions.	UCW_Tt-k35_contig_25657
>2.Molecular Function	GO:0008270	zinc ion binding	Interacting selectively and non-covalently with zinc (Zn) ions.	UCW_Tt-k35_contig_9884
>2.Molecular Function	GO:0008270	zinc ion binding	Interacting selectively and non-covalently with zinc (Zn) ions.	UCW_Tt-k41_contig_1423
>2.Molecular Function	GO:0008270	zinc ion binding	Interacting selectively and non-covalently with zinc (Zn) ions.	UCW_Tt-k41_contig_3032
>2.Molecular Function	GO:0008270	zinc ion binding	Interacting selectively and non-covalently with zinc (Zn) ions.	UCW_Tt-k41_contig_40202
>2.Molecular Function	GO:0008270	zinc ion binding	Interacting selectively and non-covalently with zinc (Zn) ions.	UCW_Tt-k41_contig_4121
>2.Molecular Function	GO:0008270	zinc ion binding	Interacting selectively and non-covalently with zinc (Zn) ions.	UCW_Tt-k41_contig_57108
>2.Molecular Function	GO:0008270	zinc ion binding	Interacting selectively and non-covalently with zinc (Zn) ions.	UCW_Tt-k41_contig_9101
>2.Molecular Function	GO:0008270	zinc ion binding	Interacting selectively and non-covalently with zinc (Zn) ions.	UCW_Tt-k45_contig_1155
>2.Molecular Function	GO:0008270	zinc ion binding	Interacting selectively and non-covalently with zinc (Zn) ions.	UCW_Tt-k45_contig_12416
>2.Molecular Function	GO:0008270	zinc ion binding	Interacting selectively and non-covalently with zinc (Zn) ions.	UCW_Tt-k45_contig_1354
>2.Molecular Function	GO:0008270	zinc ion binding	Interacting selectively and non-covalently with zinc (Zn) ions.	UCW_Tt-k45_contig_20292
>2.Molecular Function	GO:0008270	zinc ion binding	Interacting selectively and non-covalently with zinc (Zn) ions.	UCW_Tt-k45_contig_38118
>2.Molecular Function	GO:0008270	zinc ion binding	Interacting selectively and non-covalently with zinc (Zn) ions.	UCW_Tt-k45_contig_5372
>2.Molecular Function	GO:0008270	zinc ion binding	Interacting selectively and non-covalently with zinc (Zn) ions.	UCW_Tt-k45_contig_7982
>2.Molecular Function	GO:0008270	zinc ion binding	Interacting selectively and non-covalently with zinc (Zn) ions.	UCW_Tt-k51_contig_16913
>2.Molecular Function	GO:0008270	zinc ion binding	Interacting selectively and non-covalently with zinc (Zn) ions.	UCW_Tt-k51_contig_29239
>2.Molecular Function	GO:0008270	zinc ion binding	Interacting selectively and non-covalently with zinc (Zn) ions.	UCW_Tt-k51_contig_3289
>2.Molecular Function	GO:0008270	zinc ion binding	Interacting selectively and non-covalently with zinc (Zn) ions.	UCW_Tt-k51_contig_403
>2.Molecular Function	GO:0008270	zinc ion binding	Interacting selectively and non-covalently with zinc (Zn) ions.	UCW_Tt-k51_contig_691
>2.Molecular Function	GO:0008270	zinc ion binding	Interacting selectively and non-covalently with zinc (Zn) ions.	UCW_Tt-k51_contig_7861
>2.Molecular Function	GO:0008270	zinc ion binding	Interacting selectively and non-covalently with zinc (Zn) ions.	UCW_Tt-k55_contig_16361
>2.Molecular Function	GO:0008270	zinc ion binding	Interacting selectively and non-covalently with zinc (Zn) ions.	UCW_Tt-k55_contig_25741
>2.Molecular Function	GO:0008270	zinc ion binding	Interacting selectively and non-covalently with zinc (Zn) ions.	UCW_Tt-k55_contig_28303
>2.Molecular Function	GO:0008270	zinc ion binding	Interacting selectively and non-covalently with zinc (Zn) ions.	UCW_Tt-k55_contig_28745
>2.Molecular Function	GO:0008270	zinc ion binding	Interacting selectively and non-covalently with zinc (Zn) ions.	UCW_Tt-k55_contig_29331
>2.Molecular Function	GO:0008270	zinc ion binding	Interacting selectively and non-covalently with zinc (Zn) ions.	UCW_Tt-k61_contig_31487
>2.Molecular Function	GO:0008270	zinc ion binding	Interacting selectively and non-covalently with zinc (Zn) ions.	UCW_Tt-k61_contig_32833
>2.Molecular Function	GO:0008270	zinc ion binding	Interacting selectively and non-covalently with zinc (Zn) ions.	UCW_Tt-k61_contig_42830
>2.Molecular Function	GO:0008270	zinc ion binding	Interacting selectively and non-covalently with zinc (Zn) ions.	UCW_Tt-k63_contig_16283
>2.Molecular Function	GO:0008270	zinc ion binding	Interacting selectively and non-covalently with zinc (Zn) ions.	UCW_Tt-k21_contig_18948
>2.Molecular Function	GO:0008270	zinc ion binding	Interacting selectively and non-covalently with zinc (Zn) ions.	UCW_Tt-k25_contig_16167
>2.Molecular Function	GO:0008270	zinc ion binding	Interacting selectively and non-covalently with zinc (Zn) ions.	UCW_Tt-k25_contig_1650
>2.Molecular Function	GO:0008270	zinc ion binding	Interacting selectively and non-covalently with zinc (Zn) ions.	UCW_Tt-k25_contig_19930
>2.Molecular Function	GO:0008270	zinc ion binding	Interacting selectively and non-covalently with zinc (Zn) ions.	UCW_Tt-k25_contig_23098
>2.Molecular Function	GO:0008270	zinc ion binding	Interacting selectively and non-covalently with zinc (Zn) ions.	UCW_Tt-k25_contig_32520
>2.Molecular Function	GO:0008270	zinc ion binding	Interacting selectively and non-covalently with zinc (Zn) ions.	UCW_Tt-k25_contig_5081
>2.Molecular Function	GO:0008270	zinc ion binding	Interacting selectively and non-covalently with zinc (Zn) ions.	UCW_Tt-k31_contig_3545
>2.Molecular Function	GO:0008270	zinc ion binding	Interacting selectively and non-covalently with zinc (Zn) ions.	UCW_Tt-k31_contig_45985
>2.Molecular Function	GO:0008270	zinc ion binding	Interacting selectively and non-covalently with zinc (Zn) ions.	UCW_Tt-k31_contig_67173
>2.Molecular Function	GO:0008270	zinc ion binding	Interacting selectively and non-covalently with zinc (Zn) ions.	UCW_Tt-k35_contig_12349
>2.Molecular Function	GO:0008270	zinc ion binding	Interacting selectively and non-covalently with zinc (Zn) ions.	UCW_Tt-k35_contig_24467
>2.Molecular Function	GO:0008270	zinc ion binding	Interacting selectively and non-covalently with zinc (Zn) ions.	UCW_Tt-k35_contig_24801
>2.Molecular Function	GO:0008270	zinc ion binding	Interacting selectively and non-covalently with zinc (Zn) ions.	UCW_Tt-k35_contig_28636
>2.Molecular Function	GO:0008270	zinc ion binding	Interacting selectively and non-covalently with zinc (Zn) ions.	UCW_Tt-k35_contig_39204
>2.Molecular Function	GO:0008270	zinc ion binding	Interacting selectively and non-covalently with zinc (Zn) ions.	UCW_Tt-k41_contig_11595
>2.Molecular Function	GO:0008270	zinc ion binding	Interacting selectively and non-covalently with zinc (Zn) ions.	UCW_Tt-k41_contig_1398
>2.Molecular Function	GO:0008270	zinc ion binding	Interacting selectively and non-covalently with zinc (Zn) ions.	UCW_Tt-k41_contig_16744
>2.Molecular Function	GO:0008270	zinc ion binding	Interacting selectively and non-covalently with zinc (Zn) ions.	UCW_Tt-k45_contig_10162
>2.Molecular Function	GO:0008270	zinc ion binding	Interacting selectively and non-covalently with zinc (Zn) ions.	UCW_Tt-k45_contig_1920
>2.Molecular Function	GO:0008270	zinc ion binding	Interacting selectively and non-covalently with zinc (Zn) ions.	UCW_Tt-k45_contig_46013
>2.Molecular Function	GO:0008270	zinc ion binding	Interacting selectively and non-covalently with zinc (Zn) ions.	UCW_Tt-k45_contig_8278
>2.Molecular Function	GO:0008270	zinc ion binding	Interacting selectively and non-covalently with zinc (Zn) ions.	UCW_Tt-k51_contig_1315
>2.Molecular Function	GO:0008270	zinc ion binding	Interacting selectively and non-covalently with zinc (Zn) ions.	UCW_Tt-k55_contig_1458
>2.Molecular Function	GO:0008270	zinc ion binding	Interacting selectively and non-covalently with zinc (Zn) ions.	UCW_Tt-k55_contig_1837
>2.Molecular Function	GO:0008270	zinc ion binding	Interacting selectively and non-covalently with zinc (Zn) ions.	UCW_Tt-k55_contig_47648
>2.Molecular Function	GO:0008270	zinc ion binding	Interacting selectively and non-covalently with zinc (Zn) ions.	UCW_Tt-k55_contig_9208
>2.Molecular Function	GO:0008270	zinc ion binding	Interacting selectively and non-covalently with zinc (Zn) ions.	UCW_Tt-k61_contig_4264
>2.Molecular Function	GO:0016491	oxidoreductase activity	Catalysis of an oxidation-reduction (redox) reaction, a reversible chemical reaction in which the oxidation state of an atom or atoms within a molecule is altered. One substrate acts as a hydrogen or electron donor and becomes oxidized, while the other acts as hydrogen or electron acceptor and becomes reduced.	UCW_Tt-k21_contig_13945
>2.Molecular Function	GO:0016491	oxidoreductase activity	Catalysis of an oxidation-reduction (redox) reaction, a reversible chemical reaction in which the oxidation state of an atom or atoms within a molecule is altered. One substrate acts as a hydrogen or electron donor and becomes oxidized, while the other acts as hydrogen or electron acceptor and becomes reduced.	UCW_Tt-k21_contig_6113
>2.Molecular Function	GO:0016491	oxidoreductase activity	Catalysis of an oxidation-reduction (redox) reaction, a reversible chemical reaction in which the oxidation state of an atom or atoms within a molecule is altered. One substrate acts as a hydrogen or electron donor and becomes oxidized, while the other acts as hydrogen or electron acceptor and becomes reduced.	UCW_Tt-k25_contig_1542
>2.Molecular Function	GO:0016491	oxidoreductase activity	Catalysis of an oxidation-reduction (redox) reaction, a reversible chemical reaction in which the oxidation state of an atom or atoms within a molecule is altered. One substrate acts as a hydrogen or electron donor and becomes oxidized, while the other acts as hydrogen or electron acceptor and becomes reduced.	UCW_Tt-k25_contig_19860
>2.Molecular Function	GO:0016491	oxidoreductase activity	Catalysis of an oxidation-reduction (redox) reaction, a reversible chemical reaction in which the oxidation state of an atom or atoms within a molecule is altered. One substrate acts as a hydrogen or electron donor and becomes oxidized, while the other acts as hydrogen or electron acceptor and becomes reduced.	UCW_Tt-k25_contig_44720
>2.Molecular Function	GO:0016491	oxidoreductase activity	Catalysis of an oxidation-reduction (redox) reaction, a reversible chemical reaction in which the oxidation state of an atom or atoms within a molecule is altered. One substrate acts as a hydrogen or electron donor and becomes oxidized, while the other acts as hydrogen or electron acceptor and becomes reduced.	UCW_Tt-k25_contig_877
>2.Molecular Function	GO:0016491	oxidoreductase activity	Catalysis of an oxidation-reduction (redox) reaction, a reversible chemical reaction in which the oxidation state of an atom or atoms within a molecule is altered. One substrate acts as a hydrogen or electron donor and becomes oxidized, while the other acts as hydrogen or electron acceptor and becomes reduced.	UCW_Tt-k31_contig_18326
>2.Molecular Function	GO:0016491	oxidoreductase activity	Catalysis of an oxidation-reduction (redox) reaction, a reversible chemical reaction in which the oxidation state of an atom or atoms within a molecule is altered. One substrate acts as a hydrogen or electron donor and becomes oxidized, while the other acts as hydrogen or electron acceptor and becomes reduced.	UCW_Tt-k31_contig_30866
>2.Molecular Function	GO:0016491	oxidoreductase activity	Catalysis of an oxidation-reduction (redox) reaction, a reversible chemical reaction in which the oxidation state of an atom or atoms within a molecule is altered. One substrate acts as a hydrogen or electron donor and becomes oxidized, while the other acts as hydrogen or electron acceptor and becomes reduced.	UCW_Tt-k35_contig_10775
>2.Molecular Function	GO:0016491	oxidoreductase activity	Catalysis of an oxidation-reduction (redox) reaction, a reversible chemical reaction in which the oxidation state of an atom or atoms within a molecule is altered. One substrate acts as a hydrogen or electron donor and becomes oxidized, while the other acts as hydrogen or electron acceptor and becomes reduced.	UCW_Tt-k35_contig_17769
>2.Molecular Function	GO:0016491	oxidoreductase activity	Catalysis of an oxidation-reduction (redox) reaction, a reversible chemical reaction in which the oxidation state of an atom or atoms within a molecule is altered. One substrate acts as a hydrogen or electron donor and becomes oxidized, while the other acts as hydrogen or electron acceptor and becomes reduced.	UCW_Tt-k35_contig_22311
>2.Molecular Function	GO:0016491	oxidoreductase activity	Catalysis of an oxidation-reduction (redox) reaction, a reversible chemical reaction in which the oxidation state of an atom or atoms within a molecule is altered. One substrate acts as a hydrogen or electron donor and becomes oxidized, while the other acts as hydrogen or electron acceptor and becomes reduced.	UCW_Tt-k35_contig_27044
>2.Molecular Function	GO:0016491	oxidoreductase activity	Catalysis of an oxidation-reduction (redox) reaction, a reversible chemical reaction in which the oxidation state of an atom or atoms within a molecule is altered. One substrate acts as a hydrogen or electron donor and becomes oxidized, while the other acts as hydrogen or electron acceptor and becomes reduced.	UCW_Tt-k35_contig_28780
>2.Molecular Function	GO:0016491	oxidoreductase activity	Catalysis of an oxidation-reduction (redox) reaction, a reversible chemical reaction in which the oxidation state of an atom or atoms within a molecule is altered. One substrate acts as a hydrogen or electron donor and becomes oxidized, while the other acts as hydrogen or electron acceptor and becomes reduced.	UCW_Tt-k41_contig_25347
>2.Molecular Function	GO:0016491	oxidoreductase activity	Catalysis of an oxidation-reduction (redox) reaction, a reversible chemical reaction in which the oxidation state of an atom or atoms within a molecule is altered. One substrate acts as a hydrogen or electron donor and becomes oxidized, while the other acts as hydrogen or electron acceptor and becomes reduced.	UCW_Tt-k41_contig_40034
>2.Molecular Function	GO:0016491	oxidoreductase activity	Catalysis of an oxidation-reduction (redox) reaction, a reversible chemical reaction in which the oxidation state of an atom or atoms within a molecule is altered. One substrate acts as a hydrogen or electron donor and becomes oxidized, while the other acts as hydrogen or electron acceptor and becomes reduced.	UCW_Tt-k41_contig_47773
>2.Molecular Function	GO:0016491	oxidoreductase activity	Catalysis of an oxidation-reduction (redox) reaction, a reversible chemical reaction in which the oxidation state of an atom or atoms within a molecule is altered. One substrate acts as a hydrogen or electron donor and becomes oxidized, while the other acts as hydrogen or electron acceptor and becomes reduced.	UCW_Tt-k41_contig_56596
>2.Molecular Function	GO:0016491	oxidoreductase activity	Catalysis of an oxidation-reduction (redox) reaction, a reversible chemical reaction in which the oxidation state of an atom or atoms within a molecule is altered. One substrate acts as a hydrogen or electron donor and becomes oxidized, while the other acts as hydrogen or electron acceptor and becomes reduced.	UCW_Tt-k45_contig_24728
>2.Molecular Function	GO:0016491	oxidoreductase activity	Catalysis of an oxidation-reduction (redox) reaction, a reversible chemical reaction in which the oxidation state of an atom or atoms within a molecule is altered. One substrate acts as a hydrogen or electron donor and becomes oxidized, while the other acts as hydrogen or electron acceptor and becomes reduced.	UCW_Tt-k45_contig_25153
>2.Molecular Function	GO:0016491	oxidoreductase activity	Catalysis of an oxidation-reduction (redox) reaction, a reversible chemical reaction in which the oxidation state of an atom or atoms within a molecule is altered. One substrate acts as a hydrogen or electron donor and becomes oxidized, while the other acts as hydrogen or electron acceptor and becomes reduced.	UCW_Tt-k45_contig_25587
>2.Molecular Function	GO:0016491	oxidoreductase activity	Catalysis of an oxidation-reduction (redox) reaction, a reversible chemical reaction in which the oxidation state of an atom or atoms within a molecule is altered. One substrate acts as a hydrogen or electron donor and becomes oxidized, while the other acts as hydrogen or electron acceptor and becomes reduced.	UCW_Tt-k45_contig_38710
>2.Molecular Function	GO:0016491	oxidoreductase activity	Catalysis of an oxidation-reduction (redox) reaction, a reversible chemical reaction in which the oxidation state of an atom or atoms within a molecule is altered. One substrate acts as a hydrogen or electron donor and becomes oxidized, while the other acts as hydrogen or electron acceptor and becomes reduced.	UCW_Tt-k45_contig_7588
>2.Molecular Function	GO:0016491	oxidoreductase activity	Catalysis of an oxidation-reduction (redox) reaction, a reversible chemical reaction in which the oxidation state of an atom or atoms within a molecule is altered. One substrate acts as a hydrogen or electron donor and becomes oxidized, while the other acts as hydrogen or electron acceptor and becomes reduced.	UCW_Tt-k45_contig_7982
>2.Molecular Function	GO:0016491	oxidoreductase activity	Catalysis of an oxidation-reduction (redox) reaction, a reversible chemical reaction in which the oxidation state of an atom or atoms within a molecule is altered. One substrate acts as a hydrogen or electron donor and becomes oxidized, while the other acts as hydrogen or electron acceptor and becomes reduced.	UCW_Tt-k51_contig_1504
>2.Molecular Function	GO:0016491	oxidoreductase activity	Catalysis of an oxidation-reduction (redox) reaction, a reversible chemical reaction in which the oxidation state of an atom or atoms within a molecule is altered. One substrate acts as a hydrogen or electron donor and becomes oxidized, while the other acts as hydrogen or electron acceptor and becomes reduced.	UCW_Tt-k51_contig_18118
>2.Molecular Function	GO:0016491	oxidoreductase activity	Catalysis of an oxidation-reduction (redox) reaction, a reversible chemical reaction in which the oxidation state of an atom or atoms within a molecule is altered. One substrate acts as a hydrogen or electron donor and becomes oxidized, while the other acts as hydrogen or electron acceptor and becomes reduced.	UCW_Tt-k51_contig_403
[truncated: 2,248 more rows]
