# Supplementary material for: Genome-Wide Identification and Characterization of Salinity Stress-Responsive miRNAs in Wild Emmer Wheat (Triticum turgidum ssp. dicoccoides)
Source: Genes (Basel). 2017 Jun 6;8(6):156. doi: 10.3390/genes8060156 (PMC5485520; doi:10.3390/genes8060156)
Supplement: Supplementary file 1 [file genes-08-00156-s001.zip › Supplementary_revised/Table S5.xlsx]

## Sheet: Sheet1
Table S5 KEGG analysis of the total targets genes of miRNAs in wild emmer.
Category	KEGG pathway	target gene		category	NO.	%
>4. Cellular Processes	Cellular Processes; Cell Communication; Adherens junction [PATH:ko04520];	UCW_Tt-k31_contig_17412:CSNK2A		Cellular Processes	52	5.28455
>4. Cellular Processes	Cellular Processes; Cell Communication; Adherens junction [PATH:ko04520];	UCW_Tt-k51_contig_27304:CSNK2A		Environmental Information Processing	33	3.35366
>4. Cellular Processes	Cellular Processes; Cell Communication; Adherens junction [PATH:ko04520];	UCW_Tt-k51_contig_27304:CSNK2A		Genetic Information Processing	324	32.9268
>4. Cellular Processes	Cellular Processes; Cell Communication; Tight junction [PATH:ko04530];	UCW_Tt-k31_contig_17412:CSNK2A		Human Diseases	65	6.60569
>4. Cellular Processes	Cellular Processes; Cell Communication; Tight junction [PATH:ko04530];	UCW_Tt-k51_contig_27304:CSNK2A		Metabolism	462	46.9512
>4. Cellular Processes	Cellular Processes; Cell Communication; Tight junction [PATH:ko04530];	UCW_Tt-k51_contig_27304:CSNK2A		Organismal Systems	48	4.87805
>4. Cellular Processes	Cellular Processes; Cell Growth and Death; Cell cycle - Caulobacter [PATH:ko04112];	UCW_Tt-k25_contig_15676:clpP, CLPP		total	984	100
>4. Cellular Processes	Cellular Processes; Cell Growth and Death; Cell cycle - Caulobacter [PATH:ko04112];	UCW_Tt-k63_contig_18755:clpP, CLPP
>4. Cellular Processes	Cellular Processes; Cell Growth and Death; Cell cycle - Caulobacter [PATH:ko04112];	UCW_Tt-k25_contig_15676:clpP, CLPP
>4. Cellular Processes	Cellular Processes; Cell Growth and Death; Cell cycle - Caulobacter [PATH:ko04112];	UCW_Tt-k25_contig_16582:clpP, CLPP
>4. Cellular Processes	Cellular Processes; Cell Growth and Death; Cell cycle - yeast [PATH:ko04111];	UCW_Tt-k25_contig_25684:APC7
>4. Cellular Processes	Cellular Processes; Cell Growth and Death; Cell cycle - yeast [PATH:ko04111];	UCW_Tt-k25_contig_32774:HRAD17, RAD24
>4. Cellular Processes	Cellular Processes; Cell Growth and Death; Cell cycle - yeast [PATH:ko04111];	UCW_Tt-k35_contig_32313:HRAD17, RAD24
>4. Cellular Processes	Cellular Processes; Cell Growth and Death; Cell cycle - yeast [PATH:ko04111];	UCW_Tt-k35_contig_35208:STAG1_2, SCC3, IRR1
>4. Cellular Processes	Cellular Processes; Cell Growth and Death; Cell cycle - yeast [PATH:ko04111];	UCW_Tt-k35_contig_35208:STAG1_2, SCC3, IRR1
>4. Cellular Processes	Cellular Processes; Cell Growth and Death; Cell cycle [PATH:ko04110];	UCW_Tt-k21_contig_14304:HDAC1_2
>4. Cellular Processes	Cellular Processes; Cell Growth and Death; Cell cycle [PATH:ko04110];	UCW_Tt-k25_contig_25684:APC7
>4. Cellular Processes	Cellular Processes; Cell Growth and Death; Cell cycle [PATH:ko04110];	UCW_Tt-k35_contig_35208:STAG1_2, SCC3, IRR1
>4. Cellular Processes	Cellular Processes; Cell Growth and Death; Cell cycle [PATH:ko04110];	UCW_Tt-k21_contig_14304:HDAC1_2
>4. Cellular Processes	Cellular Processes; Cell Growth and Death; Cell cycle [PATH:ko04110];	UCW_Tt-k35_contig_35208:STAG1_2, SCC3, IRR1
>4. Cellular Processes	Cellular Processes; Cell Growth and Death; Cell cycle [PATH:ko04110];	UCW_Tt-k41_contig_20864:HDAC1_2
>4. Cellular Processes	Cellular Processes; Cell Growth and Death; Cell cycle [PATH:ko04110];	UCW_Tt-k55_contig_50548:CCNA
>4. Cellular Processes	Cellular Processes; Cell Growth and Death; Meiosis - yeast [PATH:ko04113];	UCW_Tt-k21_contig_61599:SPO11
>4. Cellular Processes	Cellular Processes; Cell Growth and Death; Meiosis - yeast [PATH:ko04113];	UCW_Tt-k25_contig_25684:APC7
>4. Cellular Processes	Cellular Processes; Cell Growth and Death; Meiosis - yeast [PATH:ko04113];	UCW_Tt-k25_contig_32774:HRAD17, RAD24
>4. Cellular Processes	Cellular Processes; Cell Growth and Death; Meiosis - yeast [PATH:ko04113];	UCW_Tt-k35_contig_32313:HRAD17, RAD24
>4. Cellular Processes	Cellular Processes; Cell Growth and Death; Meiosis - yeast [PATH:ko04113];	UCW_Tt-k35_contig_35208:STAG1_2, SCC3, IRR1
>4. Cellular Processes	Cellular Processes; Cell Growth and Death; Meiosis - yeast [PATH:ko04113];	UCW_Tt-k31_contig_57777:DMC1
>4. Cellular Processes	Cellular Processes; Cell Growth and Death; Meiosis - yeast [PATH:ko04113];	UCW_Tt-k35_contig_35208:STAG1_2, SCC3, IRR1
>4. Cellular Processes	Cellular Processes; Cell Growth and Death; Oocyte meiosis [PATH:ko04114];	UCW_Tt-k25_contig_25684:APC7
>4. Cellular Processes	Cellular Processes; Cell Motility; Cytoskeleton proteins [BR:ko04812];	UCW_Tt-k21_contig_34455:ARPC4
>4. Cellular Processes	Cellular Processes; Cell Motility; Cytoskeleton proteins [BR:ko04812];	UCW_Tt-k21_contig_7162:ACTF
>4. Cellular Processes	Cellular Processes; Cell Motility; Cytoskeleton proteins [BR:ko04812];	UCW_Tt-k21_contig_823:CAPZB
>4. Cellular Processes	Cellular Processes; Cell Motility; Cytoskeleton proteins [BR:ko04812];	UCW_Tt-k45_contig_31706:ARPC5
>4. Cellular Processes	Cellular Processes; Cell Motility; Cytoskeleton proteins [BR:ko04812];	UCW_Tt-k51_contig_35990:ARPC4
>4. Cellular Processes	Cellular Processes; Cell Motility; Cytoskeleton proteins [BR:ko04812];	UCW_Tt-k21_contig_34455:ARPC4
>4. Cellular Processes	Cellular Processes; Cell Motility; Cytoskeleton proteins [BR:ko04812];	UCW_Tt-k51_contig_35990:ARPC4
>4. Cellular Processes	Cellular Processes; Cell Motility; Regulation of actin cytoskeleton [PATH:ko04810];	UCW_Tt-k21_contig_34455:ARPC4
>4. Cellular Processes	Cellular Processes; Cell Motility; Regulation of actin cytoskeleton [PATH:ko04810];	UCW_Tt-k45_contig_31706:ARPC5
>4. Cellular Processes	Cellular Processes; Cell Motility; Regulation of actin cytoskeleton [PATH:ko04810];	UCW_Tt-k51_contig_35990:ARPC4
>4. Cellular Processes	Cellular Processes; Cell Motility; Regulation of actin cytoskeleton [PATH:ko04810];	UCW_Tt-k63_contig_24366:E2.7.1.68, PIP5K
>4. Cellular Processes	Cellular Processes; Cell Motility; Regulation of actin cytoskeleton [PATH:ko04810];	UCW_Tt-k21_contig_34455:ARPC4
>4. Cellular Processes	Cellular Processes; Cell Motility; Regulation of actin cytoskeleton [PATH:ko04810];	UCW_Tt-k51_contig_35990:ARPC4
>4. Cellular Processes	Cellular Processes; Transport and Catabolism; Endocytosis [PATH:ko04144];	UCW_Tt-k21_contig_3172:CHMP1, VPS46, DID2
>4. Cellular Processes	Cellular Processes; Transport and Catabolism; Endocytosis [PATH:ko04144];	UCW_Tt-k25_contig_4475:E3.1.4.4, PLD
>4. Cellular Processes	Cellular Processes; Transport and Catabolism; Endocytosis [PATH:ko04144];	UCW_Tt-k41_contig_35609:SNF8, EAP30
>4. Cellular Processes	Cellular Processes; Transport and Catabolism; Endocytosis [PATH:ko04144];	UCW_Tt-k51_contig_44370:ACAP
>4. Cellular Processes	Cellular Processes; Transport and Catabolism; Endocytosis [PATH:ko04144];	UCW_Tt-k63_contig_24366:E2.7.1.68, PIP5K
>4. Cellular Processes	Cellular Processes; Transport and Catabolism; Endocytosis [PATH:ko04144];	UCW_Tt-k63_contig_8766:CHMP4, SNF7, VPS32
>4. Cellular Processes	Cellular Processes; Transport and Catabolism; Endocytosis [PATH:ko04144];	UCW_Tt-k25_contig_1515:RAB7A
>4. Cellular Processes	Cellular Processes; Transport and Catabolism; Endocytosis [PATH:ko04144];	UCW_Tt-k45_contig_6389:AP2S1
>4. Cellular Processes	Cellular Processes; Transport and Catabolism; Endocytosis [PATH:ko04144];	UCW_Tt-k51_contig_44370:ACAP
>4. Cellular Processes	Cellular Processes; Transport and Catabolism; Lysosome [PATH:ko04142];	UCW_Tt-k51_contig_1316:LGMN
>4. Cellular Processes	Cellular Processes; Transport and Catabolism; Peroxisome [PATH:ko04146];	UCW_Tt-k31_contig_24239:PEX10
>4. Cellular Processes	Cellular Processes; Transport and Catabolism; Peroxisome [PATH:ko04146];	UCW_Tt-k31_contig_37461:AGXT
>4. Cellular Processes	Cellular Processes; Transport and Catabolism; Peroxisome [PATH:ko04146];	UCW_Tt-k31_contig_38293:katE, CAT
>4. Cellular Processes	Cellular Processes; Transport and Catabolism; Peroxisome [PATH:ko04146];	UCW_Tt-k41_contig_1423:PEX12, PAF3
>4. Cellular Processes	Cellular Processes; Transport and Catabolism; Peroxisome [PATH:ko04146];	UCW_Tt-k45_contig_1354:PEX12, PAF3
>4. Cellular Processes	Cellular Processes; Transport and Catabolism; Peroxisome [PATH:ko04146];	UCW_Tt-k45_contig_2845:PEX1
>4. Cellular Processes	Cellular Processes; Transport and Catabolism; Peroxisome [PATH:ko04146];	UCW_Tt-k31_contig_37461:AGXT
>4. Cellular Processes	Cellular Processes; Transport and Catabolism; Peroxisome [PATH:ko04146];	UCW_Tt-k31_contig_38293:katE, CAT
>4. Cellular Processes	Cellular Processes; Transport and Catabolism; Peroxisome [PATH:ko04146];	UCW_Tt-k31_contig_72860:PEX5, PXR1
>4. Cellular Processes	Cellular Processes; Transport and Catabolism; Peroxisome [PATH:ko04146];	UCW_Tt-k35_contig_25947:IDH1, IDH2, icd
>4. Cellular Processes	Cellular Processes; Transport and Catabolism; Peroxisome [PATH:ko04146];	UCW_Tt-k41_contig_1423:PEX12, PAF3
>4. Cellular Processes	Cellular Processes; Transport and Catabolism; Peroxisome [PATH:ko04146];	UCW_Tt-k45_contig_1354:PEX12, PAF3
>4. Cellular Processes	Cellular Processes; Transport and Catabolism; Peroxisome [PATH:ko04146];	UCW_Tt-k63_contig_47514:IDH1, IDH2, icd
>4. Cellular Processes	Cellular Processes; Transport and Catabolism; Phagosome [PATH:ko04145];	UCW_Tt-k25_contig_1515:RAB7A
>4. Cellular Processes	Cellular Processes; Transport and Catabolism; Phagosome [PATH:ko04145];	UCW_Tt-k55_contig_3887:ATPeVG, ATP6G1
>3. Environmental Information Processing	Environmental Information Processing; Membrane Transport; ABC transporters [PATH:ko02010];	UCW_Tt-k45_contig_5580:ABCB1
>3. Environmental Information Processing	Environmental Information Processing; Membrane Transport; Bacterial secretion system [PATH:ko03070];	UCW_Tt-k21_contig_25892:yidC, spoIIIJ, OXA1
>3. Environmental Information Processing	Environmental Information Processing; Membrane Transport; Bacterial secretion system [PATH:ko03070];	UCW_Tt-k41_contig_43411:secA
>2. Genetic Information Processing	Environmental Information Processing; Membrane Transport; Bacterial secretion system [PATH:ko03070];	UCW_Tt-k21_contig_41527:SRP54, ffh
>2. Genetic Information Processing	Environmental Information Processing; Membrane Transport; Bacterial secretion system [PATH:ko03070];	UCW_Tt-k41_contig_36362:yidC, spoIIIJ, OXA1
>3. Environmental Information Processing	Environmental Information Processing; Membrane Transport; Secretion system [BR:ko02044];	UCW_Tt-k21_contig_25892:yidC, spoIIIJ, OXA1
>3. Environmental Information Processing	Environmental Information Processing; Membrane Transport; Secretion system [BR:ko02044];	UCW_Tt-k41_contig_43411:secA
>2. Genetic Information Processing	Environmental Information Processing; Membrane Transport; Secretion system [BR:ko02044];	UCW_Tt-k21_contig_20720:SRPRB, SRP102
>2. Genetic Information Processing	Environmental Information Processing; Membrane Transport; Secretion system [BR:ko02044];	UCW_Tt-k21_contig_41527:SRP54, ffh
>2. Genetic Information Processing	Environmental Information Processing; Membrane Transport; Secretion system [BR:ko02044];	UCW_Tt-k31_contig_28960:SRPRB, SRP102
>2. Genetic Information Processing	Environmental Information Processing; Membrane Transport; Secretion system [BR:ko02044];	UCW_Tt-k35_contig_22405:SRPRB, SRP102
>2. Genetic Information Processing	Environmental Information Processing; Membrane Transport; Secretion system [BR:ko02044];	UCW_Tt-k41_contig_27219:SRPRB, SRP102
>2. Genetic Information Processing	Environmental Information Processing; Membrane Transport; Secretion system [BR:ko02044];	UCW_Tt-k41_contig_36362:yidC, spoIIIJ, OXA1
>2. Genetic Information Processing	Environmental Information Processing; Membrane Transport; Secretion system [BR:ko02044];	UCW_Tt-k55_contig_82883:SRPRB, SRP102
>3. Environmental Information Processing	Environmental Information Processing; Membrane Transport; Transporters [BR:ko02000];	UCW_Tt-k45_contig_5580:ABCB1
>3. Environmental Information Processing	Environmental Information Processing; Membrane Transport; Transporters [BR:ko02000];	UCW_Tt-k61_contig_58347:SLC2A13, ITR
>2. Genetic Information Processing	Environmental Information Processing; Membrane Transport; Transporters [BR:ko02000];	UCW_Tt-k63_contig_36834:SLC2A8, GLUT8
>3. Environmental Information Processing	Environmental Information Processing; Signal Transduction; Calcium signaling pathway [PATH:ko04020];	UCW_Tt-k21_contig_26124:ANT
>3. Environmental Information Processing	Environmental Information Processing; Signal Transduction; Calcium signaling pathway [PATH:ko04020];	UCW_Tt-k55_contig_50823:PLCD
>3. Environmental Information Processing	Environmental Information Processing; Signal Transduction; Calcium signaling pathway [PATH:ko04020];	UCW_Tt-k63_contig_36069:ANT
>2. Genetic Information Processing	Environmental Information Processing; Signal Transduction; Calcium signaling pathway [PATH:ko04020];	UCW_Tt-k55_contig_50823:PLCD
>3. Environmental Information Processing	Environmental Information Processing; Signal Transduction; ErbB signaling pathway [PATH:ko04012];	UCW_Tt-k51_contig_1240:FRAP
>3. Environmental Information Processing	Environmental Information Processing; Signal Transduction; MAPK signaling pathway - yeast [PATH:ko04011];	UCW_Tt-k41_contig_6474:E4.4.1.5, GLO1, gloA
>3. Environmental Information Processing	Environmental Information Processing; Signal Transduction; mTOR signaling pathway [PATH:ko04150];	UCW_Tt-k51_contig_1240:FRAP
>3. Environmental Information Processing	Environmental Information Processing; Signal Transduction; Notch signaling pathway [PATH:ko04330];	UCW_Tt-k21_contig_14304:HDAC1_2
>3. Environmental Information Processing	Environmental Information Processing; Signal Transduction; Notch signaling pathway [PATH:ko04330];	UCW_Tt-k41_contig_36256:PCAF, KAT2, GCN5
>2. Genetic Information Processing	Environmental Information Processing; Signal Transduction; Notch signaling pathway [PATH:ko04330];	UCW_Tt-k21_contig_14304:HDAC1_2
>2. Genetic Information Processing	Environmental Information Processing; Signal Transduction; Notch signaling pathway [PATH:ko04330];	UCW_Tt-k41_contig_20864:HDAC1_2
>2. Genetic Information Processing	Environmental Information Processing; Signal Transduction; Notch signaling pathway [PATH:ko04330];	UCW_Tt-k41_contig_36256:PCAF, KAT2, GCN5
>3. Environmental Information Processing	Environmental Information Processing; Signal Transduction; Phosphatidylinositol signaling system [PATH:ko04070];	UCW_Tt-k55_contig_50823:PLCD
>3. Environmental Information Processing	Environmental Information Processing; Signal Transduction; Phosphatidylinositol signaling system [PATH:ko04070];	UCW_Tt-k63_contig_24366:E2.7.1.68, PIP5K
>2. Genetic Information Processing	Environmental Information Processing; Signal Transduction; Phosphatidylinositol signaling system [PATH:ko04070];	UCW_Tt-k55_contig_50823:PLCD
>3. Environmental Information Processing	Environmental Information Processing; Signal Transduction; Plant hormone signal transduction [PATH:ko04075];	UCW_Tt-k25_contig_12023:TIR1
>3. Environmental Information Processing	Environmental Information Processing; Signal Transduction; Plant hormone signal transduction [PATH:ko04075];	UCW_Tt-k41_contig_4739:TGA
>3. Environmental Information Processing	Environmental Information Processing; Signal Transduction; Plant hormone signal transduction [PATH:ko04075];	UCW_Tt-k55_contig_7894:AUX1, LAX
>2. Genetic Information Processing	Environmental Information Processing; Signal Transduction; Plant hormone signal transduction [PATH:ko04075];	UCW_Tt-k55_contig_28062:SNRK2
>2. Genetic Information Processing	Environmental Information Processing; Signal Transduction; Plant hormone signal transduction [PATH:ko04075];	UCW_Tt-k55_contig_68693:PP2C
>2. Genetic Information Processing	Environmental Information Processing; Signal Transduction; Plant hormone signal transduction [PATH:ko04075];	UCW_Tt-k63_contig_59932:TGA
>3. Environmental Information Processing	Environmental Information Processing; Signal Transduction; Wnt signaling pathway [PATH:ko04310];	UCW_Tt-k31_contig_17412:CSNK2A
>3. Environmental Information Processing	Environmental Information Processing; Signal Transduction; Wnt signaling pathway [PATH:ko04310];	UCW_Tt-k51_contig_27304:CSNK2A
>2. Genetic Information Processing	Environmental Information Processing; Signal Transduction; Wnt signaling pathway [PATH:ko04310];	UCW_Tt-k51_contig_27304:CSNK2A
>3. Environmental Information Processing	Environmental Information Processing; Signaling Molecules and Interaction; Bacterial toxins [BR:ko02042];	UCW_Tt-k41_contig_17704:plcC
>3. Environmental Information Processing	Environmental Information Processing; Signaling Molecules and Interaction; Bacterial toxins [BR:ko02042];	UCW_Tt-k63_contig_50113:plcC
>2. Genetic Information Processing	Environmental Information Processing; Signaling Molecules and Interaction; Bacterial toxins [BR:ko02042];	UCW_Tt-k63_contig_50113:plcC
>3. Environmental Information Processing	Environmental Information Processing; Signaling Molecules and Interaction; Cellular antigens [BR:ko04090];	UCW_Tt-k45_contig_5580:ABCB1
>3. Environmental Information Processing	Environmental Information Processing; Signaling Molecules and Interaction; G protein-coupled receptors [BR:ko04030];	UCW_Tt-k25_contig_18724:MLO
>3. Environmental Information Processing	Environmental Information Processing; Signaling Molecules and Interaction; G protein-coupled receptors [BR:ko04030];	UCW_Tt-k61_contig_17747:MLO
>3. Environmental Information Processing	Environmental Information Processing; Signaling Molecules and Interaction; GTP-binding proteins [BR:ko04031];	UCW_Tt-k25_contig_58163:RAB
>3. Environmental Information Processing	Environmental Information Processing; Signaling Molecules and Interaction; GTP-binding proteins [BR:ko04031];	UCW_Tt-k51_contig_10477:RAB18
>2. Genetic Information Processing	Environmental Information Processing; Signaling Molecules and Interaction; GTP-binding proteins [BR:ko04031];	UCW_Tt-k25_contig_1515:RAB7A
>2. Genetic Information Processing	Environmental Information Processing; Signaling Molecules and Interaction; GTP-binding proteins [BR:ko04031];	UCW_Tt-k25_contig_58163:RAB
>2. Genetic Information Processing	Environmental Information Processing; Signaling Molecules and Interaction; GTP-binding proteins [BR:ko04031];	UCW_Tt-k51_contig_10477:RAB18
>3. Environmental Information Processing	Environmental Information Processing; Signaling Molecules and Interaction; Ion channels [BR:ko04040];	UCW_Tt-k25_contig_14893:CLCN7
>3. Environmental Information Processing	Environmental Information Processing; Signaling Molecules and Interaction; Ion channels [BR:ko04040];	UCW_Tt-k31_contig_28320:CLCN7
>3. Environmental Information Processing	Environmental Information Processing; Signaling Molecules and Interaction; Ion channels [BR:ko04040];	UCW_Tt-k35_contig_14081:CLCN7
>3. Environmental Information Processing	Environmental Information Processing; Signaling Molecules and Interaction; Ion channels [BR:ko04040];	UCW_Tt-k41_contig_253:PIP
>2. Genetic Information Processing	Environmental Information Processing; Signaling Molecules and Interaction; Ion channels [BR:ko04040];	UCW_Tt-k41_contig_253:PIP
>2. Genetic Information Processing	Genetic Information Processing; Folding, Sorting and Degradation; Chaperones and folding catalysts [BR:ko03110];	UCW_Tt-k21_contig_2634:CCT1, TCP1
>2. Genetic Information Processing	Genetic Information Processing; Folding, Sorting and Degradation; Chaperones and folding catalysts [BR:ko03110];	UCW_Tt-k31_contig_533:HSP90B, TRA1
>2. Genetic Information Processing	Genetic Information Processing; Folding, Sorting and Degradation; Chaperones and folding catalysts [BR:ko03110];	UCW_Tt-k35_contig_11768:HYOU1
>2. Genetic Information Processing	Genetic Information Processing; Folding, Sorting and Degradation; Chaperones and folding catalysts [BR:ko03110];	UCW_Tt-k41_contig_3123:DNAJC13
>2. Genetic Information Processing	Genetic Information Processing; Folding, Sorting and Degradation; Chaperones and folding catalysts [BR:ko03110];	UCW_Tt-k41_contig_38271:HSPA4
>2. Genetic Information Processing	Genetic Information Processing; Folding, Sorting and Degradation; Chaperones and folding catalysts [BR:ko03110];	UCW_Tt-k45_contig_23082:PFDN1
>2. Genetic Information Processing	Genetic Information Processing; Folding, Sorting and Degradation; Chaperones and folding catalysts [BR:ko03110];	UCW_Tt-k45_contig_2555:DNAJB12
>2. Genetic Information Processing	Genetic Information Processing; Folding, Sorting and Degradation; Chaperones and folding catalysts [BR:ko03110];	UCW_Tt-k45_contig_40806:PIN1
>2. Genetic Information Processing	Genetic Information Processing; Folding, Sorting and Degradation; Chaperones and folding catalysts [BR:ko03110];	UCW_Tt-k51_contig_39734:HSPA4
>2. Genetic Information Processing	Genetic Information Processing; Folding, Sorting and Degradation; Chaperones and folding catalysts [BR:ko03110];	UCW_Tt-k61_contig_67775:GRPE
>2. Genetic Information Processing	Genetic Information Processing; Folding, Sorting and Degradation; Chaperones and folding catalysts [BR:ko03110];	UCW_Tt-k63_contig_22289:HYOU1
>2. Genetic Information Processing	Genetic Information Processing; Folding, Sorting and Degradation; Chaperones and folding catalysts [BR:ko03110];	UCW_Tt-k63_contig_8359:PIN4
>2. Genetic Information Processing	Genetic Information Processing; Folding, Sorting and Degradation; Chaperones and folding catalysts [BR:ko03110];	UCW_Tt-k25_contig_3909:DNAJB11
>2. Genetic Information Processing	Genetic Information Processing; Folding, Sorting and Degradation; Chaperones and folding catalysts [BR:ko03110];	UCW_Tt-k31_contig_16697:SDCCAG10
>2. Genetic Information Processing	Genetic Information Processing; Folding, Sorting and Degradation; Chaperones and folding catalysts [BR:ko03110];	UCW_Tt-k35_contig_11768:HYOU1
>2. Genetic Information Processing	Genetic Information Processing; Folding, Sorting and Degradation; Chaperones and folding catalysts [BR:ko03110];	UCW_Tt-k41_contig_28745:STUB1, CHIP
>2. Genetic Information Processing	Genetic Information Processing; Folding, Sorting and Degradation; Chaperones and folding catalysts [BR:ko03110];	UCW_Tt-k45_contig_23082:PFDN1
>2. Genetic Information Processing	Genetic Information Processing; Folding, Sorting and Degradation; Chaperones and folding catalysts [BR:ko03110];	UCW_Tt-k55_contig_17710:htpG, HSP90A
>2. Genetic Information Processing	Genetic Information Processing; Folding, Sorting and Degradation; Chaperones and folding catalysts [BR:ko03110];	UCW_Tt-k55_contig_2667:clpC
>2. Genetic Information Processing	Genetic Information Processing; Folding, Sorting and Degradation; Chaperones and folding catalysts [BR:ko03110];	UCW_Tt-k61_contig_67775:GRPE
>2. Genetic Information Processing	Genetic Information Processing; Folding, Sorting and Degradation; Chaperones and folding catalysts [BR:ko03110];	UCW_Tt-k63_contig_22289:HYOU1
>2. Genetic Information Processing	Genetic Information Processing; Folding, Sorting and Degradation; Proteasome [BR:ko03051];	UCW_Tt-k21_contig_14258:PSMD2, RPN1
>2. Genetic Information Processing	Genetic Information Processing; Folding, Sorting and Degradation; Proteasome [BR:ko03051];	UCW_Tt-k21_contig_954:PSMD6, RPN7
>2. Genetic Information Processing	Genetic Information Processing; Folding, Sorting and Degradation; Proteasome [BR:ko03051];	UCW_Tt-k41_contig_8144:PSMA1
>2. Genetic Information Processing	Genetic Information Processing; Folding, Sorting and Degradation; Proteasome [BR:ko03051];	UCW_Tt-k51_contig_12399:PSMB6
>2. Genetic Information Processing	Genetic Information Processing; Folding, Sorting and Degradation; Proteasome [BR:ko03051];	UCW_Tt-k35_contig_14382:RAD23, HR23
>2. Genetic Information Processing	Genetic Information Processing; Folding, Sorting and Degradation; Proteasome [BR:ko03051];	UCW_Tt-k41_contig_8144:PSMA1
>2. Genetic Information Processing	Genetic Information Processing; Folding, Sorting and Degradation; Proteasome [BR:ko03051];	UCW_Tt-k51_contig_12399:PSMB6
>2. Genetic Information Processing	Genetic Information Processing; Folding, Sorting and Degradation; Proteasome [BR:ko03051];	UCW_Tt-k55_contig_17710:htpG, HSP90A
>2. Genetic Information Processing	Genetic Information Processing; Folding, Sorting and Degradation; Proteasome [PATH:ko03050];	UCW_Tt-k21_contig_14258:PSMD2, RPN1
>2. Genetic Information Processing	Genetic Information Processing; Folding, Sorting and Degradation; Proteasome [PATH:ko03050];	UCW_Tt-k21_contig_954:PSMD6, RPN7
>2. Genetic Information Processing	Genetic Information Processing; Folding, Sorting and Degradation; Proteasome [PATH:ko03050];	UCW_Tt-k41_contig_8144:PSMA1
>2. Genetic Information Processing	Genetic Information Processing; Folding, Sorting and Degradation; Proteasome [PATH:ko03050];	UCW_Tt-k51_contig_12399:PSMB6
>2. Genetic Information Processing	Genetic Information Processing; Folding, Sorting and Degradation; Proteasome [PATH:ko03050];	UCW_Tt-k41_contig_8144:PSMA1
>2. Genetic Information Processing	Genetic Information Processing; Folding, Sorting and Degradation; Proteasome [PATH:ko03050];	UCW_Tt-k51_contig_12399:PSMB6
>2. Genetic Information Processing	Genetic Information Processing; Folding, Sorting and Degradation; Protein export [PATH:ko03060];	UCW_Tt-k21_contig_25892:yidC, spoIIIJ, OXA1
>2. Genetic Information Processing	Genetic Information Processing; Folding, Sorting and Degradation; Protein export [PATH:ko03060];	UCW_Tt-k41_contig_43411:secA
>2. Genetic Information Processing	Genetic Information Processing; Folding, Sorting and Degradation; Protein export [PATH:ko03060];	UCW_Tt-k21_contig_20720:SRPRB, SRP102
>2. Genetic Information Processing	Genetic Information Processing; Folding, Sorting and Degradation; Protein export [PATH:ko03060];	UCW_Tt-k21_contig_41527:SRP54, ffh
>2. Genetic Information Processing	Genetic Information Processing; Folding, Sorting and Degradation; Protein export [PATH:ko03060];	UCW_Tt-k31_contig_28960:SRPRB, SRP102
>2. Genetic Information Processing	Genetic Information Processing; Folding, Sorting and Degradation; Protein export [PATH:ko03060];	UCW_Tt-k35_contig_22405:SRPRB, SRP102
>2. Genetic Information Processing	Genetic Information Processing; Folding, Sorting and Degradation; Protein export [PATH:ko03060];	UCW_Tt-k41_contig_27219:SRPRB, SRP102
>2. Genetic Information Processing	Genetic Information Processing; Folding, Sorting and Degradation; Protein export [PATH:ko03060];	UCW_Tt-k41_contig_36362:yidC, spoIIIJ, OXA1
>2. Genetic Information Processing	Genetic Information Processing; Folding, Sorting and Degradation; Protein export [PATH:ko03060];	UCW_Tt-k55_contig_82883:SRPRB, SRP102
>2. Genetic Information Processing	Genetic Information Processing; Folding, Sorting and Degradation; Protein processing in endoplasmic reticulum [PATH:ko04141];	UCW_Tt-k21_contig_18560:E3.5.1.52, NGLY1, PNG1
>2. Genetic Information Processing	Genetic Information Processing; Folding, Sorting and Degradation; Protein processing in endoplasmic reticulum [PATH:ko04141];	UCW_Tt-k21_contig_6508:STT3
>2. Genetic Information Processing	Genetic Information Processing; Folding, Sorting and Degradation; Protein processing in endoplasmic reticulum [PATH:ko04141];	UCW_Tt-k31_contig_21548:SEC13
>2. Genetic Information Processing	Genetic Information Processing; Folding, Sorting and Degradation; Protein processing in endoplasmic reticulum [PATH:ko04141];	UCW_Tt-k31_contig_533:HSP90B, TRA1
>2. Genetic Information Processing	Genetic Information Processing; Folding, Sorting and Degradation; Protein processing in endoplasmic reticulum [PATH:ko04141];	UCW_Tt-k35_contig_11768:HYOU1
>2. Genetic Information Processing	Genetic Information Processing; Folding, Sorting and Degradation; Protein processing in endoplasmic reticulum [PATH:ko04141];	UCW_Tt-k35_contig_33797:STT3
>2. Genetic Information Processing	Genetic Information Processing; Folding, Sorting and Degradation; Protein processing in endoplasmic reticulum [PATH:ko04141];	UCW_Tt-k41_contig_3961:UBE4B, UFD2
>2. Genetic Information Processing	Genetic Information Processing; Folding, Sorting and Degradation; Protein processing in endoplasmic reticulum [PATH:ko04141];	UCW_Tt-k41_contig_4480:UBE2D_E, UBC4, UBC5
>2. Genetic Information Processing	Genetic Information Processing; Folding, Sorting and Degradation; Protein processing in endoplasmic reticulum [PATH:ko04141];	UCW_Tt-k45_contig_12416:SEC23
>2. Genetic Information Processing	Genetic Information Processing; Folding, Sorting and Degradation; Protein processing in endoplasmic reticulum [PATH:ko04141];	UCW_Tt-k45_contig_2555:DNAJB12
>2. Genetic Information Processing	Genetic Information Processing; Folding, Sorting and Degradation; Protein processing in endoplasmic reticulum [PATH:ko04141];	UCW_Tt-k55_contig_4336:UBE2D_E, UBC4, UBC5
>2. Genetic Information Processing	Genetic Information Processing; Folding, Sorting and Degradation; Protein processing in endoplasmic reticulum [PATH:ko04141];	UCW_Tt-k63_contig_22289:HYOU1
>2. Genetic Information Processing	Genetic Information Processing; Folding, Sorting and Degradation; Protein processing in endoplasmic reticulum [PATH:ko04141];	UCW_Tt-k63_contig_42784:STT3
>2. Genetic Information Processing	Genetic Information Processing; Folding, Sorting and Degradation; Protein processing in endoplasmic reticulum [PATH:ko04141];	UCW_Tt-k21_contig_18560:E3.5.1.52, NGLY1, PNG1
>2. Genetic Information Processing	Genetic Information Processing; Folding, Sorting and Degradation; Protein processing in endoplasmic reticulum [PATH:ko04141];	UCW_Tt-k25_contig_3909:DNAJB11
>2. Genetic Information Processing	Genetic Information Processing; Folding, Sorting and Degradation; Protein processing in endoplasmic reticulum [PATH:ko04141];	UCW_Tt-k31_contig_21548:SEC13
>2. Genetic Information Processing	Genetic Information Processing; Folding, Sorting and Degradation; Protein processing in endoplasmic reticulum [PATH:ko04141];	UCW_Tt-k35_contig_11768:HYOU1
>2. Genetic Information Processing	Genetic Information Processing; Folding, Sorting and Degradation; Protein processing in endoplasmic reticulum [PATH:ko04141];	UCW_Tt-k35_contig_14382:RAD23, HR23
>2. Genetic Information Processing	Genetic Information Processing; Folding, Sorting and Degradation; Protein processing in endoplasmic reticulum [PATH:ko04141];	UCW_Tt-k35_contig_16330:E3.5.1.52, NGLY1, PNG1
>2. Genetic Information Processing	Genetic Information Processing; Folding, Sorting and Degradation; Protein processing in endoplasmic reticulum [PATH:ko04141];	UCW_Tt-k41_contig_28745:STUB1, CHIP
>2. Genetic Information Processing	Genetic Information Processing; Folding, Sorting and Degradation; Protein processing in endoplasmic reticulum [PATH:ko04141];	UCW_Tt-k51_contig_34464:SEC13
>2. Genetic Information Processing	Genetic Information Processing; Folding, Sorting and Degradation; Protein processing in endoplasmic reticulum [PATH:ko04141];	UCW_Tt-k55_contig_17710:htpG, HSP90A
>2. Genetic Information Processing	Genetic Information Processing; Folding, Sorting and Degradation; Protein processing in endoplasmic reticulum [PATH:ko04141];	UCW_Tt-k55_contig_9208:SEC24
>2. Genetic Information Processing	Genetic Information Processing; Folding, Sorting and Degradation; Protein processing in endoplasmic reticulum [PATH:ko04141];	UCW_Tt-k63_contig_22289:HYOU1
>2. Genetic Information Processing	Genetic Information Processing; Folding, Sorting and Degradation; RNA degradation [PATH:ko03018];	UCW_Tt-k25_contig_23174:RRP46, EXOSC5
>2. Genetic Information Processing	Genetic Information Processing; Folding, Sorting and Degradation; RNA degradation [PATH:ko03018];	UCW_Tt-k35_contig_3285:CNOT1, NOT1
>2. Genetic Information Processing	Genetic Information Processing; Folding, Sorting and Degradation; RNA degradation [PATH:ko03018];	UCW_Tt-k41_contig_9655:LSM3
>2. Genetic Information Processing	Genetic Information Processing; Folding, Sorting and Degradation; RNA degradation [PATH:ko03018];	UCW_Tt-k55_contig_10019:LSM3
>2. Genetic Information Processing	Genetic Information Processing; Folding, Sorting and Degradation; RNA degradation [PATH:ko03018];	UCW_Tt-k25_contig_23174:RRP46, EXOSC5
>2. Genetic Information Processing	Genetic Information Processing; Folding, Sorting and Degradation; RNA degradation [PATH:ko03018];	UCW_Tt-k35_contig_2470:PATL1, PAT1
>2. Genetic Information Processing	Genetic Information Processing; Folding, Sorting and Degradation; RNA degradation [PATH:ko03018];	UCW_Tt-k35_contig_3285:CNOT1, NOT1
>2. Genetic Information Processing	Genetic Information Processing; Folding, Sorting and Degradation; RNA degradation [PATH:ko03018];	UCW_Tt-k55_contig_13835:CNOT1, NOT1
>2. Genetic Information Processing	Genetic Information Processing; Folding, Sorting and Degradation; SNARE interactions in vesicular transport [PATH:ko04130];	UCW_Tt-k21_contig_8036:VAMP7
>2. Genetic Information Processing	Genetic Information Processing; Folding, Sorting and Degradation; SNARE interactions in vesicular transport [PATH:ko04130];	UCW_Tt-k51_contig_44278:SEC20
>2. Genetic Information Processing	Genetic Information Processing; Folding, Sorting and Degradation; SNARE interactions in vesicular transport [PATH:ko04130];	UCW_Tt-k63_contig_50575:VTI1
>2. Genetic Information Processing	Genetic Information Processing; Folding, Sorting and Degradation; SNARE interactions in vesicular transport [PATH:ko04130];	UCW_Tt-k21_contig_25616:SEC20
>2. Genetic Information Processing	Genetic Information Processing; Folding, Sorting and Degradation; SNARE interactions in vesicular transport [PATH:ko04130];	UCW_Tt-k21_contig_8036:VAMP7
>2. Genetic Information Processing	Genetic Information Processing; Folding, Sorting and Degradation; SNARE interactions in vesicular transport [PATH:ko04130];	UCW_Tt-k31_contig_28380:SEC20
>2. Genetic Information Processing	Genetic Information Processing; Folding, Sorting and Degradation; SNARE interactions in vesicular transport [PATH:ko04130];	UCW_Tt-k55_contig_58880:SEC20
>2. Genetic Information Processing	Genetic Information Processing; Folding, Sorting and Degradation; SNAREs [BR:ko04131];	UCW_Tt-k21_contig_8036:VAMP7
>2. Genetic Information Processing	Genetic Information Processing; Folding, Sorting and Degradation; SNAREs [BR:ko04131];	UCW_Tt-k45_contig_50850:STXBP5
>2. Genetic Information Processing	Genetic Information Processing; Folding, Sorting and Degradation; SNAREs [BR:ko04131];	UCW_Tt-k51_contig_44278:SEC20
>2. Genetic Information Processing	Genetic Information Processing; Folding, Sorting and Degradation; SNAREs [BR:ko04131];	UCW_Tt-k63_contig_50575:VTI1
>2. Genetic Information Processing	Genetic Information Processing; Folding, Sorting and Degradation; SNAREs [BR:ko04131];	UCW_Tt-k21_contig_25616:SEC20
>2. Genetic Information Processing	Genetic Information Processing; Folding, Sorting and Degradation; SNAREs [BR:ko04131];	UCW_Tt-k21_contig_8036:VAMP7
>2. Genetic Information Processing	Genetic Information Processing; Folding, Sorting and Degradation; SNAREs [BR:ko04131];	UCW_Tt-k31_contig_28380:SEC20
>2. Genetic Information Processing	Genetic Information Processing; Folding, Sorting and Degradation; SNAREs [BR:ko04131];	UCW_Tt-k45_contig_50850:STXBP5
>2. Genetic Information Processing	Genetic Information Processing; Folding, Sorting and Degradation; SNAREs [BR:ko04131];	UCW_Tt-k55_contig_58880:SEC20
>2. Genetic Information Processing	Genetic Information Processing; Folding, Sorting and Degradation; Ubiquitin mediated proteolysis [PATH:ko04120];	UCW_Tt-k25_contig_25684:APC7
>2. Genetic Information Processing	Genetic Information Processing; Folding, Sorting and Degradation; Ubiquitin mediated proteolysis [PATH:ko04120];	UCW_Tt-k25_contig_29889:UBE3C
>2. Genetic Information Processing	Genetic Information Processing; Folding, Sorting and Degradation; Ubiquitin mediated proteolysis [PATH:ko04120];	UCW_Tt-k35_contig_1215:PRPF19, PRP19
>2. Genetic Information Processing	Genetic Information Processing; Folding, Sorting and Degradation; Ubiquitin mediated proteolysis [PATH:ko04120];	UCW_Tt-k35_contig_28622:UBLE1A, SAE1
>2. Genetic Information Processing	Genetic Information Processing; Folding, Sorting and Degradation; Ubiquitin mediated proteolysis [PATH:ko04120];	UCW_Tt-k41_contig_18606:DET1
>2. Genetic Information Processing	Genetic Information Processing; Folding, Sorting and Degradation; Ubiquitin mediated proteolysis [PATH:ko04120];	UCW_Tt-k41_contig_3961:UBE4B, UFD2
>2. Genetic Information Processing	Genetic Information Processing; Folding, Sorting and Degradation; Ubiquitin mediated proteolysis [PATH:ko04120];	UCW_Tt-k41_contig_4480:UBE2D_E, UBC4, UBC5
>2. Genetic Information Processing	Genetic Information Processing; Folding, Sorting and Degradation; Ubiquitin mediated proteolysis [PATH:ko04120];	UCW_Tt-k45_contig_6632:UBE2M, UBC12
>2. Genetic Information Processing	Genetic Information Processing; Folding, Sorting and Degradation; Ubiquitin mediated proteolysis [PATH:ko04120];	UCW_Tt-k51_contig_992:UBE2H, UBC8
>2. Genetic Information Processing	Genetic Information Processing; Folding, Sorting and Degradation; Ubiquitin mediated proteolysis [PATH:ko04120];	UCW_Tt-k55_contig_4336:UBE2D_E, UBC4, UBC5
>2. Genetic Information Processing	Genetic Information Processing; Folding, Sorting and Degradation; Ubiquitin mediated proteolysis [PATH:ko04120];	UCW_Tt-k61_contig_2119:CUL4
>2. Genetic Information Processing	Genetic Information Processing; Folding, Sorting and Degradation; Ubiquitin mediated proteolysis [PATH:ko04120];	UCW_Tt-k61_contig_22625:UBLE1A, SAE1
>2. Genetic Information Processing	Genetic Information Processing; Folding, Sorting and Degradation; Ubiquitin mediated proteolysis [PATH:ko04120];	UCW_Tt-k63_contig_13808:UBE1, UBA1
>2. Genetic Information Processing	Genetic Information Processing; Folding, Sorting and Degradation; Ubiquitin mediated proteolysis [PATH:ko04120];	UCW_Tt-k63_contig_21917:DET1
>2. Genetic Information Processing	Genetic Information Processing; Folding, Sorting and Degradation; Ubiquitin mediated proteolysis [PATH:ko04120];	UCW_Tt-k63_contig_26311:UBLE1B, SAE2, UBA2
>2. Genetic Information Processing	Genetic Information Processing; Folding, Sorting and Degradation; Ubiquitin mediated proteolysis [PATH:ko04120];	UCW_Tt-k21_contig_7748:UBE3B
>2. Genetic Information Processing	Genetic Information Processing; Folding, Sorting and Degradation; Ubiquitin mediated proteolysis [PATH:ko04120];	UCW_Tt-k25_contig_29889:UBE3C
>2. Genetic Information Processing	Genetic Information Processing; Folding, Sorting and Degradation; Ubiquitin mediated proteolysis [PATH:ko04120];	UCW_Tt-k41_contig_28745:STUB1, CHIP
>2. Genetic Information Processing	Genetic Information Processing; Folding, Sorting and Degradation; Ubiquitin mediated proteolysis [PATH:ko04120];	UCW_Tt-k45_contig_6632:UBE2M, UBC12
>2. Genetic Information Processing	Genetic Information Processing; Folding, Sorting and Degradation; Ubiquitin mediated proteolysis [PATH:ko04120];	UCW_Tt-k55_contig_9030:CUL4
>2. Genetic Information Processing	Genetic Information Processing; Folding, Sorting and Degradation; Ubiquitin mediated proteolysis [PATH:ko04120];	UCW_Tt-k61_contig_2119:CUL4
>2. Genetic Information Processing	Genetic Information Processing; Folding, Sorting and Degradation; Ubiquitin system [BR:ko04121];	UCW_Tt-k25_contig_25684:APC7
>2. Genetic Information Processing	Genetic Information Processing; Folding, Sorting and Degradation; Ubiquitin system [BR:ko04121];	UCW_Tt-k25_contig_29889:UBE3C
>2. Genetic Information Processing	Genetic Information Processing; Folding, Sorting and Degradation; Ubiquitin system [BR:ko04121];	UCW_Tt-k35_contig_1215:PRPF19, PRP19
>2. Genetic Information Processing	Genetic Information Processing; Folding, Sorting and Degradation; Ubiquitin system [BR:ko04121];	UCW_Tt-k35_contig_28544:FBXL2_20
>2. Genetic Information Processing	Genetic Information Processing; Folding, Sorting and Degradation; Ubiquitin system [BR:ko04121];	UCW_Tt-k35_contig_28622:UBLE1A, SAE1
>2. Genetic Information Processing	Genetic Information Processing; Folding, Sorting and Degradation; Ubiquitin system [BR:ko04121];	UCW_Tt-k41_contig_18606:DET1
>2. Genetic Information Processing	Genetic Information Processing; Folding, Sorting and Degradation; Ubiquitin system [BR:ko04121];	UCW_Tt-k41_contig_3961:UBE4B, UFD2
>2. Genetic Information Processing	Genetic Information Processing; Folding, Sorting and Degradation; Ubiquitin system [BR:ko04121];	UCW_Tt-k41_contig_4480:UBE2D_E, UBC4, UBC5
>2. Genetic Information Processing	Genetic Information Processing; Folding, Sorting and Degradation; Ubiquitin system [BR:ko04121];	UCW_Tt-k45_contig_22112:FBXO7
>2. Genetic Information Processing	Genetic Information Processing; Folding, Sorting and Degradation; Ubiquitin system [BR:ko04121];	UCW_Tt-k45_contig_24442:SENP1
>2. Genetic Information Processing	Genetic Information Processing; Folding, Sorting and Degradation; Ubiquitin system [BR:ko04121];	UCW_Tt-k45_contig_27042:SENP1
>2. Genetic Information Processing	Genetic Information Processing; Folding, Sorting and Degradation; Ubiquitin system [BR:ko04121];	UCW_Tt-k45_contig_6632:UBE2M, UBC12
>2. Genetic Information Processing	Genetic Information Processing; Folding, Sorting and Degradation; Ubiquitin system [BR:ko04121];	UCW_Tt-k51_contig_992:UBE2H, UBC8
>2. Genetic Information Processing	Genetic Information Processing; Folding, Sorting and Degradation; Ubiquitin system [BR:ko04121];	UCW_Tt-k55_contig_4336:UBE2D_E, UBC4, UBC5
>2. Genetic Information Processing	Genetic Information Processing; Folding, Sorting and Degradation; Ubiquitin system [BR:ko04121];	UCW_Tt-k61_contig_2119:CUL4
>2. Genetic Information Processing	Genetic Information Processing; Folding, Sorting and Degradation; Ubiquitin system [BR:ko04121];	UCW_Tt-k61_contig_22625:UBLE1A, SAE1
>2. Genetic Information Processing	Genetic Information Processing; Folding, Sorting and Degradation; Ubiquitin system [BR:ko04121];	UCW_Tt-k63_contig_13808:UBE1, UBA1
>2. Genetic Information Processing	Genetic Information Processing; Folding, Sorting and Degradation; Ubiquitin system [BR:ko04121];	UCW_Tt-k63_contig_21917:DET1
>2. Genetic Information Processing	Genetic Information Processing; Folding, Sorting and Degradation; Ubiquitin system [BR:ko04121];	UCW_Tt-k63_contig_26311:UBLE1B, SAE2, UBA2
>2. Genetic Information Processing	Genetic Information Processing; Folding, Sorting and Degradation; Ubiquitin system [BR:ko04121];	UCW_Tt-k63_contig_35285:OTUD5, DUBA
>2. Genetic Information Processing	Genetic Information Processing; Folding, Sorting and Degradation; Ubiquitin system [BR:ko04121];	UCW_Tt-k21_contig_7748:UBE3B
>2. Genetic Information Processing	Genetic Information Processing; Folding, Sorting and Degradation; Ubiquitin system [BR:ko04121];	UCW_Tt-k25_contig_29889:UBE3C
>2. Genetic Information Processing	Genetic Information Processing; Folding, Sorting and Degradation; Ubiquitin system [BR:ko04121];	UCW_Tt-k31_contig_276:USP4_11_15, UBP12
>2. Genetic Information Processing	Genetic Information Processing; Folding, Sorting and Degradation; Ubiquitin system [BR:ko04121];	UCW_Tt-k35_contig_28544:FBXL2_20
>2. Genetic Information Processing	Genetic Information Processing; Folding, Sorting and Degradation; Ubiquitin system [BR:ko04121];	UCW_Tt-k41_contig_28745:STUB1, CHIP
>2. Genetic Information Processing	Genetic Information Processing; Folding, Sorting and Degradation; Ubiquitin system [BR:ko04121];	UCW_Tt-k45_contig_24442:SENP1
>2. Genetic Information Processing	Genetic Information Processing; Folding, Sorting and Degradation; Ubiquitin system [BR:ko04121];	UCW_Tt-k45_contig_27042:SENP1
>2. Genetic Information Processing	Genetic Information Processing; Folding, Sorting and Degradation; Ubiquitin system [BR:ko04121];	UCW_Tt-k45_contig_6632:UBE2M, UBC12
>2. Genetic Information Processing	Genetic Information Processing; Folding, Sorting and Degradation; Ubiquitin system [BR:ko04121];	UCW_Tt-k55_contig_9030:CUL4
>2. Genetic Information Processing	Genetic Information Processing; Folding, Sorting and Degradation; Ubiquitin system [BR:ko04121];	UCW_Tt-k61_contig_2119:CUL4
>2. Genetic Information Processing	Genetic Information Processing; Folding, Sorting and Degradation; Ubiquitin system [BR:ko04121];	UCW_Tt-k63_contig_35285:OTUD5, DUBA
>2. Genetic Information Processing	Genetic Information Processing; Replication and Repair; Base excision repair [PATH:ko03410];	UCW_Tt-k51_contig_31590:DPO1, polA
>2. Genetic Information Processing	Genetic Information Processing; Replication and Repair; Base excision repair [PATH:ko03410];	UCW_Tt-k51_contig_30415:POLD4
>2. Genetic Information Processing	Genetic Information Processing; Replication and Repair; Base excision repair [PATH:ko03410];	UCW_Tt-k55_contig_39743:POLD4
>2. Genetic Information Processing	Genetic Information Processing; Replication and Repair; Chromosome [BR:ko03036];	UCW_Tt-k21_contig_14304:HDAC1_2
>2. Genetic Information Processing	Genetic Information Processing; Replication and Repair; Chromosome [BR:ko03036];	UCW_Tt-k25_contig_16170:AGO1
>2. Genetic Information Processing	Genetic Information Processing; Replication and Repair; Chromosome [BR:ko03036];	UCW_Tt-k25_contig_20991:PRMT6
>2. Genetic Information Processing	Genetic Information Processing; Replication and Repair; Chromosome [BR:ko03036];	UCW_Tt-k25_contig_25684:APC7
>2. Genetic Information Processing	Genetic Information Processing; Replication and Repair; Chromosome [BR:ko03036];	UCW_Tt-k31_contig_20100:PRMT6
>2. Genetic Information Processing	Genetic Information Processing; Replication and Repair; Chromosome [BR:ko03036];	UCW_Tt-k31_contig_22626:SMARCA5, SNF2H, ISWI
>2. Genetic Information Processing	Genetic Information Processing; Replication and Repair; Chromosome [BR:ko03036];	UCW_Tt-k31_contig_24524:DMAP1, SWC4, EAF2
>2. Genetic Information Processing	Genetic Information Processing; Replication and Repair; Chromosome [BR:ko03036];	UCW_Tt-k31_contig_47147:SMARCC
>2. Genetic Information Processing	Genetic Information Processing; Replication and Repair; Chromosome [BR:ko03036];	UCW_Tt-k35_contig_17678:AGO1
>2. Genetic Information Processing	Genetic Information Processing; Replication and Repair; Chromosome [BR:ko03036];	UCW_Tt-k35_contig_35208:STAG1_2, SCC3, IRR1
>2. Genetic Information Processing	Genetic Information Processing; Replication and Repair; Chromosome [BR:ko03036];	UCW_Tt-k41_contig_10858:E2.1.1.37, DNMT, dcm
>2. Genetic Information Processing	Genetic Information Processing; Replication and Repair; Chromosome [BR:ko03036];	UCW_Tt-k41_contig_36256:PCAF, KAT2, GCN5
>2. Genetic Information Processing	Genetic Information Processing; Replication and Repair; Chromosome [BR:ko03036];	UCW_Tt-k41_contig_49307:PRMT6
>2. Genetic Information Processing	Genetic Information Processing; Replication and Repair; Chromosome [BR:ko03036];	UCW_Tt-k41_contig_50113:SMARCC
>2. Genetic Information Processing	Genetic Information Processing; Replication and Repair; Chromosome [BR:ko03036];	UCW_Tt-k41_contig_69244:DDX3X, bel
>2. Genetic Information Processing	Genetic Information Processing; Replication and Repair; Chromosome [BR:ko03036];	UCW_Tt-k45_contig_26436:EPC
>2. Genetic Information Processing	Genetic Information Processing; Replication and Repair; Chromosome [BR:ko03036];	UCW_Tt-k45_contig_34270:SMARCC
>2. Genetic Information Processing	Genetic Information Processing; Replication and Repair; Chromosome [BR:ko03036];	UCW_Tt-k51_contig_34896:H2A
>2. Genetic Information Processing	Genetic Information Processing; Replication and Repair; Chromosome [BR:ko03036];	UCW_Tt-k51_contig_51862:SMARCC
>2. Genetic Information Processing	Genetic Information Processing; Replication and Repair; Chromosome [BR:ko03036];	UCW_Tt-k55_contig_1232:H1_5
>2. Genetic Information Processing	Genetic Information Processing; Replication and Repair; Chromosome [BR:ko03036];	UCW_Tt-k63_contig_21778:AGO1
>2. Genetic Information Processing	Genetic Information Processing; Replication and Repair; Chromosome [BR:ko03036];	UCW_Tt-k21_contig_14304:HDAC1_2
>2. Genetic Information Processing	Genetic Information Processing; Replication and Repair; Chromosome [BR:ko03036];	UCW_Tt-k21_contig_17432:ELP3, KAT9
>2. Genetic Information Processing	Genetic Information Processing; Replication and Repair; Chromosome [BR:ko03036];	UCW_Tt-k31_contig_14663:SMARCA2_4
>2. Genetic Information Processing	Genetic Information Processing; Replication and Repair; Chromosome [BR:ko03036];	UCW_Tt-k31_contig_22626:SMARCA5, SNF2H, ISWI
>2. Genetic Information Processing	Genetic Information Processing; Replication and Repair; Chromosome [BR:ko03036];	UCW_Tt-k35_contig_14842:ELP3, KAT9
>2. Genetic Information Processing	Genetic Information Processing; Replication and Repair; Chromosome [BR:ko03036];	UCW_Tt-k35_contig_35208:STAG1_2, SCC3, IRR1
>2. Genetic Information Processing	Genetic Information Processing; Replication and Repair; Chromosome [BR:ko03036];	UCW_Tt-k35_contig_37458:VPS72, TCFL1, YL1
>2. Genetic Information Processing	Genetic Information Processing; Replication and Repair; Chromosome [BR:ko03036];	UCW_Tt-k41_contig_20864:HDAC1_2
>2. Genetic Information Processing	Genetic Information Processing; Replication and Repair; Chromosome [BR:ko03036];	UCW_Tt-k41_contig_36256:PCAF, KAT2, GCN5
>2. Genetic Information Processing	Genetic Information Processing; Replication and Repair; Chromosome [BR:ko03036];	UCW_Tt-k41_contig_49307:PRMT6
>2. Genetic Information Processing	Genetic Information Processing; Replication and Repair; Chromosome [BR:ko03036];	UCW_Tt-k41_contig_69244:DDX3X, bel
>2. Genetic Information Processing	Genetic Information Processing; Replication and Repair; Chromosome [BR:ko03036];	UCW_Tt-k51_contig_34896:H2A
>2. Genetic Information Processing	Genetic Information Processing; Replication and Repair; Chromosome [BR:ko03036];	UCW_Tt-k61_contig_56763:SMARCA5, SNF2H, ISWI
>2. Genetic Information Processing	Genetic Information Processing; Replication and Repair; DNA repair and recombination proteins [BR:ko03400];	UCW_Tt-k21_contig_61599:SPO11
>2. Genetic Information Processing	Genetic Information Processing; Replication and Repair; DNA repair and recombination proteins [BR:ko03400];	UCW_Tt-k25_contig_32774:HRAD17, RAD24
>2. Genetic Information Processing	Genetic Information Processing; Replication and Repair; DNA repair and recombination proteins [BR:ko03400];	UCW_Tt-k31_contig_3054:RPB6, POLR2F
>2. Genetic Information Processing	Genetic Information Processing; Replication and Repair; DNA repair and recombination proteins [BR:ko03400];	UCW_Tt-k35_contig_32313:HRAD17, RAD24
>2. Genetic Information Processing	Genetic Information Processing; Replication and Repair; DNA repair and recombination proteins [BR:ko03400];	UCW_Tt-k41_contig_3854:RPB2, POLR2B
>2. Genetic Information Processing	Genetic Information Processing; Replication and Repair; DNA repair and recombination proteins [BR:ko03400];	UCW_Tt-k41_contig_50630:MLH3
>2. Genetic Information Processing	Genetic Information Processing; Replication and Repair; DNA repair and recombination proteins [BR:ko03400];	UCW_Tt-k41_contig_6424:RPB11, POLR2J
>2. Genetic Information Processing	Genetic Information Processing; Replication and Repair; DNA repair and recombination proteins [BR:ko03400];	UCW_Tt-k45_contig_14774:RRM1
>2. Genetic Information Processing	Genetic Information Processing; Replication and Repair; DNA repair and recombination proteins [BR:ko03400];	UCW_Tt-k45_contig_6496:RPB11, POLR2J
>2. Genetic Information Processing	Genetic Information Processing; Replication and Repair; DNA repair and recombination proteins [BR:ko03400];	UCW_Tt-k51_contig_31590:DPO1, polA
>2. Genetic Information Processing	Genetic Information Processing; Replication and Repair; DNA repair and recombination proteins [BR:ko03400];	UCW_Tt-k61_contig_2119:CUL4
>2. Genetic Information Processing	Genetic Information Processing; Replication and Repair; DNA repair and recombination proteins [BR:ko03400];	UCW_Tt-k61_contig_51480:MLH3
>2. Genetic Information Processing	Genetic Information Processing; Replication and Repair; DNA repair and recombination proteins [BR:ko03400];	UCW_Tt-k21_contig_25221:ERCC2, XPD
>2. Genetic Information Processing	Genetic Information Processing; Replication and Repair; DNA repair and recombination proteins [BR:ko03400];	UCW_Tt-k31_contig_3054:RPB6, POLR2F
>2. Genetic Information Processing	Genetic Information Processing; Replication and Repair; DNA repair and recombination proteins [BR:ko03400];	UCW_Tt-k31_contig_57777:DMC1
>2. Genetic Information Processing	Genetic Information Processing; Replication and Repair; DNA repair and recombination proteins [BR:ko03400];	UCW_Tt-k35_contig_14382:RAD23, HR23
>2. Genetic Information Processing	Genetic Information Processing; Replication and Repair; DNA repair and recombination proteins [BR:ko03400];	UCW_Tt-k35_contig_62721:alkB
>2. Genetic Information Processing	Genetic Information Processing; Replication and Repair; DNA repair and recombination proteins [BR:ko03400];	UCW_Tt-k35_contig_82218:RPB1, POLR2A
>2. Genetic Information Processing	Genetic Information Processing; Replication and Repair; DNA repair and recombination proteins [BR:ko03400];	UCW_Tt-k41_contig_3854:RPB2, POLR2B
>2. Genetic Information Processing	Genetic Information Processing; Replication and Repair; DNA repair and recombination proteins [BR:ko03400];	UCW_Tt-k41_contig_6424:RPB11, POLR2J
>2. Genetic Information Processing	Genetic Information Processing; Replication and Repair; DNA repair and recombination proteins [BR:ko03400];	UCW_Tt-k51_contig_30415:POLD4
>2. Genetic Information Processing	Genetic Information Processing; Replication and Repair; DNA repair and recombination proteins [BR:ko03400];	UCW_Tt-k55_contig_20232:MSH5
>2. Genetic Information Processing	Genetic Information Processing; Replication and Repair; DNA repair and recombination proteins [BR:ko03400];	UCW_Tt-k55_contig_39743:POLD4
>2. Genetic Information Processing	Genetic Information Processing; Replication and Repair; DNA repair and recombination proteins [BR:ko03400];	UCW_Tt-k55_contig_81145:RPB1, POLR2A
>2. Genetic Information Processing	Genetic Information Processing; Replication and Repair; DNA repair and recombination proteins [BR:ko03400];	UCW_Tt-k55_contig_9030:CUL4
>2. Genetic Information Processing	Genetic Information Processing; Replication and Repair; DNA repair and recombination proteins [BR:ko03400];	UCW_Tt-k61_contig_2119:CUL4
>2. Genetic Information Processing	Genetic Information Processing; Replication and Repair; DNA replication [PATH:ko03030];	UCW_Tt-k25_contig_32422:PRI1
>2. Genetic Information Processing	Genetic Information Processing; Replication and Repair; DNA replication [PATH:ko03030];	UCW_Tt-k41_contig_13468:RNASEH2C
>2. Genetic Information Processing	Genetic Information Processing; Replication and Repair; DNA replication [PATH:ko03030];	UCW_Tt-k51_contig_31590:DPO1, polA
>2. Genetic Information Processing	Genetic Information Processing; Replication and Repair; DNA replication [PATH:ko03030];	UCW_Tt-k41_contig_13468:RNASEH2C
>2. Genetic Information Processing	Genetic Information Processing; Replication and Repair; DNA replication [PATH:ko03030];	UCW_Tt-k51_contig_30415:POLD4
>2. Genetic Information Processing	Genetic Information Processing; Replication and Repair; DNA replication [PATH:ko03030];	UCW_Tt-k55_contig_39743:POLD4
>2. Genetic Information Processing	Genetic Information Processing; Replication and Repair; DNA replication proteins [BR:ko03032];	UCW_Tt-k21_contig_29410:GINS4, SLD5
>2. Genetic Information Processing	Genetic Information Processing; Replication and Repair; DNA replication proteins [BR:ko03032];	UCW_Tt-k25_contig_32422:PRI1
>2. Genetic Information Processing	Genetic Information Processing; Replication and Repair; DNA replication proteins [BR:ko03032];	UCW_Tt-k41_contig_10858:E2.1.1.37, DNMT, dcm
>2. Genetic Information Processing	Genetic Information Processing; Replication and Repair; DNA replication proteins [BR:ko03032];	UCW_Tt-k41_contig_13468:RNASEH2C
>2. Genetic Information Processing	Genetic Information Processing; Replication and Repair; DNA replication proteins [BR:ko03032];	UCW_Tt-k51_contig_31590:DPO1, polA
>2. Genetic Information Processing	Genetic Information Processing; Replication and Repair; DNA replication proteins [BR:ko03032];	UCW_Tt-k55_contig_6250:SNRPD2, SMD2
>2. Genetic Information Processing	Genetic Information Processing; Replication and Repair; DNA replication proteins [BR:ko03032];	UCW_Tt-k61_contig_42694:GINS4, SLD5
>2. Genetic Information Processing	Genetic Information Processing; Replication and Repair; DNA replication proteins [BR:ko03032];	UCW_Tt-k21_contig_29410:GINS4, SLD5
>2. Genetic Information Processing	Genetic Information Processing; Replication and Repair; DNA replication proteins [BR:ko03032];	UCW_Tt-k41_contig_13468:RNASEH2C
>2. Genetic Information Processing	Genetic Information Processing; Replication and Repair; DNA replication proteins [BR:ko03032];	UCW_Tt-k51_contig_30415:POLD4
>2. Genetic Information Processing	Genetic Information Processing; Replication and Repair; DNA replication proteins [BR:ko03032];	UCW_Tt-k55_contig_39743:POLD4
>2. Genetic Information Processing	Genetic Information Processing; Replication and Repair; DNA replication proteins [BR:ko03032];	UCW_Tt-k55_contig_50548:CCNA
>2. Genetic Information Processing	Genetic Information Processing; Replication and Repair; DNA replication proteins [BR:ko03032];	UCW_Tt-k61_contig_42694:GINS4, SLD5
>2. Genetic Information Processing	Genetic Information Processing; Replication and Repair; Homologous recombination [PATH:ko03440];	UCW_Tt-k51_contig_31590:DPO1, polA
>2. Genetic Information Processing	Genetic Information Processing; Replication and Repair; Homologous recombination [PATH:ko03440];	UCW_Tt-k51_contig_30415:POLD4
>2. Genetic Information Processing	Genetic Information Processing; Replication and Repair; Homologous recombination [PATH:ko03440];	UCW_Tt-k55_contig_39743:POLD4
>2. Genetic Information Processing	Genetic Information Processing; Replication and Repair; Mismatch repair [PATH:ko03430];	UCW_Tt-k41_contig_50630:MLH3
>2. Genetic Information Processing	Genetic Information Processing; Replication and Repair; Mismatch repair [PATH:ko03430];	UCW_Tt-k61_contig_51480:MLH3
>2. Genetic Information Processing	Genetic Information Processing; Replication and Repair; Mismatch repair [PATH:ko03430];	UCW_Tt-k51_contig_30415:POLD4
>2. Genetic Information Processing	Genetic Information Processing; Replication and Repair; Mismatch repair [PATH:ko03430];	UCW_Tt-k55_contig_39743:POLD4
>2. Genetic Information Processing	Genetic Information Processing; Replication and Repair; Nucleotide excision repair [PATH:ko03420];	UCW_Tt-k51_contig_31590:DPO1, polA
>2. Genetic Information Processing	Genetic Information Processing; Replication and Repair; Nucleotide excision repair [PATH:ko03420];	UCW_Tt-k61_contig_2119:CUL4
>2. Genetic Information Processing	Genetic Information Processing; Replication and Repair; Nucleotide excision repair [PATH:ko03420];	UCW_Tt-k21_contig_25221:ERCC2, XPD
>2. Genetic Information Processing	Genetic Information Processing; Replication and Repair; Nucleotide excision repair [PATH:ko03420];	UCW_Tt-k35_contig_14382:RAD23, HR23
>2. Genetic Information Processing	Genetic Information Processing; Replication and Repair; Nucleotide excision repair [PATH:ko03420];	UCW_Tt-k51_contig_30415:POLD4
>2. Genetic Information Processing	Genetic Information Processing; Replication and Repair; Nucleotide excision repair [PATH:ko03420];	UCW_Tt-k55_contig_39743:POLD4
>2. Genetic Information Processing	Genetic Information Processing; Replication and Repair; Nucleotide excision repair [PATH:ko03420];	UCW_Tt-k55_contig_9030:CUL4
>2. Genetic Information Processing	Genetic Information Processing; Replication and Repair; Nucleotide excision repair [PATH:ko03420];	UCW_Tt-k61_contig_2119:CUL4
>2. Genetic Information Processing	Genetic Information Processing; Transcription; Basal transcription factors [PATH:ko03022];	UCW_Tt-k21_contig_25221:ERCC2, XPD
>2. Genetic Information Processing	Genetic Information Processing; Transcription; Basal transcription factors [PATH:ko03022];	UCW_Tt-k31_contig_29960:TAF13
>2. Genetic Information Processing	Genetic Information Processing; Transcription; Basal transcription factors [PATH:ko03022];	UCW_Tt-k45_contig_63533:TBP, tbp
>2. Genetic Information Processing	Genetic Information Processing; Transcription; RNA polymerase [PATH:ko03020];	UCW_Tt-k31_contig_3054:RPB6, POLR2F
>2. Genetic Information Processing	Genetic Information Processing; Transcription; RNA polymerase [PATH:ko03020];	UCW_Tt-k41_contig_3854:RPB2, POLR2B
>2. Genetic Information Processing	Genetic Information Processing; Transcription; RNA polymerase [PATH:ko03020];	UCW_Tt-k41_contig_6424:RPB11, POLR2J
>2. Genetic Information Processing	Genetic Information Processing; Transcription; RNA polymerase [PATH:ko03020];	UCW_Tt-k45_contig_6496:RPB11, POLR2J
>2. Genetic Information Processing	Genetic Information Processing; Transcription; RNA polymerase [PATH:ko03020];	UCW_Tt-k25_contig_23098:RPC1, POLR3A
>2. Genetic Information Processing	Genetic Information Processing; Transcription; RNA polymerase [PATH:ko03020];	UCW_Tt-k31_contig_3054:RPB6, POLR2F
>2. Genetic Information Processing	Genetic Information Processing; Transcription; RNA polymerase [PATH:ko03020];	UCW_Tt-k35_contig_82218:RPB1, POLR2A
>2. Genetic Information Processing	Genetic Information Processing; Transcription; RNA polymerase [PATH:ko03020];	UCW_Tt-k41_contig_3854:RPB2, POLR2B
>2. Genetic Information Processing	Genetic Information Processing; Transcription; RNA polymerase [PATH:ko03020];	UCW_Tt-k41_contig_6424:RPB11, POLR2J
>2. Genetic Information Processing	Genetic Information Processing; Transcription; RNA polymerase [PATH:ko03020];	UCW_Tt-k55_contig_81145:RPB1, POLR2A
>2. Genetic Information Processing	Genetic Information Processing; Transcription; Spliceosome [BR:ko03041];	UCW_Tt-k21_contig_2213:UBL5, HUB1
>2. Genetic Information Processing	Genetic Information Processing; Transcription; Spliceosome [BR:ko03041];	UCW_Tt-k21_contig_33346:HTATSF1
>2. Genetic Information Processing	Genetic Information Processing; Transcription; Spliceosome [BR:ko03041];	UCW_Tt-k21_contig_47409:MORG1
>2. Genetic Information Processing	Genetic Information Processing; Transcription; Spliceosome [BR:ko03041];	UCW_Tt-k25_contig_30871:HTATSF1
>2. Genetic Information Processing	Genetic Information Processing; Transcription; Spliceosome [BR:ko03041];	UCW_Tt-k25_contig_35986:WBP4, FBP21
>2. Genetic Information Processing	Genetic Information Processing; Transcription; Spliceosome [BR:ko03041];	UCW_Tt-k25_contig_8068:GPATCH1
>2. Genetic Information Processing	Genetic Information Processing; Transcription; Spliceosome [BR:ko03041];	UCW_Tt-k35_contig_1215:PRPF19, PRP19
>2. Genetic Information Processing	Genetic Information Processing; Transcription; Spliceosome [BR:ko03041];	UCW_Tt-k41_contig_3123:DNAJC13
>2. Genetic Information Processing	Genetic Information Processing; Transcription; Spliceosome [BR:ko03041];	UCW_Tt-k41_contig_69244:DDX3X, bel
>2. Genetic Information Processing	Genetic Information Processing; Transcription; Spliceosome [BR:ko03041];	UCW_Tt-k41_contig_9655:LSM3
>2. Genetic Information Processing	Genetic Information Processing; Transcription; Spliceosome [BR:ko03041];	UCW_Tt-k45_contig_27315:INTS9
>2. Genetic Information Processing	Genetic Information Processing; Transcription; Spliceosome [BR:ko03041];	UCW_Tt-k51_contig_4015:PRPF4B
>2. Genetic Information Processing	Genetic Information Processing; Transcription; Spliceosome [BR:ko03041];	UCW_Tt-k51_contig_47419:SNRPA1
>2. Genetic Information Processing	Genetic Information Processing; Transcription; Spliceosome [BR:ko03041];	UCW_Tt-k55_contig_10019:LSM3
>2. Genetic Information Processing	Genetic Information Processing; Transcription; Spliceosome [BR:ko03041];	UCW_Tt-k55_contig_6250:SNRPD2, SMD2
>2. Genetic Information Processing	Genetic Information Processing; Transcription; Spliceosome [BR:ko03041];	UCW_Tt-k61_contig_15625:CDC2L
>2. Genetic Information Processing	Genetic Information Processing; Transcription; Spliceosome [BR:ko03041];	UCW_Tt-k63_contig_9067:PRPF31
>2. Genetic Information Processing	Genetic Information Processing; Transcription; Spliceosome [BR:ko03041];	UCW_Tt-k21_contig_47409:MORG1
>2. Genetic Information Processing	Genetic Information Processing; Transcription; Spliceosome [BR:ko03041];	UCW_Tt-k25_contig_35986:WBP4, FBP21
>2. Genetic Information Processing	Genetic Information Processing; Transcription; Spliceosome [BR:ko03041];	UCW_Tt-k31_contig_16697:SDCCAG10
>2. Genetic Information Processing	Genetic Information Processing; Transcription; Spliceosome [BR:ko03041];	UCW_Tt-k31_contig_29953:PRPF39, PRP39
>2. Genetic Information Processing	Genetic Information Processing; Transcription; Spliceosome [BR:ko03041];	UCW_Tt-k41_contig_69244:DDX3X, bel
>2. Genetic Information Processing	Genetic Information Processing; Transcription; Spliceosome [BR:ko03041];	UCW_Tt-k45_contig_27315:INTS9
>2. Genetic Information Processing	Genetic Information Processing; Transcription; Spliceosome [BR:ko03041];	UCW_Tt-k51_contig_4015:PRPF4B
>2. Genetic Information Processing	Genetic Information Processing; Transcription; Spliceosome [BR:ko03041];	UCW_Tt-k51_contig_42987:INTS7
>2. Genetic Information Processing	Genetic Information Processing; Transcription; Spliceosome [BR:ko03041];	UCW_Tt-k55_contig_18644:THOC1
>2. Genetic Information Processing	Genetic Information Processing; Transcription; Spliceosome [BR:ko03041];	UCW_Tt-k61_contig_15625:CDC2L
>2. Genetic Information Processing	Genetic Information Processing; Transcription; Spliceosome [BR:ko03041];	UCW_Tt-k63_contig_6601:U2AF2
>2. Genetic Information Processing	Genetic Information Processing; Transcription; Spliceosome [PATH:ko03040];	UCW_Tt-k35_contig_1215:PRPF19, PRP19
>2. Genetic Information Processing	Genetic Information Processing; Transcription; Spliceosome [PATH:ko03040];	UCW_Tt-k41_contig_9655:LSM3
>2. Genetic Information Processing	Genetic Information Processing; Transcription; Spliceosome [PATH:ko03040];	UCW_Tt-k51_contig_47419:SNRPA1
>2. Genetic Information Processing	Genetic Information Processing; Transcription; Spliceosome [PATH:ko03040];	UCW_Tt-k55_contig_10019:LSM3
>2. Genetic Information Processing	Genetic Information Processing; Transcription; Spliceosome [PATH:ko03040];	UCW_Tt-k55_contig_6250:SNRPD2, SMD2
>2. Genetic Information Processing	Genetic Information Processing; Transcription; Spliceosome [PATH:ko03040];	UCW_Tt-k63_contig_9067:PRPF31
>2. Genetic Information Processing	Genetic Information Processing; Transcription; Spliceosome [PATH:ko03040];	UCW_Tt-k55_contig_18644:THOC1
>2. Genetic Information Processing	Genetic Information Processing; Transcription; Spliceosome [PATH:ko03040];	UCW_Tt-k63_contig_6601:U2AF2
>2. Genetic Information Processing	Genetic Information Processing; Transcription; Transcription factors [BR:ko03000];	UCW_Tt-k21_contig_8582:NFYA
>2. Genetic Information Processing	Genetic Information Processing; Transcription; Transcription factors [BR:ko03000];	UCW_Tt-k25_contig_7771:NFYA
>2. Genetic Information Processing	Genetic Information Processing; Transcription; Transcription factors [BR:ko03000];	UCW_Tt-k31_contig_7280:NFYA
>2. Genetic Information Processing	Genetic Information Processing; Transcription; Transcription factors [BR:ko03000];	UCW_Tt-k41_contig_14208:AP2
>2. Genetic Information Processing	Genetic Information Processing; Transcription; Transcription factors [BR:ko03000];	UCW_Tt-k41_contig_4739:TGA
>2. Genetic Information Processing	Genetic Information Processing; Transcription; Transcription factors [BR:ko03000];	UCW_Tt-k45_contig_22590:MYBP
>2. Genetic Information Processing	Genetic Information Processing; Transcription; Transcription factors [BR:ko03000];	UCW_Tt-k51_contig_31391:MYBP
>2. Genetic Information Processing	Genetic Information Processing; Transcription; Transcription factors [BR:ko03000];	UCW_Tt-k55_contig_6096:NFYA
>2. Genetic Information Processing	Genetic Information Processing; Transcription; Transcription factors [BR:ko03000];	UCW_Tt-k21_contig_2374:EREBP
>2. Genetic Information Processing	Genetic Information Processing; Transcription; Transcription factors [BR:ko03000];	UCW_Tt-k41_contig_71951:MYBP
>2. Genetic Information Processing	Genetic Information Processing; Transcription; Transcription factors [BR:ko03000];	UCW_Tt-k45_contig_22590:MYBP
>2. Genetic Information Processing	Genetic Information Processing; Transcription; Transcription factors [BR:ko03000];	UCW_Tt-k45_contig_26728:MYBP
>2. Genetic Information Processing	Genetic Information Processing; Transcription; Transcription factors [BR:ko03000];	UCW_Tt-k45_contig_63533:TBP, tbp
>2. Genetic Information Processing	Genetic Information Processing; Transcription; Transcription factors [BR:ko03000];	UCW_Tt-k63_contig_59932:TGA
>2. Genetic Information Processing	Genetic Information Processing; Translation; Aminoacyl-tRNA biosynthesis [PATH:ko00970];	UCW_Tt-k25_contig_11294:WARS, trpS
>2. Genetic Information Processing	Genetic Information Processing; Translation; Aminoacyl-tRNA biosynthesis [PATH:ko00970];	UCW_Tt-k51_contig_45930:YARS, tyrS
>2. Genetic Information Processing	Genetic Information Processing; Translation; Aminoacyl-tRNA biosynthesis [PATH:ko00970];	UCW_Tt-k55_contig_22433:TARS, thrS
>2. Genetic Information Processing	Genetic Information Processing; Translation; Aminoacyl-tRNA biosynthesis [PATH:ko00970];	UCW_Tt-k25_contig_11294:WARS, trpS
>2. Genetic Information Processing	Genetic Information Processing; Translation; Aminoacyl-tRNA biosynthesis [PATH:ko00970];	UCW_Tt-k35_contig_17505:MARS, metG
>2. Genetic Information Processing	Genetic Information Processing; Translation; Aminoacyl-tRNA biosynthesis [PATH:ko00970];	UCW_Tt-k45_contig_23838:MARS, metG
>2. Genetic Information Processing	Genetic Information Processing; Translation; Aminoacyl-tRNA biosynthesis [PATH:ko00970];	UCW_Tt-k51_contig_45930:YARS, tyrS
>2. Genetic Information Processing	Genetic Information Processing; Translation; Aminoacyl-tRNA biosynthesis [PATH:ko00970];	UCW_Tt-k55_contig_22433:TARS, thrS
>2. Genetic Information Processing	Genetic Information Processing; Translation; mRNA surveillance pathway [PATH:ko03015];	UCW_Tt-k21_contig_31139:ERF3, GSPT
>2. Genetic Information Processing	Genetic Information Processing; Translation; mRNA surveillance pathway [PATH:ko03015];	UCW_Tt-k25_contig_5603:SMG7, EST1C
>2. Genetic Information Processing	Genetic Information Processing; Translation; mRNA surveillance pathway [PATH:ko03015];	UCW_Tt-k51_contig_1129:PAP
>2. Genetic Information Processing	Genetic Information Processing; Translation; mRNA surveillance pathway [PATH:ko03015];	UCW_Tt-k63_contig_1119:PAP
>2. Genetic Information Processing	Genetic Information Processing; Translation; mRNA surveillance pathway [PATH:ko03015];	UCW_Tt-k35_contig_27273:RNMT
>2. Genetic Information Processing	Genetic Information Processing; Translation; Ribosome [BR:ko03011];	UCW_Tt-k25_contig_2963:RP-L4, rplD
>2. Genetic Information Processing	Genetic Information Processing; Translation; Ribosome [BR:ko03011];	UCW_Tt-k35_contig_21713:RP-S9, rpsI
>2. Genetic Information Processing	Genetic Information Processing; Translation; Ribosome [BR:ko03011];	UCW_Tt-k41_contig_1786:RP-L5e, RPL5
>2. Genetic Information Processing	Genetic Information Processing; Translation; Ribosome [BR:ko03011];	UCW_Tt-k41_contig_20:RP-L9e, RPL9
>2. Genetic Information Processing	Genetic Information Processing; Translation; Ribosome [BR:ko03011];	UCW_Tt-k45_contig_14616:RP-S24e, RPS24
>2. Genetic Information Processing	Genetic Information Processing; Translation; Ribosome [BR:ko03011];	UCW_Tt-k45_contig_39858:RP-L18Ae, RPL18A
>2. Genetic Information Processing	Genetic Information Processing; Translation; Ribosome [BR:ko03011];	UCW_Tt-k21_contig_11738:RP-S16e, RPS16
>2. Genetic Information Processing	Genetic Information Processing; Translation; Ribosome [BR:ko03011];	UCW_Tt-k21_contig_32478:RP-L21, rplU
>2. Genetic Information Processing	Genetic Information Processing; Translation; Ribosome [BR:ko03011];	UCW_Tt-k25_contig_18331:RP-L36, rpmJ
>2. Genetic Information Processing	Genetic Information Processing; Translation; Ribosome [BR:ko03011];	UCW_Tt-k31_contig_16113:RP-S17, rpsQ
>2. Genetic Information Processing	Genetic Information Processing; Translation; Ribosome [BR:ko03011];	UCW_Tt-k41_contig_20:RP-L9e, RPL9
>2. Genetic Information Processing	Genetic Information Processing; Translation; Ribosome [PATH:ko03010];	UCW_Tt-k25_contig_2963:RP-L4, rplD
>2. Genetic Information Processing	Genetic Information Processing; Translation; Ribosome [PATH:ko03010];	UCW_Tt-k35_contig_21713:RP-S9, rpsI
>2. Genetic Information Processing	Genetic Information Processing; Translation; Ribosome [PATH:ko03010];	UCW_Tt-k41_contig_1786:RP-L5e, RPL5
>2. Genetic Information Processing	Genetic Information Processing; Translation; Ribosome [PATH:ko03010];	UCW_Tt-k41_contig_20:RP-L9e, RPL9
>2. Genetic Information Processing	Genetic Information Processing; Translation; Ribosome [PATH:ko03010];	UCW_Tt-k45_contig_14616:RP-S24e, RPS24
>2. Genetic Information Processing	Genetic Information Processing; Translation; Ribosome [PATH:ko03010];	UCW_Tt-k45_contig_39858:RP-L18Ae, RPL18A
>2. Genetic Information Processing	Genetic Information Processing; Translation; Ribosome [PATH:ko03010];	UCW_Tt-k21_contig_11738:RP-S16e, RPS16
>2. Genetic Information Processing	Genetic Information Processing; Translation; Ribosome [PATH:ko03010];	UCW_Tt-k21_contig_32478:RP-L21, rplU
>2. Genetic Information Processing	Genetic Information Processing; Translation; Ribosome [PATH:ko03010];	UCW_Tt-k25_contig_18331:RP-L36, rpmJ
>2. Genetic Information Processing	Genetic Information Processing; Translation; Ribosome [PATH:ko03010];	UCW_Tt-k31_contig_16113:RP-S17, rpsQ
>2. Genetic Information Processing	Genetic Information Processing; Translation; Ribosome [PATH:ko03010];	UCW_Tt-k41_contig_20:RP-L9e, RPL9
>2. Genetic Information Processing	Genetic Information Processing; Translation; Ribosome Biogenesis [BR:ko03009];	UCW_Tt-k31_contig_17412:CSNK2A
>2. Genetic Information Processing	Genetic Information Processing; Translation; Ribosome Biogenesis [BR:ko03009];	UCW_Tt-k51_contig_27304:CSNK2A
>2. Genetic Information Processing	Genetic Information Processing; Translation; Ribosome Biogenesis [BR:ko03009];	UCW_Tt-k61_contig_62632:era
>2. Genetic Information Processing	Genetic Information Processing; Translation; Ribosome Biogenesis [BR:ko03009];	UCW_Tt-k25_contig_33794:RIOK1
>2. Genetic Information Processing	Genetic Information Processing; Translation; Ribosome Biogenesis [BR:ko03009];	UCW_Tt-k45_contig_70509:NUG2, GNL2
>2. Genetic Information Processing	Genetic Information Processing; Translation; Ribosome Biogenesis [BR:ko03009];	UCW_Tt-k51_contig_27304:CSNK2A
>2. Genetic Information Processing	Genetic Information Processing; Translation; Ribosome biogenesis in eukaryotes [PATH:ko03008];	UCW_Tt-k31_contig_17412:CSNK2A
>2. Genetic Information Processing	Genetic Information Processing; Translation; Ribosome biogenesis in eukaryotes [PATH:ko03008];	UCW_Tt-k51_contig_27304:CSNK2A
>2. Genetic Information Processing	Genetic Information Processing; Translation; Ribosome biogenesis in eukaryotes [PATH:ko03008];	UCW_Tt-k25_contig_33794:RIOK1
>2. Genetic Information Processing	Genetic Information Processing; Translation; Ribosome biogenesis in eukaryotes [PATH:ko03008];	UCW_Tt-k45_contig_70509:NUG2, GNL2
>2. Genetic Information Processing	Genetic Information Processing; Translation; Ribosome biogenesis in eukaryotes [PATH:ko03008];	UCW_Tt-k51_contig_27304:CSNK2A
>2. Genetic Information Processing	Genetic Information Processing; Translation; RNA transport [PATH:ko03013];	UCW_Tt-k21_contig_3279:NUP205
>2. Genetic Information Processing	Genetic Information Processing; Translation; RNA transport [PATH:ko03013];	UCW_Tt-k25_contig_5920:NUP160
>2. Genetic Information Processing	Genetic Information Processing; Translation; RNA transport [PATH:ko03013];	UCW_Tt-k31_contig_21548:SEC13
>2. Genetic Information Processing	Genetic Information Processing; Translation; RNA transport [PATH:ko03013];	UCW_Tt-k35_contig_8560:NUP62
>2. Genetic Information Processing	Genetic Information Processing; Translation; RNA transport [PATH:ko03013];	UCW_Tt-k41_contig_13214:RAE1
>2. Genetic Information Processing	Genetic Information Processing; Translation; RNA transport [PATH:ko03013];	UCW_Tt-k61_contig_23399:RAE1
>2. Genetic Information Processing	Genetic Information Processing; Translation; RNA transport [PATH:ko03013];	UCW_Tt-k31_contig_21548:SEC13
>2. Genetic Information Processing	Genetic Information Processing; Translation; RNA transport [PATH:ko03013];	UCW_Tt-k51_contig_34464:SEC13
>2. Genetic Information Processing	Genetic Information Processing; Translation; RNA transport [PATH:ko03013];	UCW_Tt-k55_contig_18644:THOC1
>2. Genetic Information Processing	Genetic Information Processing; Translation; Translation factors [BR:ko03012];	UCW_Tt-k21_contig_31139:ERF3, GSPT
>2. Genetic Information Processing	Genetic Information Processing; Translation; Translation factors [BR:ko03012];	UCW_Tt-k35_contig_17808:infB, MTIF2
>6. Human Diseases	Human Diseases; Cancers; Acute myeloid leukemia [PATH:ko05221];	UCW_Tt-k51_contig_1240:FRAP
>6. Human Diseases	Human Diseases; Cancers; Chronic myeloid leukemia [PATH:ko05220];	UCW_Tt-k21_contig_14304:HDAC1_2
>6. Human Diseases	Human Diseases; Cancers; Chronic myeloid leukemia [PATH:ko05220];	UCW_Tt-k21_contig_14304:HDAC1_2
>6. Human Diseases	Human Diseases; Cancers; Chronic myeloid leukemia [PATH:ko05220];	UCW_Tt-k41_contig_20864:HDAC1_2
>6. Human Diseases	Human Diseases; Cancers; Glioma [PATH:ko05214];	UCW_Tt-k51_contig_1240:FRAP
>6. Human Diseases	Human Diseases; Cancers; Pathways in cancer [PATH:ko05200];	UCW_Tt-k21_contig_14304:HDAC1_2
>6. Human Diseases	Human Diseases; Cancers; Pathways in cancer [PATH:ko05200];	UCW_Tt-k31_contig_533:HSP90B, TRA1
>6. Human Diseases	Human Diseases; Cancers; Pathways in cancer [PATH:ko05200];	UCW_Tt-k51_contig_1240:FRAP
>6. Human Diseases	Human Diseases; Cancers; Pathways in cancer [PATH:ko05200];	UCW_Tt-k21_contig_14304:HDAC1_2
>6. Human Diseases	Human Diseases; Cancers; Pathways in cancer [PATH:ko05200];	UCW_Tt-k41_contig_20864:HDAC1_2
>6. Human Diseases	Human Diseases; Cancers; Pathways in cancer [PATH:ko05200];	UCW_Tt-k55_contig_17710:htpG, HSP90A
>6. Human Diseases	Human Diseases; Cancers; Prostate cancer [PATH:ko05215];	UCW_Tt-k31_contig_533:HSP90B, TRA1
>6. Human Diseases	Human Diseases; Cancers; Prostate cancer [PATH:ko05215];	UCW_Tt-k51_contig_1240:FRAP
>6. Human Diseases	Human Diseases; Cancers; Prostate cancer [PATH:ko05215];	UCW_Tt-k55_contig_17710:htpG, HSP90A
>6. Human Diseases	Human Diseases; Immune System Diseases; Rheumatoid arthritis [PATH:ko05323];	UCW_Tt-k55_contig_3887:ATPeVG, ATP6G1
>6. Human Diseases	Human Diseases; Immune System Diseases; Systemic lupus erythematosus [PATH:ko05322];	UCW_Tt-k51_contig_34896:H2A
>6. Human Diseases	Human Diseases; Immune System Diseases; Systemic lupus erythematosus [PATH:ko05322];	UCW_Tt-k51_contig_34896:H2A
>6. Human Diseases	Human Diseases; Infectious Diseases; Amoebiasis [PATH:ko05146];	UCW_Tt-k25_contig_1515:RAB7A
>6. Human Diseases	Human Diseases; Infectious Diseases; Bacterial invasion of epithelial cells [PATH:ko05100];	UCW_Tt-k21_contig_34455:ARPC4
>6. Human Diseases	Human Diseases; Infectious Diseases; Bacterial invasion of epithelial cells [PATH:ko05100];	UCW_Tt-k45_contig_31706:ARPC5
>6. Human Diseases	Human Diseases; Infectious Diseases; Bacterial invasion of epithelial cells [PATH:ko05100];	UCW_Tt-k51_contig_35990:ARPC4
>6. Human Diseases	Human Diseases; Infectious Diseases; Bacterial invasion of epithelial cells [PATH:ko05100];	UCW_Tt-k21_contig_34455:ARPC4
>6. Human Diseases	Human Diseases; Infectious Diseases; Bacterial invasion of epithelial cells [PATH:ko05100];	UCW_Tt-k51_contig_35990:ARPC4
>6. Human Diseases	Human Diseases; Infectious Diseases; Epithelial cell signaling in Helicobacter pylori infection [PATH:ko05120];	UCW_Tt-k55_contig_3887:ATPeVG, ATP6G1
>6. Human Diseases	Human Diseases; Infectious Diseases; Measles [PATH:ko05162];	UCW_Tt-k31_contig_17412:CSNK2A
>6. Human Diseases	Human Diseases; Infectious Diseases; Measles [PATH:ko05162];	UCW_Tt-k51_contig_27304:CSNK2A
>6. Human Diseases	Human Diseases; Infectious Diseases; Measles [PATH:ko05162];	UCW_Tt-k51_contig_27304:CSNK2A
>6. Human Diseases	Human Diseases; Infectious Diseases; Pathogenic Escherichia coli infection [PATH:ko05130];	UCW_Tt-k21_contig_34455:ARPC4
>6. Human Diseases	Human Diseases; Infectious Diseases; Pathogenic Escherichia coli infection [PATH:ko05130];	UCW_Tt-k45_contig_31706:ARPC5
>6. Human Diseases	Human Diseases; Infectious Diseases; Pathogenic Escherichia coli infection [PATH:ko05130];	UCW_Tt-k51_contig_35990:ARPC4
>6. Human Diseases	Human Diseases; Infectious Diseases; Pathogenic Escherichia coli infection [PATH:ko05130];	UCW_Tt-k21_contig_34455:ARPC4
>6. Human Diseases	Human Diseases; Infectious Diseases; Pathogenic Escherichia coli infection [PATH:ko05130];	UCW_Tt-k51_contig_35990:ARPC4
>6. Human Diseases	Human Diseases; Infectious Diseases; Shigellosis [PATH:ko05131];	UCW_Tt-k21_contig_34455:ARPC4
>6. Human Diseases	Human Diseases; Infectious Diseases; Shigellosis [PATH:ko05131];	UCW_Tt-k45_contig_31706:ARPC5
>6. Human Diseases	Human Diseases; Infectious Diseases; Shigellosis [PATH:ko05131];	UCW_Tt-k51_contig_35990:ARPC4
>6. Human Diseases	Human Diseases; Infectious Diseases; Shigellosis [PATH:ko05131];	UCW_Tt-k21_contig_34455:ARPC4
>6. Human Diseases	Human Diseases; Infectious Diseases; Shigellosis [PATH:ko05131];	UCW_Tt-k51_contig_35990:ARPC4
>6. Human Diseases	Human Diseases; Infectious Diseases; Tuberculosis [PATH:ko05152];	UCW_Tt-k21_contig_8582:NFYA
>6. Human Diseases	Human Diseases; Infectious Diseases; Tuberculosis [PATH:ko05152];	UCW_Tt-k25_contig_7771:NFYA
>6. Human Diseases	Human Diseases; Infectious Diseases; Tuberculosis [PATH:ko05152];	UCW_Tt-k31_contig_7280:NFYA
>6. Human Diseases	Human Diseases; Infectious Diseases; Tuberculosis [PATH:ko05152];	UCW_Tt-k55_contig_6096:NFYA
>6. Human Diseases	Human Diseases; Infectious Diseases; Tuberculosis [PATH:ko05152];	UCW_Tt-k25_contig_1515:RAB7A
>6. Human Diseases	Human Diseases; Infectious Diseases; Vibrio cholerae infection [PATH:ko05110];	UCW_Tt-k55_contig_3887:ATPeVG, ATP6G1
>6. Human Diseases	Human Diseases; Metabolic Diseases; Type I diabetes mellitus [PATH:ko04940];	UCW_Tt-k31_contig_5274:E4.1.1.15, gadB
>6. Human Diseases	Human Diseases; Metabolic Diseases; Type I diabetes mellitus [PATH:ko04940];	UCW_Tt-k61_contig_4715:E4.1.1.15, gadB
>6. Human Diseases	Human Diseases; Metabolic Diseases; Type II diabetes mellitus [PATH:ko04930];	UCW_Tt-k51_contig_1240:FRAP
>6. Human Diseases	Human Diseases; Metabolic Diseases; Type II diabetes mellitus [PATH:ko04930];	UCW_Tt-k21_contig_13456:HK
>6. Human Diseases	Human Diseases; Metabolic Diseases; Type II diabetes mellitus [PATH:ko04930];	UCW_Tt-k45_contig_4865:HK
>6. Human Diseases	Human Diseases; Metabolic Diseases; Type II diabetes mellitus [PATH:ko04930];	UCW_Tt-k51_contig_5298:HK
>6. Human Diseases	Human Diseases; Neurodegenerative Diseases; Alzheimer's disease [PATH:ko05010];	UCW_Tt-k35_contig_6648:GAPDH, gapA
>6. Human Diseases	Human Diseases; Neurodegenerative Diseases; Alzheimer's disease [PATH:ko05010];	UCW_Tt-k51_contig_11231:ATPeF1D, ATP5D
>6. Human Diseases	Human Diseases; Neurodegenerative Diseases; Alzheimer's disease [PATH:ko05010];	UCW_Tt-k51_contig_46646:NDUFA2
>6. Human Diseases	Human Diseases; Neurodegenerative Diseases; Alzheimer's disease [PATH:ko05010];	UCW_Tt-k63_contig_48868:SDHA, SDH1
>6. Human Diseases	Human Diseases; Neurodegenerative Diseases; Alzheimer's disease [PATH:ko05010];	UCW_Tt-k51_contig_11231:ATPeF1D, ATP5D
>6. Human Diseases	Human Diseases; Neurodegenerative Diseases; Alzheimer's disease [PATH:ko05010];	UCW_Tt-k51_contig_46646:NDUFA2
>6. Human Diseases	Human Diseases; Neurodegenerative Diseases; Amyotrophic lateral sclerosis (ALS) [PATH:ko05014];	UCW_Tt-k31_contig_38293:katE, CAT
>6. Human Diseases	Human Diseases; Neurodegenerative Diseases; Amyotrophic lateral sclerosis (ALS) [PATH:ko05014];	UCW_Tt-k31_contig_38293:katE, CAT
>6. Human Diseases	Human Diseases; Neurodegenerative Diseases; Huntington's disease [PATH:ko05016];	UCW_Tt-k21_contig_14304:HDAC1_2
>6. Human Diseases	Human Diseases; Neurodegenerative Diseases; Huntington's disease [PATH:ko05016];	UCW_Tt-k21_contig_26124:ANT
>6. Human Diseases	Human Diseases; Neurodegenerative Diseases; Huntington's disease [PATH:ko05016];	UCW_Tt-k31_contig_3054:RPB6, POLR2F
>6. Human Diseases	Human Diseases; Neurodegenerative Diseases; Huntington's disease [PATH:ko05016];	UCW_Tt-k41_contig_3854:RPB2, POLR2B
>6. Human Diseases	Human Diseases; Neurodegenerative Diseases; Huntington's disease [PATH:ko05016];	UCW_Tt-k41_contig_6424:RPB11, POLR2J
>6. Human Diseases	Human Diseases; Neurodegenerative Diseases; Huntington's disease [PATH:ko05016];	UCW_Tt-k45_contig_6496:RPB11, POLR2J
>6. Human Diseases	Human Diseases; Neurodegenerative Diseases; Huntington's disease [PATH:ko05016];	UCW_Tt-k51_contig_11231:ATPeF1D, ATP5D
>6. Human Diseases	Human Diseases; Neurodegenerative Diseases; Huntington's disease [PATH:ko05016];	UCW_Tt-k51_contig_46646:NDUFA2
>6. Human Diseases	Human Diseases; Neurodegenerative Diseases; Huntington's disease [PATH:ko05016];	UCW_Tt-k63_contig_36069:ANT
>6. Human Diseases	Human Diseases; Neurodegenerative Diseases; Huntington's disease [PATH:ko05016];	UCW_Tt-k63_contig_48868:SDHA, SDH1
>6. Human Diseases	Human Diseases; Neurodegenerative Diseases; Huntington's disease [PATH:ko05016];	UCW_Tt-k21_contig_14304:HDAC1_2
>6. Human Diseases	Human Diseases; Neurodegenerative Diseases; Huntington's disease [PATH:ko05016];	UCW_Tt-k31_contig_3054:RPB6, POLR2F
>6. Human Diseases	Human Diseases; Neurodegenerative Diseases; Huntington's disease [PATH:ko05016];	UCW_Tt-k35_contig_82218:RPB1, POLR2A
>6. Human Diseases	Human Diseases; Neurodegenerative Diseases; Huntington's disease [PATH:ko05016];	UCW_Tt-k41_contig_20864:HDAC1_2
>6. Human Diseases	Human Diseases; Neurodegenerative Diseases; Huntington's disease [PATH:ko05016];	UCW_Tt-k41_contig_3854:RPB2, POLR2B
>6. Human Diseases	Human Diseases; Neurodegenerative Diseases; Huntington's disease [PATH:ko05016];	UCW_Tt-k41_contig_6424:RPB11, POLR2J
>6. Human Diseases	Human Diseases; Neurodegenerative Diseases; Huntington's disease [PATH:ko05016];	UCW_Tt-k45_contig_63533:TBP, tbp
>6. Human Diseases	Human Diseases; Neurodegenerative Diseases; Huntington's disease [PATH:ko05016];	UCW_Tt-k45_contig_6389:AP2S1
>6. Human Diseases	Human Diseases; Neurodegenerative Diseases; Huntington's disease [PATH:ko05016];	UCW_Tt-k51_contig_11231:ATPeF1D, ATP5D
>6. Human Diseases	Human Diseases; Neurodegenerative Diseases; Huntington's disease [PATH:ko05016];	UCW_Tt-k51_contig_46646:NDUFA2
>6. Human Diseases	Human Diseases; Neurodegenerative Diseases; Huntington's disease [PATH:ko05016];	UCW_Tt-k55_contig_81145:RPB1, POLR2A
>6. Human Diseases	Human Diseases; Neurodegenerative Diseases; Parkinson's disease [PATH:ko05012];	UCW_Tt-k21_contig_26124:ANT
>6. Human Diseases	Human Diseases; Neurodegenerative Diseases; Parkinson's disease [PATH:ko05012];	UCW_Tt-k51_contig_11231:ATPeF1D, ATP5D
>6. Human Diseases	Human Diseases; Neurodegenerative Diseases; Parkinson's disease [PATH:ko05012];	UCW_Tt-k51_contig_46646:NDUFA2
>6. Human Diseases	Human Diseases; Neurodegenerative Diseases; Parkinson's disease [PATH:ko05012];	UCW_Tt-k63_contig_13808:UBE1, UBA1
>6. Human Diseases	Human Diseases; Neurodegenerative Diseases; Parkinson's disease [PATH:ko05012];	UCW_Tt-k63_contig_36069:ANT
>6. Human Diseases	Human Diseases; Neurodegenerative Diseases; Parkinson's disease [PATH:ko05012];	UCW_Tt-k63_contig_48868:SDHA, SDH1
>6. Human Diseases	Human Diseases; Neurodegenerative Diseases; Parkinson's disease [PATH:ko05012];	UCW_Tt-k51_contig_11231:ATPeF1D, ATP5D
>6. Human Diseases	Human Diseases; Neurodegenerative Diseases; Parkinson's disease [PATH:ko05012];	UCW_Tt-k51_contig_46646:NDUFA2
>1. Metabolism	Metabolism; Amino Acid Metabolism; Alanine, aspartate and glutamate metabolism [PATH:ko00250];	UCW_Tt-k21_contig_19055:carA, CPA1
>1. Metabolism	Metabolism; Amino Acid Metabolism; Alanine, aspartate and glutamate metabolism [PATH:ko00250];	UCW_Tt-k31_contig_37461:AGXT
>1. Metabolism	Metabolism; Amino Acid Metabolism; Alanine, aspartate and glutamate metabolism [PATH:ko00250];	UCW_Tt-k31_contig_5274:E4.1.1.15, gadB
>1. Metabolism	Metabolism; Amino Acid Metabolism; Alanine, aspartate and glutamate metabolism [PATH:ko00250];	UCW_Tt-k41_contig_33309:E6.3.4.4, purA
>1. Metabolism	Metabolism; Amino Acid Metabolism; Alanine, aspartate and glutamate metabolism [PATH:ko00250];	UCW_Tt-k61_contig_4715:E4.1.1.15, gadB
>1. Metabolism	Metabolism; Amino Acid Metabolism; Alanine, aspartate and glutamate metabolism [PATH:ko00250];	UCW_Tt-k21_contig_19055:carA, CPA1
>1. Metabolism	Metabolism; Amino Acid Metabolism; Alanine, aspartate and glutamate metabolism [PATH:ko00250];	UCW_Tt-k31_contig_37461:AGXT
>1. Metabolism	Metabolism; Amino Acid Metabolism; Alanine, aspartate and glutamate metabolism [PATH:ko00250];	UCW_Tt-k41_contig_33309:E6.3.4.4, purA
>1. Metabolism	Metabolism; Amino Acid Metabolism; Alanine, aspartate and glutamate metabolism [PATH:ko00250];	UCW_Tt-k45_contig_7585:GPT, ALT
>1. Metabolism	Metabolism; Amino Acid Metabolism; Amino acid related enzymes [BR:ko01007];	UCW_Tt-k25_contig_11294:WARS, trpS
>1. Metabolism	Metabolism; Amino Acid Metabolism; Amino acid related enzymes [BR:ko01007];	UCW_Tt-k31_contig_37461:AGXT
>1. Metabolism	Metabolism; Amino Acid Metabolism; Amino acid related enzymes [BR:ko01007];	UCW_Tt-k31_contig_37967:TAT
>1. Metabolism	Metabolism; Amino Acid Metabolism; Amino acid related enzymes [BR:ko01007];	UCW_Tt-k51_contig_45930:YARS, tyrS
>1. Metabolism	Metabolism; Amino Acid Metabolism; Amino acid related enzymes [BR:ko01007];	UCW_Tt-k55_contig_22433:TARS, thrS
>1. Metabolism	Metabolism; Amino Acid Metabolism; Amino acid related enzymes [BR:ko01007];	UCW_Tt-k25_contig_11294:WARS, trpS
>1. Metabolism	Metabolism; Amino Acid Metabolism; Amino acid related enzymes [BR:ko01007];	UCW_Tt-k31_contig_37461:AGXT
>1. Metabolism	Metabolism; Amino Acid Metabolism; Amino acid related enzymes [BR:ko01007];	UCW_Tt-k35_contig_17505:MARS, metG
>1. Metabolism	Metabolism; Amino Acid Metabolism; Amino acid related enzymes [BR:ko01007];	UCW_Tt-k45_contig_23838:MARS, metG
>1. Metabolism	Metabolism; Amino Acid Metabolism; Amino acid related enzymes [BR:ko01007];	UCW_Tt-k45_contig_7585:GPT, ALT
>1. Metabolism	Metabolism; Amino Acid Metabolism; Amino acid related enzymes [BR:ko01007];	UCW_Tt-k51_contig_45930:YARS, tyrS
>1. Metabolism	Metabolism; Amino Acid Metabolism; Amino acid related enzymes [BR:ko01007];	UCW_Tt-k55_contig_22433:TARS, thrS
>1. Metabolism	Metabolism; Amino Acid Metabolism; Arginine and proline metabolism [PATH:ko00330];	UCW_Tt-k21_contig_11862:E3.5.1.16, argE
>1. Metabolism	Metabolism; Amino Acid Metabolism; Arginine and proline metabolism [PATH:ko00330];	UCW_Tt-k25_contig_1986:E4.1.1.50, speD
>1. Metabolism	Metabolism; Amino Acid Metabolism; Arginine and proline metabolism [PATH:ko00330];	UCW_Tt-k35_contig_9866:E3.5.1.16, argE
>1. Metabolism	Metabolism; Amino Acid Metabolism; Arginine and proline metabolism [PATH:ko00330];	UCW_Tt-k21_contig_11862:E3.5.1.16, argE
>1. Metabolism	Metabolism; Amino Acid Metabolism; Arginine and proline metabolism [PATH:ko00330];	UCW_Tt-k25_contig_1986:E4.1.1.50, speD
>1. Metabolism	Metabolism; Amino Acid Metabolism; Arginine and proline metabolism [PATH:ko00330];	UCW_Tt-k35_contig_9866:E3.5.1.16, argE
>1. Metabolism	Metabolism; Amino Acid Metabolism; Arginine and proline metabolism [PATH:ko00330];	UCW_Tt-k51_contig_46152:E1.2.1.3
>1. Metabolism	Metabolism; Amino Acid Metabolism; Cysteine and methionine metabolism [PATH:ko00270];	UCW_Tt-k21_contig_23051:E2.7.2.4, lysC
>1. Metabolism	Metabolism; Amino Acid Metabolism; Cysteine and methionine metabolism [PATH:ko00270];	UCW_Tt-k25_contig_1986:E4.1.1.50, speD
>1. Metabolism	Metabolism; Amino Acid Metabolism; Cysteine and methionine metabolism [PATH:ko00270];	UCW_Tt-k31_contig_37967:TAT
>1. Metabolism	Metabolism; Amino Acid Metabolism; Cysteine and methionine metabolism [PATH:ko00270];	UCW_Tt-k35_contig_13910:E2.1.1.10, mmuM
>1. Metabolism	Metabolism; Amino Acid Metabolism; Cysteine and methionine metabolism [PATH:ko00270];	UCW_Tt-k35_contig_8394:E2.5.1.48, metB
>1. Metabolism	Metabolism; Amino Acid Metabolism; Cysteine and methionine metabolism [PATH:ko00270];	UCW_Tt-k41_contig_10858:E2.1.1.37, DNMT, dcm
>1. Metabolism	Metabolism; Amino Acid Metabolism; Cysteine and methionine metabolism [PATH:ko00270];	UCW_Tt-k61_contig_12133:E2.1.1.10, mmuM
>1. Metabolism	Metabolism; Amino Acid Metabolism; Cysteine and methionine metabolism [PATH:ko00270];	UCW_Tt-k61_contig_15262:MTN
>1. Metabolism	Metabolism; Amino Acid Metabolism; Cysteine and methionine metabolism [PATH:ko00270];	UCW_Tt-k63_contig_54849:E2.7.2.4, lysC
>1. Metabolism	Metabolism; Amino Acid Metabolism; Cysteine and methionine metabolism [PATH:ko00270];	UCW_Tt-k25_contig_1986:E4.1.1.50, speD
>1. Metabolism	Metabolism; Amino Acid Metabolism; Cysteine and methionine metabolism [PATH:ko00270];	UCW_Tt-k35_contig_13910:E2.1.1.10, mmuM
>1. Metabolism	Metabolism; Amino Acid Metabolism; Cysteine and methionine metabolism [PATH:ko00270];	UCW_Tt-k35_contig_8394:E2.5.1.48, metB
>1. Metabolism	Metabolism; Amino Acid Metabolism; Cysteine and methionine metabolism [PATH:ko00270];	UCW_Tt-k61_contig_12133:E2.1.1.10, mmuM
>1. Metabolism	Metabolism; Amino Acid Metabolism; Cysteine and methionine metabolism [PATH:ko00270];	UCW_Tt-k61_contig_3487:E1.14.17.4
>1. Metabolism	Metabolism; Amino Acid Metabolism; Glycine, serine and threonine metabolism [PATH:ko00260];	UCW_Tt-k21_contig_23051:E2.7.2.4, lysC
>1. Metabolism	Metabolism; Amino Acid Metabolism; Glycine, serine and threonine metabolism [PATH:ko00260];	UCW_Tt-k31_contig_37461:AGXT
>1. Metabolism	Metabolism; Amino Acid Metabolism; Glycine, serine and threonine metabolism [PATH:ko00260];	UCW_Tt-k63_contig_54849:E2.7.2.4, lysC
>1. Metabolism	Metabolism; Amino Acid Metabolism; Glycine, serine and threonine metabolism [PATH:ko00260];	UCW_Tt-k31_contig_37461:AGXT
>1. Metabolism	Metabolism; Amino Acid Metabolism; Histidine metabolism [PATH:ko00340];	UCW_Tt-k51_contig_46152:E1.2.1.3
>1. Metabolism	Metabolism; Amino Acid Metabolism; Lysine biosynthesis [PATH:ko00300];	UCW_Tt-k21_contig_23051:E2.7.2.4, lysC
>1. Metabolism	Metabolism; Amino Acid Metabolism; Lysine biosynthesis [PATH:ko00300];	UCW_Tt-k63_contig_54849:E2.7.2.4, lysC
>1. Metabolism	Metabolism; Amino Acid Metabolism; Lysine degradation [PATH:ko00310];	UCW_Tt-k51_contig_46152:E1.2.1.3
>1. Metabolism	Metabolism; Amino Acid Metabolism; Phenylalanine metabolism [PATH:ko00360];	UCW_Tt-k31_contig_37967:TAT
>1. Metabolism	Metabolism; Amino Acid Metabolism; Phenylalanine metabolism [PATH:ko00360];	UCW_Tt-k61_contig_42273:CYP98A, C3H
>1. Metabolism	Metabolism; Amino Acid Metabolism; Phenylalanine metabolism [PATH:ko00360];	UCW_Tt-k21_contig_1904:PTAL
>1. Metabolism	Metabolism; Amino Acid Metabolism; Phenylalanine metabolism [PATH:ko00360];	UCW_Tt-k61_contig_42273:CYP98A, C3H
>1. Metabolism	Metabolism; Amino Acid Metabolism; Phenylalanine, tyrosine and tryptophan biosynthesis [PATH:ko00400];	UCW_Tt-k31_contig_37967:TAT
>1. Metabolism	Metabolism; Amino Acid Metabolism; Phenylalanine, tyrosine and tryptophan biosynthesis [PATH:ko00400];	UCW_Tt-k35_contig_7524:trpE
>1. Metabolism	Metabolism; Amino Acid Metabolism; Tryptophan metabolism [PATH:ko00380];	UCW_Tt-k25_contig_11294:WARS, trpS
>1. Metabolism	Metabolism; Amino Acid Metabolism; Tryptophan metabolism [PATH:ko00380];	UCW_Tt-k31_contig_38293:katE, CAT
>1. Metabolism	Metabolism; Amino Acid Metabolism; Tryptophan metabolism [PATH:ko00380];	UCW_Tt-k25_contig_11294:WARS, trpS
>1. Metabolism	Metabolism; Amino Acid Metabolism; Tryptophan metabolism [PATH:ko00380];	UCW_Tt-k31_contig_38293:katE, CAT
>1. Metabolism	Metabolism; Amino Acid Metabolism; Tryptophan metabolism [PATH:ko00380];	UCW_Tt-k51_contig_46152:E1.2.1.3
>1. Metabolism	Metabolism; Amino Acid Metabolism; Tyrosine metabolism [PATH:ko00350];	UCW_Tt-k25_contig_73734:E4.1.1.25
>1. Metabolism	Metabolism; Amino Acid Metabolism; Tyrosine metabolism [PATH:ko00350];	UCW_Tt-k31_contig_37967:TAT
>1. Metabolism	Metabolism; Amino Acid Metabolism; Valine, leucine and isoleucine biosynthesis [PATH:ko00290];	UCW_Tt-k25_contig_23250:leuC
>1. Metabolism	Metabolism; Amino Acid Metabolism; Valine, leucine and isoleucine biosynthesis [PATH:ko00290];	UCW_Tt-k31_contig_25738:E2.3.3.13, leuA
>1. Metabolism	Metabolism; Amino Acid Metabolism; Valine, leucine and isoleucine biosynthesis [PATH:ko00290];	UCW_Tt-k41_contig_16263:leuC
>1. Metabolism	Metabolism; Amino Acid Metabolism; Valine, leucine and isoleucine biosynthesis [PATH:ko00290];	UCW_Tt-k25_contig_23250:leuC
>1. Metabolism	Metabolism; Amino Acid Metabolism; Valine, leucine and isoleucine biosynthesis [PATH:ko00290];	UCW_Tt-k41_contig_16263:leuC
>1. Metabolism	Metabolism; Amino Acid Metabolism; Valine, leucine and isoleucine degradation [PATH:ko00280];	UCW_Tt-k31_contig_30282:HIBCH
>1. Metabolism	Metabolism; Amino Acid Metabolism; Valine, leucine and isoleucine degradation [PATH:ko00280];	UCW_Tt-k35_contig_34239:HIBCH
>1. Metabolism	Metabolism; Amino Acid Metabolism; Valine, leucine and isoleucine degradation [PATH:ko00280];	UCW_Tt-k51_contig_46152:E1.2.1.3
>1. Metabolism	Metabolism; Biosynthesis of Other Secondary Metabolites; Benzoxazinoid biosynthesis [PATH:ko00402];	UCW_Tt-k25_contig_33790:BX1, IGL
>1. Metabolism	Metabolism; Biosynthesis of Other Secondary Metabolites; Benzoxazinoid biosynthesis [PATH:ko00402];	UCW_Tt-k25_contig_33790:BX1, IGL
>1. Metabolism	Metabolism; Biosynthesis of Other Secondary Metabolites; Butirosin and neomycin biosynthesis [PATH:ko00524];	UCW_Tt-k21_contig_13456:HK
>1. Metabolism	Metabolism; Biosynthesis of Other Secondary Metabolites; Butirosin and neomycin biosynthesis [PATH:ko00524];	UCW_Tt-k45_contig_4865:HK
>1. Metabolism	Metabolism; Biosynthesis of Other Secondary Metabolites; Butirosin and neomycin biosynthesis [PATH:ko00524];	UCW_Tt-k51_contig_5298:HK
>1. Metabolism	Metabolism; Biosynthesis of Other Secondary Metabolites; Flavone and flavonol biosynthesis [PATH:ko00944];	UCW_Tt-k35_contig_35979:E1.14.13.21
>1. Metabolism	Metabolism; Biosynthesis of Other Secondary Metabolites; Flavonoid biosynthesis [PATH:ko00941];	UCW_Tt-k35_contig_35979:E1.14.13.21
>1. Metabolism	Metabolism; Biosynthesis of Other Secondary Metabolites; Flavonoid biosynthesis [PATH:ko00941];	UCW_Tt-k61_contig_42273:CYP98A, C3H
>1. Metabolism	Metabolism; Biosynthesis of Other Secondary Metabolites; Flavonoid biosynthesis [PATH:ko00941];	UCW_Tt-k41_contig_21622:E5.5.1.6
>1. Metabolism	Metabolism; Biosynthesis of Other Secondary Metabolites; Flavonoid biosynthesis [PATH:ko00941];	UCW_Tt-k61_contig_42273:CYP98A, C3H
>1. Metabolism	Metabolism; Biosynthesis of Other Secondary Metabolites; Isoquinoline alkaloid biosynthesis [PATH:ko00950];	UCW_Tt-k25_contig_73734:E4.1.1.25
>1. Metabolism	Metabolism; Biosynthesis of Other Secondary Metabolites; Isoquinoline alkaloid biosynthesis [PATH:ko00950];	UCW_Tt-k31_contig_37967:TAT
>1. Metabolism	Metabolism; Biosynthesis of Other Secondary Metabolites; Novobiocin biosynthesis [PATH:ko00401];	UCW_Tt-k31_contig_37967:TAT
>1. Metabolism	Metabolism; Biosynthesis of Other Secondary Metabolites; Phenylpropanoid biosynthesis [PATH:ko00940];	UCW_Tt-k45_contig_7982:E1.1.1.195
>1. Metabolism	Metabolism; Biosynthesis of Other Secondary Metabolites; Phenylpropanoid biosynthesis [PATH:ko00940];	UCW_Tt-k51_contig_403:E1.1.1.195
>1. Metabolism	Metabolism; Biosynthesis of Other Secondary Metabolites; Phenylpropanoid biosynthesis [PATH:ko00940];	UCW_Tt-k61_contig_42273:CYP98A, C3H
>1. Metabolism	Metabolism; Biosynthesis of Other Secondary Metabolites; Phenylpropanoid biosynthesis [PATH:ko00940];	UCW_Tt-k21_contig_1904:PTAL
>1. Metabolism	Metabolism; Biosynthesis of Other Secondary Metabolites; Phenylpropanoid biosynthesis [PATH:ko00940];	UCW_Tt-k35_contig_1798:REF1
>1. Metabolism	Metabolism; Biosynthesis of Other Secondary Metabolites; Phenylpropanoid biosynthesis [PATH:ko00940];	UCW_Tt-k45_contig_8774:E3.2.1.21
>1. Metabolism	Metabolism; Biosynthesis of Other Secondary Metabolites; Phenylpropanoid biosynthesis [PATH:ko00940];	UCW_Tt-k61_contig_42273:CYP98A, C3H
>1. Metabolism	Metabolism; Biosynthesis of Other Secondary Metabolites; Phenylpropanoid biosynthesis [PATH:ko00940];	UCW_Tt-k63_contig_2048:REF1
>1. Metabolism	Metabolism; Biosynthesis of Other Secondary Metabolites; Stilbenoid, diarylheptanoid and gingerol biosynthesis [PATH:ko00945];	UCW_Tt-k31_contig_585:E1.14.-.-
>1. Metabolism	Metabolism; Biosynthesis of Other Secondary Metabolites; Stilbenoid, diarylheptanoid and gingerol biosynthesis [PATH:ko00945];	UCW_Tt-k61_contig_42273:CYP98A, C3H
>1. Metabolism	Metabolism; Biosynthesis of Other Secondary Metabolites; Stilbenoid, diarylheptanoid and gingerol biosynthesis [PATH:ko00945];	UCW_Tt-k61_contig_42273:CYP98A, C3H
>1. Metabolism	Metabolism; Biosynthesis of Other Secondary Metabolites; Streptomycin biosynthesis [PATH:ko00521];	UCW_Tt-k21_contig_13456:HK
>1. Metabolism	Metabolism; Biosynthesis of Other Secondary Metabolites; Streptomycin biosynthesis [PATH:ko00521];	UCW_Tt-k45_contig_4865:HK
>1. Metabolism	Metabolism; Biosynthesis of Other Secondary Metabolites; Streptomycin biosynthesis [PATH:ko00521];	UCW_Tt-k51_contig_5298:HK
>1. Metabolism	Metabolism; Biosynthesis of Other Secondary Metabolites; Tropane, piperidine and pyridine alkaloid biosynthesis [PATH:ko00960];	UCW_Tt-k31_contig_37967:TAT
>1. Metabolism	Metabolism; Carbohydrate Metabolism; Amino sugar and nucleotide sugar metabolism [PATH:ko00520];	UCW_Tt-k21_contig_25894:E3.2.1.14
>1. Metabolism	Metabolism; Carbohydrate Metabolism; Amino sugar and nucleotide sugar metabolism [PATH:ko00520];	UCW_Tt-k21_contig_54762:UGP2, galU, galF
>1. Metabolism	Metabolism; Carbohydrate Metabolism; Amino sugar and nucleotide sugar metabolism [PATH:ko00520];	UCW_Tt-k31_contig_13445:glgC
>1. Metabolism	Metabolism; Carbohydrate Metabolism; Amino sugar and nucleotide sugar metabolism [PATH:ko00520];	UCW_Tt-k41_contig_12061:E2.7.1.4, scrK
>1. Metabolism	Metabolism; Carbohydrate Metabolism; Amino sugar and nucleotide sugar metabolism [PATH:ko00520];	UCW_Tt-k51_contig_63310:AXS
>1. Metabolism	Metabolism; Carbohydrate Metabolism; Amino sugar and nucleotide sugar metabolism [PATH:ko00520];	UCW_Tt-k21_contig_13456:HK
>1. Metabolism	Metabolism; Carbohydrate Metabolism; Amino sugar and nucleotide sugar metabolism [PATH:ko00520];	UCW_Tt-k25_contig_7977:GAUT
>1. Metabolism	Metabolism; Carbohydrate Metabolism; Amino sugar and nucleotide sugar metabolism [PATH:ko00520];	UCW_Tt-k31_contig_13445:glgC
>1. Metabolism	Metabolism; Carbohydrate Metabolism; Amino sugar and nucleotide sugar metabolism [PATH:ko00520];	UCW_Tt-k35_contig_26397:glgC
>1. Metabolism	Metabolism; Carbohydrate Metabolism; Amino sugar and nucleotide sugar metabolism [PATH:ko00520];	UCW_Tt-k45_contig_4865:HK
>1. Metabolism	Metabolism; Carbohydrate Metabolism; Amino sugar and nucleotide sugar metabolism [PATH:ko00520];	UCW_Tt-k45_contig_8172:GAUT
>1. Metabolism	Metabolism; Carbohydrate Metabolism; Amino sugar and nucleotide sugar metabolism [PATH:ko00520];	UCW_Tt-k51_contig_5298:HK
>1. Metabolism	Metabolism; Carbohydrate Metabolism; Amino sugar and nucleotide sugar metabolism [PATH:ko00520];	UCW_Tt-k51_contig_63310:AXS
>1. Metabolism	Metabolism; Carbohydrate Metabolism; Amino sugar and nucleotide sugar metabolism [PATH:ko00520];	UCW_Tt-k51_contig_7125:GAUT
>1. Metabolism	Metabolism; Carbohydrate Metabolism; Ascorbate and aldarate metabolism [PATH:ko00053];	UCW_Tt-k51_contig_46152:E1.2.1.3
>1. Metabolism	Metabolism; Carbohydrate Metabolism; Butanoate metabolism [PATH:ko00650];	UCW_Tt-k25_contig_38759:E1.1.1.157, paaH
>1. Metabolism	Metabolism; Carbohydrate Metabolism; Butanoate metabolism [PATH:ko00650];	UCW_Tt-k31_contig_5274:E4.1.1.15, gadB
>1. Metabolism	Metabolism; Carbohydrate Metabolism; Butanoate metabolism [PATH:ko00650];	UCW_Tt-k61_contig_4715:E4.1.1.15, gadB
>1. Metabolism	Metabolism; Carbohydrate Metabolism; C5-Branched dibasic acid metabolism [PATH:ko00660];	UCW_Tt-k25_contig_23250:leuC
>1. Metabolism	Metabolism; Carbohydrate Metabolism; C5-Branched dibasic acid metabolism [PATH:ko00660];	UCW_Tt-k41_contig_16263:leuC
>1. Metabolism	Metabolism; Carbohydrate Metabolism; C5-Branched dibasic acid metabolism [PATH:ko00660];	UCW_Tt-k25_contig_23250:leuC
>1. Metabolism	Metabolism; Carbohydrate Metabolism; C5-Branched dibasic acid metabolism [PATH:ko00660];	UCW_Tt-k41_contig_16263:leuC
>1. Metabolism	Metabolism; Carbohydrate Metabolism; Citrate cycle (TCA cycle) [PATH:ko00020];	UCW_Tt-k25_contig_2709:LSC1
>1. Metabolism	Metabolism; Carbohydrate Metabolism; Citrate cycle (TCA cycle) [PATH:ko00020];	UCW_Tt-k25_contig_496:DLAT, aceF, pdhC
>1. Metabolism	Metabolism; Carbohydrate Metabolism; Citrate cycle (TCA cycle) [PATH:ko00020];	UCW_Tt-k31_contig_20073:MDH2
>1. Metabolism	Metabolism; Carbohydrate Metabolism; Citrate cycle (TCA cycle) [PATH:ko00020];	UCW_Tt-k31_contig_3511:CS, gltA
>1. Metabolism	Metabolism; Carbohydrate Metabolism; Citrate cycle (TCA cycle) [PATH:ko00020];	UCW_Tt-k35_contig_1718:LSC2
>1. Metabolism	Metabolism; Carbohydrate Metabolism; Citrate cycle (TCA cycle) [PATH:ko00020];	UCW_Tt-k45_contig_2895:CS, gltA
>1. Metabolism	Metabolism; Carbohydrate Metabolism; Citrate cycle (TCA cycle) [PATH:ko00020];	UCW_Tt-k51_contig_6919:E4.1.1.49, pckA
>1. Metabolism	Metabolism; Carbohydrate Metabolism; Citrate cycle (TCA cycle) [PATH:ko00020];	UCW_Tt-k55_contig_5985:CS, gltA
>1. Metabolism	Metabolism; Carbohydrate Metabolism; Citrate cycle (TCA cycle) [PATH:ko00020];	UCW_Tt-k63_contig_48868:SDHA, SDH1
>1. Metabolism	Metabolism; Carbohydrate Metabolism; Citrate cycle (TCA cycle) [PATH:ko00020];	UCW_Tt-k31_contig_20073:MDH2
>1. Metabolism	Metabolism; Carbohydrate Metabolism; Citrate cycle (TCA cycle) [PATH:ko00020];	UCW_Tt-k35_contig_25947:IDH1, IDH2, icd
>1. Metabolism	Metabolism; Carbohydrate Metabolism; Citrate cycle (TCA cycle) [PATH:ko00020];	UCW_Tt-k51_contig_6919:E4.1.1.49, pckA
>1. Metabolism	Metabolism; Carbohydrate Metabolism; Citrate cycle (TCA cycle) [PATH:ko00020];	UCW_Tt-k63_contig_47514:IDH1, IDH2, icd
>1. Metabolism	Metabolism; Carbohydrate Metabolism; Fructose and mannose metabolism [PATH:ko00051];	UCW_Tt-k21_contig_13622:PFK, pfk
>1. Metabolism	Metabolism; Carbohydrate Metabolism; Fructose and mannose metabolism [PATH:ko00051];	UCW_Tt-k21_contig_1742:xylA
>1. Metabolism	Metabolism; Carbohydrate Metabolism; Fructose and mannose metabolism [PATH:ko00051];	UCW_Tt-k41_contig_12061:E2.7.1.4, scrK
>1. Metabolism	Metabolism; Carbohydrate Metabolism; Fructose and mannose metabolism [PATH:ko00051];	UCW_Tt-k61_contig_20570:xylA
>1. Metabolism	Metabolism; Carbohydrate Metabolism; Fructose and mannose metabolism [PATH:ko00051];	UCW_Tt-k21_contig_13456:HK
>1. Metabolism	Metabolism; Carbohydrate Metabolism; Fructose and mannose metabolism [PATH:ko00051];	UCW_Tt-k45_contig_4865:HK
>1. Metabolism	Metabolism; Carbohydrate Metabolism; Fructose and mannose metabolism [PATH:ko00051];	UCW_Tt-k51_contig_5298:HK
>1. Metabolism	Metabolism; Carbohydrate Metabolism; Galactose metabolism [PATH:ko00052];	UCW_Tt-k21_contig_13622:PFK, pfk
>1. Metabolism	Metabolism; Carbohydrate Metabolism; Galactose metabolism [PATH:ko00052];	UCW_Tt-k21_contig_54762:UGP2, galU, galF
>1. Metabolism	Metabolism; Carbohydrate Metabolism; Galactose metabolism [PATH:ko00052];	UCW_Tt-k45_contig_70484:E3.2.1.26, sacA
>1. Metabolism	Metabolism; Carbohydrate Metabolism; Galactose metabolism [PATH:ko00052];	UCW_Tt-k21_contig_13456:HK
>1. Metabolism	Metabolism; Carbohydrate Metabolism; Galactose metabolism [PATH:ko00052];	UCW_Tt-k31_contig_10200:lacZ
>1. Metabolism	Metabolism; Carbohydrate Metabolism; Galactose metabolism [PATH:ko00052];	UCW_Tt-k45_contig_4865:HK
>1. Metabolism	Metabolism; Carbohydrate Metabolism; Galactose metabolism [PATH:ko00052];	UCW_Tt-k45_contig_937:E3.2.1.26, sacA
>1. Metabolism	Metabolism; Carbohydrate Metabolism; Galactose metabolism [PATH:ko00052];	UCW_Tt-k51_contig_5298:HK
>1. Metabolism	Metabolism; Carbohydrate Metabolism; Galactose metabolism [PATH:ko00052];	UCW_Tt-k63_contig_19375:lacZ
>1. Metabolism	Metabolism; Carbohydrate Metabolism; Glycolysis / Gluconeogenesis [PATH:ko00010];	UCW_Tt-k21_contig_13622:PFK, pfk
>1. Metabolism	Metabolism; Carbohydrate Metabolism; Glycolysis / Gluconeogenesis [PATH:ko00010];	UCW_Tt-k25_contig_496:DLAT, aceF, pdhC
>1. Metabolism	Metabolism; Carbohydrate Metabolism; Glycolysis / Gluconeogenesis [PATH:ko00010];	UCW_Tt-k31_contig_42823:E4.1.1.1, pdc
>1. Metabolism	Metabolism; Carbohydrate Metabolism; Glycolysis / Gluconeogenesis [PATH:ko00010];	UCW_Tt-k35_contig_6648:GAPDH, gapA
>1. Metabolism	Metabolism; Carbohydrate Metabolism; Glycolysis / Gluconeogenesis [PATH:ko00010];	UCW_Tt-k45_contig_29030:E5.1.3.15
>1. Metabolism	Metabolism; Carbohydrate Metabolism; Glycolysis / Gluconeogenesis [PATH:ko00010];	UCW_Tt-k51_contig_6919:E4.1.1.49, pckA
>1. Metabolism	Metabolism; Carbohydrate Metabolism; Glycolysis / Gluconeogenesis [PATH:ko00010];	UCW_Tt-k63_contig_18698:PGAM, gpm
>1. Metabolism	Metabolism; Carbohydrate Metabolism; Glycolysis / Gluconeogenesis [PATH:ko00010];	UCW_Tt-k21_contig_13456:HK
>1. Metabolism	Metabolism; Carbohydrate Metabolism; Glycolysis / Gluconeogenesis [PATH:ko00010];	UCW_Tt-k45_contig_29030:E5.1.3.15
>1. Metabolism	Metabolism; Carbohydrate Metabolism; Glycolysis / Gluconeogenesis [PATH:ko00010];	UCW_Tt-k45_contig_4865:HK
>1. Metabolism	Metabolism; Carbohydrate Metabolism; Glycolysis / Gluconeogenesis [PATH:ko00010];	UCW_Tt-k51_contig_46152:E1.2.1.3
>1. Metabolism	Metabolism; Carbohydrate Metabolism; Glycolysis / Gluconeogenesis [PATH:ko00010];	UCW_Tt-k51_contig_5298:HK
>1. Metabolism	Metabolism; Carbohydrate Metabolism; Glycolysis / Gluconeogenesis [PATH:ko00010];	UCW_Tt-k51_contig_6919:E4.1.1.49, pckA
>1. Metabolism	Metabolism; Carbohydrate Metabolism; Glycolysis / Gluconeogenesis [PATH:ko00010];	UCW_Tt-k63_contig_18698:PGAM, gpm
>1. Metabolism	Metabolism; Carbohydrate Metabolism; Glyoxylate and dicarboxylate metabolism [PATH:ko00630];	UCW_Tt-k25_contig_18071:rbcS
>1. Metabolism	Metabolism; Carbohydrate Metabolism; Glyoxylate and dicarboxylate metabolism [PATH:ko00630];	UCW_Tt-k31_contig_20073:MDH2
>1. Metabolism	Metabolism; Carbohydrate Metabolism; Glyoxylate and dicarboxylate metabolism [PATH:ko00630];	UCW_Tt-k31_contig_3511:CS, gltA
>1. Metabolism	Metabolism; Carbohydrate Metabolism; Glyoxylate and dicarboxylate metabolism [PATH:ko00630];	UCW_Tt-k45_contig_2895:CS, gltA
>1. Metabolism	Metabolism; Carbohydrate Metabolism; Glyoxylate and dicarboxylate metabolism [PATH:ko00630];	UCW_Tt-k55_contig_5985:CS, gltA
>1. Metabolism	Metabolism; Carbohydrate Metabolism; Glyoxylate and dicarboxylate metabolism [PATH:ko00630];	UCW_Tt-k25_contig_18071:rbcS
>1. Metabolism	Metabolism; Carbohydrate Metabolism; Glyoxylate and dicarboxylate metabolism [PATH:ko00630];	UCW_Tt-k31_contig_20073:MDH2
>1. Metabolism	Metabolism; Carbohydrate Metabolism; Glyoxylate and dicarboxylate metabolism [PATH:ko00630];	UCW_Tt-k41_contig_17301:rbcS
>1. Metabolism	Metabolism; Carbohydrate Metabolism; Glyoxylate and dicarboxylate metabolism [PATH:ko00630];	UCW_Tt-k63_contig_14664:rbcS
>1. Metabolism	Metabolism; Carbohydrate Metabolism; Inositol phosphate metabolism [PATH:ko00562];	UCW_Tt-k41_contig_17704:plcC
>1. Metabolism	Metabolism; Carbohydrate Metabolism; Inositol phosphate metabolism [PATH:ko00562];	UCW_Tt-k55_contig_50823:PLCD
>1. Metabolism	Metabolism; Carbohydrate Metabolism; Inositol phosphate metabolism [PATH:ko00562];	UCW_Tt-k63_contig_24366:E2.7.1.68, PIP5K
>1. Metabolism	Metabolism; Carbohydrate Metabolism; Inositol phosphate metabolism [PATH:ko00562];	UCW_Tt-k63_contig_50113:plcC
>1. Metabolism	Metabolism; Carbohydrate Metabolism; Inositol phosphate metabolism [PATH:ko00562];	UCW_Tt-k55_contig_50823:PLCD
>1. Metabolism	Metabolism; Carbohydrate Metabolism; Inositol phosphate metabolism [PATH:ko00562];	UCW_Tt-k63_contig_50113:plcC
>1. Metabolism	Metabolism; Carbohydrate Metabolism; Pentose and glucuronate interconversions [PATH:ko00040];	UCW_Tt-k21_contig_1742:xylA
>1. Metabolism	Metabolism; Carbohydrate Metabolism; Pentose and glucuronate interconversions [PATH:ko00040];	UCW_Tt-k21_contig_54762:UGP2, galU, galF
>1. Metabolism	Metabolism; Carbohydrate Metabolism; Pentose and glucuronate interconversions [PATH:ko00040];	UCW_Tt-k25_contig_9684:rpe, RPE
>1. Metabolism	Metabolism; Carbohydrate Metabolism; Pentose and glucuronate interconversions [PATH:ko00040];	UCW_Tt-k45_contig_8093:rpe, RPE
>1. Metabolism	Metabolism; Carbohydrate Metabolism; Pentose and glucuronate interconversions [PATH:ko00040];	UCW_Tt-k61_contig_10776:rpe, RPE
>1. Metabolism	Metabolism; Carbohydrate Metabolism; Pentose and glucuronate interconversions [PATH:ko00040];	UCW_Tt-k61_contig_20570:xylA
>1. Metabolism	Metabolism; Carbohydrate Metabolism; Pentose and glucuronate interconversions [PATH:ko00040];	UCW_Tt-k51_contig_40088:E3.1.1.11
>1. Metabolism	Metabolism; Carbohydrate Metabolism; Pentose and glucuronate interconversions [PATH:ko00040];	UCW_Tt-k51_contig_46152:E1.2.1.3
>1. Metabolism	Metabolism; Carbohydrate Metabolism; Pentose phosphate pathway [PATH:ko00030];	UCW_Tt-k21_contig_13622:PFK, pfk
>1. Metabolism	Metabolism; Carbohydrate Metabolism; Pentose phosphate pathway [PATH:ko00030];	UCW_Tt-k25_contig_32033:G6PD, zwf
>1. Metabolism	Metabolism; Carbohydrate Metabolism; Pentose phosphate pathway [PATH:ko00030];	UCW_Tt-k25_contig_9684:rpe, RPE
>1. Metabolism	Metabolism; Carbohydrate Metabolism; Pentose phosphate pathway [PATH:ko00030];	UCW_Tt-k45_contig_8093:rpe, RPE
>1. Metabolism	Metabolism; Carbohydrate Metabolism; Pentose phosphate pathway [PATH:ko00030];	UCW_Tt-k51_contig_19100:G6PD, zwf
>1. Metabolism	Metabolism; Carbohydrate Metabolism; Pentose phosphate pathway [PATH:ko00030];	UCW_Tt-k61_contig_10776:rpe, RPE
>1. Metabolism	Metabolism; Carbohydrate Metabolism; Pentose phosphate pathway [PATH:ko00030];	UCW_Tt-k35_contig_14326:PRPS, prsA
>1. Metabolism	Metabolism; Carbohydrate Metabolism; Propanoate metabolism [PATH:ko00640];	UCW_Tt-k25_contig_2709:LSC1
>1. Metabolism	Metabolism; Carbohydrate Metabolism; Propanoate metabolism [PATH:ko00640];	UCW_Tt-k35_contig_1718:LSC2
>1. Metabolism	Metabolism; Carbohydrate Metabolism; Propanoate metabolism [PATH:ko00640];	UCW_Tt-k31_contig_30282:HIBCH
>1. Metabolism	Metabolism; Carbohydrate Metabolism; Propanoate metabolism [PATH:ko00640];	UCW_Tt-k35_contig_34239:HIBCH
>1. Metabolism	Metabolism; Carbohydrate Metabolism; Propanoate metabolism [PATH:ko00640];	UCW_Tt-k51_contig_46152:E1.2.1.3
>1. Metabolism	Metabolism; Carbohydrate Metabolism; Pyruvate metabolism [PATH:ko00620];	UCW_Tt-k25_contig_496:DLAT, aceF, pdhC
>1. Metabolism	Metabolism; Carbohydrate Metabolism; Pyruvate metabolism [PATH:ko00620];	UCW_Tt-k31_contig_20073:MDH2
>1. Metabolism	Metabolism; Carbohydrate Metabolism; Pyruvate metabolism [PATH:ko00620];	UCW_Tt-k31_contig_25738:E2.3.3.13, leuA
>1. Metabolism	Metabolism; Carbohydrate Metabolism; Pyruvate metabolism [PATH:ko00620];	UCW_Tt-k31_contig_7826:E1.1.1.40, maeB
>1. Metabolism	Metabolism; Carbohydrate Metabolism; Pyruvate metabolism [PATH:ko00620];	UCW_Tt-k41_contig_6474:E4.4.1.5, GLO1, gloA
>1. Metabolism	Metabolism; Carbohydrate Metabolism; Pyruvate metabolism [PATH:ko00620];	UCW_Tt-k51_contig_6919:E4.1.1.49, pckA
>1. Metabolism	Metabolism; Carbohydrate Metabolism; Pyruvate metabolism [PATH:ko00620];	UCW_Tt-k31_contig_20073:MDH2
>1. Metabolism	Metabolism; Carbohydrate Metabolism; Pyruvate metabolism [PATH:ko00620];	UCW_Tt-k51_contig_46152:E1.2.1.3
>1. Metabolism	Metabolism; Carbohydrate Metabolism; Pyruvate metabolism [PATH:ko00620];	UCW_Tt-k51_contig_6919:E4.1.1.49, pckA
>1. Metabolism	Metabolism; Carbohydrate Metabolism; Starch and sucrose metabolism [PATH:ko00500];	UCW_Tt-k21_contig_3627:E2.4.1.14
>1. Metabolism	Metabolism; Carbohydrate Metabolism; Starch and sucrose metabolism [PATH:ko00500];	UCW_Tt-k21_contig_54762:UGP2, galU, galF
>1. Metabolism	Metabolism; Carbohydrate Metabolism; Starch and sucrose metabolism [PATH:ko00500];	UCW_Tt-k31_contig_13445:glgC
>1. Metabolism	Metabolism; Carbohydrate Metabolism; Starch and sucrose metabolism [PATH:ko00500];	UCW_Tt-k41_contig_12061:E2.7.1.4, scrK
>1. Metabolism	Metabolism; Carbohydrate Metabolism; Starch and sucrose metabolism [PATH:ko00500];	UCW_Tt-k45_contig_70484:E3.2.1.26, sacA
>1. Metabolism	Metabolism; Carbohydrate Metabolism; Starch and sucrose metabolism [PATH:ko00500];	UCW_Tt-k55_contig_4354:E2.4.1.15, otsA:E3.1.3.12, otsB
>1. Metabolism	Metabolism; Carbohydrate Metabolism; Starch and sucrose metabolism [PATH:ko00500];	UCW_Tt-k21_contig_13456:HK
>1. Metabolism	Metabolism; Carbohydrate Metabolism; Starch and sucrose metabolism [PATH:ko00500];	UCW_Tt-k25_contig_7977:GAUT
>1. Metabolism	Metabolism; Carbohydrate Metabolism; Starch and sucrose metabolism [PATH:ko00500];	UCW_Tt-k31_contig_13445:glgC
>1. Metabolism	Metabolism; Carbohydrate Metabolism; Starch and sucrose metabolism [PATH:ko00500];	UCW_Tt-k35_contig_26397:glgC
>1. Metabolism	Metabolism; Carbohydrate Metabolism; Starch and sucrose metabolism [PATH:ko00500];	UCW_Tt-k45_contig_4865:HK
>1. Metabolism	Metabolism; Carbohydrate Metabolism; Starch and sucrose metabolism [PATH:ko00500];	UCW_Tt-k45_contig_8172:GAUT
>1. Metabolism	Metabolism; Carbohydrate Metabolism; Starch and sucrose metabolism [PATH:ko00500];	UCW_Tt-k45_contig_8774:E3.2.1.21
>1. Metabolism	Metabolism; Carbohydrate Metabolism; Starch and sucrose metabolism [PATH:ko00500];	UCW_Tt-k45_contig_937:E3.2.1.26, sacA
>1. Metabolism	Metabolism; Carbohydrate Metabolism; Starch and sucrose metabolism [PATH:ko00500];	UCW_Tt-k51_contig_40088:E3.1.1.11
>1. Metabolism	Metabolism; Carbohydrate Metabolism; Starch and sucrose metabolism [PATH:ko00500];	UCW_Tt-k51_contig_5298:HK
>1. Metabolism	Metabolism; Carbohydrate Metabolism; Starch and sucrose metabolism [PATH:ko00500];	UCW_Tt-k51_contig_7125:GAUT
>1. Metabolism	Metabolism; Energy Metabolism; Carbon fixation in photosynthetic organisms [PATH:ko00710];	UCW_Tt-k25_contig_18071:rbcS
>1. Metabolism	Metabolism; Energy Metabolism; Carbon fixation in photosynthetic organisms [PATH:ko00710];	UCW_Tt-k25_contig_9684:rpe, RPE
>1. Metabolism	Metabolism; Energy Metabolism; Carbon fixation in photosynthetic organisms [PATH:ko00710];	UCW_Tt-k31_contig_20073:MDH2
>1. Metabolism	Metabolism; Energy Metabolism; Carbon fixation in photosynthetic organisms [PATH:ko00710];	UCW_Tt-k31_contig_7826:E1.1.1.40, maeB
>1. Metabolism	Metabolism; Energy Metabolism; Carbon fixation in photosynthetic organisms [PATH:ko00710];	UCW_Tt-k45_contig_8093:rpe, RPE
>1. Metabolism	Metabolism; Energy Metabolism; Carbon fixation in photosynthetic organisms [PATH:ko00710];	UCW_Tt-k51_contig_6919:E4.1.1.49, pckA
>1. Metabolism	Metabolism; Energy Metabolism; Carbon fixation in photosynthetic organisms [PATH:ko00710];	UCW_Tt-k61_contig_10776:rpe, RPE
>1. Metabolism	Metabolism; Energy Metabolism; Carbon fixation in photosynthetic organisms [PATH:ko00710];	UCW_Tt-k25_contig_18071:rbcS
>1. Metabolism	Metabolism; Energy Metabolism; Carbon fixation in photosynthetic organisms [PATH:ko00710];	UCW_Tt-k31_contig_20073:MDH2
>1. Metabolism	Metabolism; Energy Metabolism; Carbon fixation in photosynthetic organisms [PATH:ko00710];	UCW_Tt-k41_contig_17301:rbcS
>1. Metabolism	Metabolism; Energy Metabolism; Carbon fixation in photosynthetic organisms [PATH:ko00710];	UCW_Tt-k45_contig_7585:GPT, ALT
>1. Metabolism	Metabolism; Energy Metabolism; Carbon fixation in photosynthetic organisms [PATH:ko00710];	UCW_Tt-k51_contig_6919:E4.1.1.49, pckA
>1. Metabolism	Metabolism; Energy Metabolism; Carbon fixation in photosynthetic organisms [PATH:ko00710];	UCW_Tt-k63_contig_14664:rbcS
>1. Metabolism	Metabolism; Energy Metabolism; Carbon fixation pathways in prokaryotes [PATH:ko00720];	UCW_Tt-k35_contig_25947:IDH1, IDH2, icd
>1. Metabolism	Metabolism; Energy Metabolism; Carbon fixation pathways in prokaryotes [PATH:ko00720];	UCW_Tt-k63_contig_47514:IDH1, IDH2, icd
>1. Metabolism	Metabolism; Energy Metabolism; Methane metabolism [PATH:ko00680];	UCW_Tt-k21_contig_13622:PFK, pfk
>1. Metabolism	Metabolism; Energy Metabolism; Methane metabolism [PATH:ko00680];	UCW_Tt-k31_contig_37461:AGXT
>1. Metabolism	Metabolism; Energy Metabolism; Methane metabolism [PATH:ko00680];	UCW_Tt-k31_contig_38293:katE, CAT
>1. Metabolism	Metabolism; Energy Metabolism; Methane metabolism [PATH:ko00680];	UCW_Tt-k63_contig_18698:PGAM, gpm
>1. Metabolism	Metabolism; Energy Metabolism; Methane metabolism [PATH:ko00680];	UCW_Tt-k31_contig_37461:AGXT
>1. Metabolism	Metabolism; Energy Metabolism; Methane metabolism [PATH:ko00680];	UCW_Tt-k31_contig_38293:katE, CAT
>1. Metabolism	Metabolism; Energy Metabolism; Methane metabolism [PATH:ko00680];	UCW_Tt-k63_contig_18698:PGAM, gpm
>1. Metabolism	Metabolism; Energy Metabolism; Nitrogen metabolism [PATH:ko00910];	UCW_Tt-k21_contig_1904:PTAL
>1. Metabolism	Metabolism; Energy Metabolism; Oxidative phosphorylation [PATH:ko00190];	UCW_Tt-k45_contig_17545:ATPF1D, atpH
>1. Metabolism	Metabolism; Energy Metabolism; Oxidative phosphorylation [PATH:ko00190];	UCW_Tt-k51_contig_11231:ATPeF1D, ATP5D
>1. Metabolism	Metabolism; Energy Metabolism; Oxidative phosphorylation [PATH:ko00190];	UCW_Tt-k51_contig_46646:NDUFA2
>1. Metabolism	Metabolism; Energy Metabolism; Oxidative phosphorylation [PATH:ko00190];	UCW_Tt-k55_contig_70432:E3.6.3.6
>1. Metabolism	Metabolism; Energy Metabolism; Oxidative phosphorylation [PATH:ko00190];	UCW_Tt-k63_contig_48868:SDHA, SDH1
>1. Metabolism	Metabolism; Energy Metabolism; Oxidative phosphorylation [PATH:ko00190];	UCW_Tt-k31_contig_7869:E3.6.1.1, ppa
>1. Metabolism	Metabolism; Energy Metabolism; Oxidative phosphorylation [PATH:ko00190];	UCW_Tt-k45_contig_17545:ATPF1D, atpH
>1. Metabolism	Metabolism; Energy Metabolism; Oxidative phosphorylation [PATH:ko00190];	UCW_Tt-k51_contig_11231:ATPeF1D, ATP5D
>1. Metabolism	Metabolism; Energy Metabolism; Oxidative phosphorylation [PATH:ko00190];	UCW_Tt-k51_contig_46646:NDUFA2
>1. Metabolism	Metabolism; Energy Metabolism; Oxidative phosphorylation [PATH:ko00190];	UCW_Tt-k55_contig_3887:ATPeVG, ATP6G1
>1. Metabolism	Metabolism; Energy Metabolism; Photosynthesis - antenna proteins [PATH:ko00196];	UCW_Tt-k21_contig_47031:LHCB1
>1. Metabolism	Metabolism; Energy Metabolism; Photosynthesis - antenna proteins [PATH:ko00196];	UCW_Tt-k35_contig_46994:LHCB7
>1. Metabolism	Metabolism; Energy Metabolism; Photosynthesis - antenna proteins [PATH:ko00196];	UCW_Tt-k35_contig_46994:LHCB7
>1. Metabolism	Metabolism; Energy Metabolism; Photosynthesis [PATH:ko00195];	UCW_Tt-k45_contig_17545:ATPF1D, atpH
>1. Metabolism	Metabolism; Energy Metabolism; Photosynthesis [PATH:ko00195];	UCW_Tt-k45_contig_17545:ATPF1D, atpH
>1. Metabolism	Metabolism; Energy Metabolism; Photosynthesis proteins [BR:ko00194];	UCW_Tt-k21_contig_47031:LHCB1
>1. Metabolism	Metabolism; Energy Metabolism; Photosynthesis proteins [BR:ko00194];	UCW_Tt-k35_contig_46994:LHCB7
>1. Metabolism	Metabolism; Energy Metabolism; Photosynthesis proteins [BR:ko00194];	UCW_Tt-k45_contig_17545:ATPF1D, atpH
>1. Metabolism	Metabolism; Energy Metabolism; Photosynthesis proteins [BR:ko00194];	UCW_Tt-k35_contig_46994:LHCB7
>1. Metabolism	Metabolism; Energy Metabolism; Photosynthesis proteins [BR:ko00194];	UCW_Tt-k45_contig_17545:ATPF1D, atpH
>1. Metabolism	Metabolism; Energy Metabolism; Sulfur metabolism [PATH:ko00920];	UCW_Tt-k21_contig_3854:PAPSS
>1. Metabolism	Metabolism; Energy Metabolism; Sulfur metabolism [PATH:ko00920];	UCW_Tt-k35_contig_8394:E2.5.1.48, metB
>1. Metabolism	Metabolism; Energy Metabolism; Sulfur metabolism [PATH:ko00920];	UCW_Tt-k51_contig_9321:E1.8.3.1, SUOX
>1. Metabolism	Metabolism; Energy Metabolism; Sulfur metabolism [PATH:ko00920];	UCW_Tt-k35_contig_8394:E2.5.1.48, metB
>1. Metabolism	Metabolism; Enzyme Families; Cytochrome P450 [BR:ko00199];	UCW_Tt-k21_contig_7597:CYP71E1
>1. Metabolism	Metabolism; Enzyme Families; Cytochrome P450 [BR:ko00199];	UCW_Tt-k35_contig_35979:E1.14.13.21
>1. Metabolism	Metabolism; Enzyme Families; Cytochrome P450 [BR:ko00199];	UCW_Tt-k41_contig_25591:E1.14.13.78
>1. Metabolism	Metabolism; Enzyme Families; Cytochrome P450 [BR:ko00199];	UCW_Tt-k51_contig_54454:CYP51
>1. Metabolism	Metabolism; Enzyme Families; Cytochrome P450 [BR:ko00199];	UCW_Tt-k61_contig_42273:CYP98A, C3H
>1. Metabolism	Metabolism; Enzyme Families; Cytochrome P450 [BR:ko00199];	UCW_Tt-k45_contig_84086:E1.14.13.93
>1. Metabolism	Metabolism; Enzyme Families; Cytochrome P450 [BR:ko00199];	UCW_Tt-k61_contig_42273:CYP98A, C3H
>1. Metabolism	Metabolism; Enzyme Families; Cytochrome P450 [BR:ko00199];	UCW_Tt-k63_contig_79695:E1.14.13.93
>1. Metabolism	Metabolism; Enzyme Families; Peptidases [BR:ko01002];	UCW_Tt-k21_contig_2288:E3.4.24.64
>1. Metabolism	Metabolism; Enzyme Families; Peptidases [BR:ko01002];	UCW_Tt-k21_contig_24603:PEPD
>1. Metabolism	Metabolism; Enzyme Families; Peptidases [BR:ko01002];	UCW_Tt-k25_contig_15676:clpP, CLPP
>1. Metabolism	Metabolism; Enzyme Families; Peptidases [BR:ko01002];	UCW_Tt-k31_contig_14792:E3.4.11.21, DNPEP
>1. Metabolism	Metabolism; Enzyme Families; Peptidases [BR:ko01002];	UCW_Tt-k31_contig_39526:ILR1
>1. Metabolism	Metabolism; Enzyme Families; Peptidases [BR:ko01002];	UCW_Tt-k31_contig_8067:E3.4.11.18, map
>1. Metabolism	Metabolism; Enzyme Families; Peptidases [BR:ko01002];	UCW_Tt-k41_contig_15313:APEH
>1. Metabolism	Metabolism; Enzyme Families; Peptidases [BR:ko01002];	UCW_Tt-k41_contig_8144:PSMA1
>1. Metabolism	Metabolism; Enzyme Families; Peptidases [BR:ko01002];	UCW_Tt-k45_contig_24442:SENP1
>1. Metabolism	Metabolism; Enzyme Families; Peptidases [BR:ko01002];	UCW_Tt-k45_contig_27042:SENP1
>1. Metabolism	Metabolism; Enzyme Families; Peptidases [BR:ko01002];	UCW_Tt-k51_contig_12399:PSMB6
>1. Metabolism	Metabolism; Enzyme Families; Peptidases [BR:ko01002];	UCW_Tt-k51_contig_22426:thiJ
>1. Metabolism	Metabolism; Enzyme Families; Peptidases [BR:ko01002];	UCW_Tt-k63_contig_18755:clpP, CLPP
>1. Metabolism	Metabolism; Enzyme Families; Peptidases [BR:ko01002];	UCW_Tt-k63_contig_35285:OTUD5, DUBA
>1. Metabolism	Metabolism; Enzyme Families; Peptidases [BR:ko01002];	UCW_Tt-k21_contig_1781:PRCP
>1. Metabolism	Metabolism; Enzyme Families; Peptidases [BR:ko01002];	UCW_Tt-k25_contig_15676:clpP, CLPP
>1. Metabolism	Metabolism; Enzyme Families; Peptidases [BR:ko01002];	UCW_Tt-k25_contig_16582:clpP, CLPP
>1. Metabolism	Metabolism; Enzyme Families; Peptidases [BR:ko01002];	UCW_Tt-k31_contig_276:USP4_11_15, UBP12
>1. Metabolism	Metabolism; Enzyme Families; Peptidases [BR:ko01002];	UCW_Tt-k31_contig_4803:E3.4.24.57, gcp
>1. Metabolism	Metabolism; Enzyme Families; Peptidases [BR:ko01002];	UCW_Tt-k35_contig_23697:E3.4.23.40
>1. Metabolism	Metabolism; Enzyme Families; Peptidases [BR:ko01002];	UCW_Tt-k35_contig_58151:SCPEP1
>1. Metabolism	Metabolism; Enzyme Families; Peptidases [BR:ko01002];	UCW_Tt-k41_contig_15313:APEH
>1. Metabolism	Metabolism; Enzyme Families; Peptidases [BR:ko01002];	UCW_Tt-k41_contig_4419:E3.4.24.57, gcp
>1. Metabolism	Metabolism; Enzyme Families; Peptidases [BR:ko01002];	UCW_Tt-k41_contig_8144:PSMA1
>1. Metabolism	Metabolism; Enzyme Families; Peptidases [BR:ko01002];	UCW_Tt-k45_contig_24321:PPME1
>1. Metabolism	Metabolism; Enzyme Families; Peptidases [BR:ko01002];	UCW_Tt-k45_contig_24442:SENP1
>1. Metabolism	Metabolism; Enzyme Families; Peptidases [BR:ko01002];	UCW_Tt-k45_contig_27042:SENP1
>1. Metabolism	Metabolism; Enzyme Families; Peptidases [BR:ko01002];	UCW_Tt-k51_contig_10869:PEPD
>1. Metabolism	Metabolism; Enzyme Families; Peptidases [BR:ko01002];	UCW_Tt-k51_contig_12399:PSMB6
>1. Metabolism	Metabolism; Enzyme Families; Peptidases [BR:ko01002];	UCW_Tt-k51_contig_1316:LGMN
>1. Metabolism	Metabolism; Enzyme Families; Peptidases [BR:ko01002];	UCW_Tt-k51_contig_22426:thiJ
>1. Metabolism	Metabolism; Enzyme Families; Peptidases [BR:ko01002];	UCW_Tt-k55_contig_48383:PEPD
>1. Metabolism	Metabolism; Enzyme Families; Peptidases [BR:ko01002];	UCW_Tt-k63_contig_35285:OTUD5, DUBA
>1. Metabolism	Metabolism; Enzyme Families; Protein kinases [BR:ko01001];	UCW_Tt-k25_contig_34190:ADCK, ABC1
>1. Metabolism	Metabolism; Enzyme Families; Protein kinases [BR:ko01001];	UCW_Tt-k31_contig_17412:CSNK2A
>1. Metabolism	Metabolism; Enzyme Families; Protein kinases [BR:ko01001];	UCW_Tt-k35_contig_28480:ADCK, ABC1
>1. Metabolism	Metabolism; Enzyme Families; Protein kinases [BR:ko01001];	UCW_Tt-k41_contig_848:STK38, NDR
>1. Metabolism	Metabolism; Enzyme Families; Protein kinases [BR:ko01001];	UCW_Tt-k51_contig_1240:FRAP
>1. Metabolism	Metabolism; Enzyme Families; Protein kinases [BR:ko01001];	UCW_Tt-k51_contig_27304:CSNK2A
>1. Metabolism	Metabolism; Enzyme Families; Protein kinases [BR:ko01001];	UCW_Tt-k51_contig_4015:PRPF4B
>1. Metabolism	Metabolism; Enzyme Families; Protein kinases [BR:ko01001];	UCW_Tt-k55_contig_36720:ADCK, ABC1
>1. Metabolism	Metabolism; Enzyme Families; Protein kinases [BR:ko01001];	UCW_Tt-k61_contig_15625:CDC2L
>1. Metabolism	Metabolism; Enzyme Families; Protein kinases [BR:ko01001];	UCW_Tt-k25_contig_33794:RIOK1
>1. Metabolism	Metabolism; Enzyme Families; Protein kinases [BR:ko01001];	UCW_Tt-k25_contig_34190:ADCK, ABC1
>1. Metabolism	Metabolism; Enzyme Families; Protein kinases [BR:ko01001];	UCW_Tt-k31_contig_16822:E2.7.11.17
>1. Metabolism	Metabolism; Enzyme Families; Protein kinases [BR:ko01001];	UCW_Tt-k51_contig_27304:CSNK2A
>1. Metabolism	Metabolism; Enzyme Families; Protein kinases [BR:ko01001];	UCW_Tt-k51_contig_4015:PRPF4B
>1. Metabolism	Metabolism; Enzyme Families; Protein kinases [BR:ko01001];	UCW_Tt-k55_contig_28062:SNRK2
>1. Metabolism	Metabolism; Enzyme Families; Protein kinases [BR:ko01001];	UCW_Tt-k61_contig_15625:CDC2L
>1. Metabolism	Metabolism; Glycan Biosynthesis and Metabolism; Glycosylphosphatidylinositol(GPI)-anchor biosynthesis [PATH:ko00563];	UCW_Tt-k63_contig_16915:PIGM
>1. Metabolism	Metabolism; Glycan Biosynthesis and Metabolism; Glycosylphosphatidylinositol(GPI)-anchor biosynthesis [PATH:ko00563];	UCW_Tt-k31_contig_10258:PIGU
>1. Metabolism	Metabolism; Glycan Biosynthesis and Metabolism; Glycosylphosphatidylinositol(GPI)-anchor biosynthesis [PATH:ko00563];	UCW_Tt-k31_contig_19648:PIGV
>1. Metabolism	Metabolism; Glycan Biosynthesis and Metabolism; Glycosylphosphatidylinositol(GPI)-anchor biosynthesis [PATH:ko00563];	UCW_Tt-k35_contig_10194:PIGU
>1. Metabolism	Metabolism; Glycan Biosynthesis and Metabolism; Glycosylphosphatidylinositol(GPI)-anchor biosynthesis [PATH:ko00563];	UCW_Tt-k41_contig_26510:PIGU
>1. Metabolism	Metabolism; Glycan Biosynthesis and Metabolism; Glycosylphosphatidylinositol(GPI)-anchor biosynthesis [PATH:ko00563];	UCW_Tt-k51_contig_10192:PIGU
>1. Metabolism	Metabolism; Glycan Biosynthesis and Metabolism; Glycosyltransferases [BR:ko01003];	UCW_Tt-k21_contig_21126:MGAT1
>1. Metabolism	Metabolism; Glycan Biosynthesis and Metabolism; Glycosyltransferases [BR:ko01003];	UCW_Tt-k21_contig_24827:SGT1
>1. Metabolism	Metabolism; Glycan Biosynthesis and Metabolism; Glycosyltransferases [BR:ko01003];	UCW_Tt-k21_contig_6508:STT3
>1. Metabolism	Metabolism; Glycan Biosynthesis and Metabolism; Glycosyltransferases [BR:ko01003];	UCW_Tt-k25_contig_379:RGP, UTM
>1. Metabolism	Metabolism; Glycan Biosynthesis and Metabolism; Glycosyltransferases [BR:ko01003];	UCW_Tt-k35_contig_27858:lpxB
>1. Metabolism	Metabolism; Glycan Biosynthesis and Metabolism; Glycosyltransferases [BR:ko01003];	UCW_Tt-k35_contig_33797:STT3
>1. Metabolism	Metabolism; Glycan Biosynthesis and Metabolism; Glycosyltransferases [BR:ko01003];	UCW_Tt-k41_contig_6152:CESA
>1. Metabolism	Metabolism; Glycan Biosynthesis and Metabolism; Glycosyltransferases [BR:ko01003];	UCW_Tt-k45_contig_13990:CESA
>1. Metabolism	Metabolism; Glycan Biosynthesis and Metabolism; Glycosyltransferases [BR:ko01003];	UCW_Tt-k51_contig_52257:RGXT
>1. Metabolism	Metabolism; Glycan Biosynthesis and Metabolism; Glycosyltransferases [BR:ko01003];	UCW_Tt-k55_contig_4354:E2.4.1.15, otsA:E3.1.3.12, otsB
>1. Metabolism	Metabolism; Glycan Biosynthesis and Metabolism; Glycosyltransferases [BR:ko01003];	UCW_Tt-k63_contig_16915:PIGM
>1. Metabolism	Metabolism; Glycan Biosynthesis and Metabolism; Glycosyltransferases [BR:ko01003];	UCW_Tt-k63_contig_42784:STT3
>1. Metabolism	Metabolism; Glycan Biosynthesis and Metabolism; Glycosyltransferases [BR:ko01003];	UCW_Tt-k63_contig_48600:CESA
>1. Metabolism	Metabolism; Glycan Biosynthesis and Metabolism; Glycosyltransferases [BR:ko01003];	UCW_Tt-k21_contig_24827:SGT1
>1. Metabolism	Metabolism; Glycan Biosynthesis and Metabolism; Glycosyltransferases [BR:ko01003];	UCW_Tt-k25_contig_7977:GAUT
>1. Metabolism	Metabolism; Glycan Biosynthesis and Metabolism; Glycosyltransferases [BR:ko01003];	UCW_Tt-k31_contig_19648:PIGV
>1. Metabolism	Metabolism; Glycan Biosynthesis and Metabolism; Glycosyltransferases [BR:ko01003];	UCW_Tt-k35_contig_690:SQD2
>1. Metabolism	Metabolism; Glycan Biosynthesis and Metabolism; Glycosyltransferases [BR:ko01003];	UCW_Tt-k41_contig_6152:CESA
>1. Metabolism	Metabolism; Glycan Biosynthesis and Metabolism; Glycosyltransferases [BR:ko01003];	UCW_Tt-k45_contig_13990:CESA
>1. Metabolism	Metabolism; Glycan Biosynthesis and Metabolism; Glycosyltransferases [BR:ko01003];	UCW_Tt-k45_contig_8172:GAUT
>1. Metabolism	Metabolism; Glycan Biosynthesis and Metabolism; Glycosyltransferases [BR:ko01003];	UCW_Tt-k51_contig_7125:GAUT
>1. Metabolism	Metabolism; Glycan Biosynthesis and Metabolism; Lipopolysaccharide biosynthesis [PATH:ko00540];	UCW_Tt-k21_contig_7966:lpxA
>1. Metabolism	Metabolism; Glycan Biosynthesis and Metabolism; Lipopolysaccharide biosynthesis [PATH:ko00540];	UCW_Tt-k35_contig_27858:lpxB
>1. Metabolism	Metabolism; Glycan Biosynthesis and Metabolism; Lipopolysaccharide biosynthesis [PATH:ko00540];	UCW_Tt-k45_contig_33228:lpxA
>1. Metabolism	Metabolism; Glycan Biosynthesis and Metabolism; Lipopolysaccharide biosynthesis [PATH:ko00540];	UCW_Tt-k21_contig_7966:lpxA
>1. Metabolism	Metabolism; Glycan Biosynthesis and Metabolism; Lipopolysaccharide biosynthesis [PATH:ko00540];	UCW_Tt-k63_contig_34949:lpxC
>1. Metabolism	Metabolism; Glycan Biosynthesis and Metabolism; Lipopolysaccharide biosynthesis proteins [BR:ko01005];	UCW_Tt-k21_contig_7966:lpxA
>1. Metabolism	Metabolism; Glycan Biosynthesis and Metabolism; Lipopolysaccharide biosynthesis proteins [BR:ko01005];	UCW_Tt-k35_contig_27858:lpxB
>1. Metabolism	Metabolism; Glycan Biosynthesis and Metabolism; Lipopolysaccharide biosynthesis proteins [BR:ko01005];	UCW_Tt-k45_contig_33228:lpxA
>1. Metabolism	Metabolism; Glycan Biosynthesis and Metabolism; Lipopolysaccharide biosynthesis proteins [BR:ko01005];	UCW_Tt-k21_contig_7966:lpxA
>1. Metabolism	Metabolism; Glycan Biosynthesis and Metabolism; Lipopolysaccharide biosynthesis proteins [BR:ko01005];	UCW_Tt-k63_contig_34949:lpxC
>1. Metabolism	Metabolism; Glycan Biosynthesis and Metabolism; N-Glycan biosynthesis [PATH:ko00510];	UCW_Tt-k21_contig_21126:MGAT1
>1. Metabolism	Metabolism; Glycan Biosynthesis and Metabolism; N-Glycan biosynthesis [PATH:ko00510];	UCW_Tt-k21_contig_6508:STT3
>1. Metabolism	Metabolism; Glycan Biosynthesis and Metabolism; N-Glycan biosynthesis [PATH:ko00510];	UCW_Tt-k35_contig_33797:STT3
>1. Metabolism	Metabolism; Glycan Biosynthesis and Metabolism; N-Glycan biosynthesis [PATH:ko00510];	UCW_Tt-k63_contig_42784:STT3
>1. Metabolism	Metabolism; Glycan Biosynthesis and Metabolism; N-Glycan biosynthesis [PATH:ko00510];	UCW_Tt-k31_contig_3545:MAN2
>1. Metabolism	Metabolism; Glycan Biosynthesis and Metabolism; Other glycan degradation [PATH:ko00511];	UCW_Tt-k31_contig_10200:lacZ
>1. Metabolism	Metabolism; Glycan Biosynthesis and Metabolism; Other glycan degradation [PATH:ko00511];	UCW_Tt-k63_contig_19375:lacZ
>1. Metabolism	Metabolism; Glycan Biosynthesis and Metabolism; Peptidoglycan biosynthesis [PATH:ko00550];	UCW_Tt-k51_contig_56864:mraY
>1. Metabolism	Metabolism; Glycan Biosynthesis and Metabolism; Various types of N-glycan biosynthesis [PATH:ko00513];	UCW_Tt-k21_contig_21126:MGAT1
>1. Metabolism	Metabolism; Glycan Biosynthesis and Metabolism; Various types of N-glycan biosynthesis [PATH:ko00513];	UCW_Tt-k21_contig_6508:STT3
>1. Metabolism	Metabolism; Glycan Biosynthesis and Metabolism; Various types of N-glycan biosynthesis [PATH:ko00513];	UCW_Tt-k35_contig_33797:STT3
>1. Metabolism	Metabolism; Glycan Biosynthesis and Metabolism; Various types of N-glycan biosynthesis [PATH:ko00513];	UCW_Tt-k63_contig_42784:STT3
>1. Metabolism	Metabolism; Glycan Biosynthesis and Metabolism; Various types of N-glycan biosynthesis [PATH:ko00513];	UCW_Tt-k31_contig_3545:MAN2
>1. Metabolism	Metabolism; Glycan Biosynthesis and Metabolism; Various types of N-glycan biosynthesis [PATH:ko00513];	UCW_Tt-k51_contig_25798:MNN10
>1. Metabolism	Metabolism; Lipid Metabolism; alpha-Linolenic acid metabolism [PATH:ko00592];	UCW_Tt-k55_contig_21096:MFP2
>1. Metabolism	Metabolism; Lipid Metabolism; Arachidonic acid metabolism [PATH:ko00590];	UCW_Tt-k21_contig_1619:E1.11.1.9
>1. Metabolism	Metabolism; Lipid Metabolism; Arachidonic acid metabolism [PATH:ko00590];	UCW_Tt-k51_contig_2733:E1.11.1.9
>1. Metabolism	Metabolism; Lipid Metabolism; Biosynthesis of unsaturated fatty acids [PATH:ko01040];	UCW_Tt-k31_contig_30866:DESA1
>1. Metabolism	Metabolism; Lipid Metabolism; Biosynthesis of unsaturated fatty acids [PATH:ko01040];	UCW_Tt-k41_contig_56596:DESA1
>1. Metabolism	Metabolism; Lipid Metabolism; Biosynthesis of unsaturated fatty acids [PATH:ko01040];	UCW_Tt-k45_contig_8974:TER
>1. Metabolism	Metabolism; Lipid Metabolism; Biosynthesis of unsaturated fatty acids [PATH:ko01040];	UCW_Tt-k51_contig_27825:PHS1
>1. Metabolism	Metabolism; Lipid Metabolism; Biosynthesis of unsaturated fatty acids [PATH:ko01040];	UCW_Tt-k51_contig_86025:PHS1
>1. Metabolism	Metabolism; Lipid Metabolism; Biosynthesis of unsaturated fatty acids [PATH:ko01040];	UCW_Tt-k55_contig_9795:TER
>1. Metabolism	Metabolism; Lipid Metabolism; Biosynthesis of unsaturated fatty acids [PATH:ko01040];	UCW_Tt-k61_contig_14227:DESA1
>1. Metabolism	Metabolism; Lipid Metabolism; Biosynthesis of unsaturated fatty acids [PATH:ko01040];	UCW_Tt-k63_contig_4421:TER
>1. Metabolism	Metabolism; Lipid Metabolism; Biosynthesis of unsaturated fatty acids [PATH:ko01040];	UCW_Tt-k31_contig_30866:DESA1
>1. Metabolism	Metabolism; Lipid Metabolism; Biosynthesis of unsaturated fatty acids [PATH:ko01040];	UCW_Tt-k41_contig_56596:DESA1
>1. Metabolism	Metabolism; Lipid Metabolism; Biosynthesis of unsaturated fatty acids [PATH:ko01040];	UCW_Tt-k45_contig_8974:TER
>1. Metabolism	Metabolism; Lipid Metabolism; Biosynthesis of unsaturated fatty acids [PATH:ko01040];	UCW_Tt-k55_contig_9795:TER
>1. Metabolism	Metabolism; Lipid Metabolism; Biosynthesis of unsaturated fatty acids [PATH:ko01040];	UCW_Tt-k61_contig_14227:DESA1
>1. Metabolism	Metabolism; Lipid Metabolism; Biosynthesis of unsaturated fatty acids [PATH:ko01040];	UCW_Tt-k63_contig_4421:TER
>1. Metabolism	Metabolism; Lipid Metabolism; Ether lipid metabolism [PATH:ko00565];	UCW_Tt-k25_contig_4475:E3.1.4.4, PLD
>1. Metabolism	Metabolism; Lipid Metabolism; Ether lipid metabolism [PATH:ko00565];	UCW_Tt-k41_contig_17704:plcC
>1. Metabolism	Metabolism; Lipid Metabolism; Ether lipid metabolism [PATH:ko00565];	UCW_Tt-k63_contig_50113:plcC
>1. Metabolism	Metabolism; Lipid Metabolism; Ether lipid metabolism [PATH:ko00565];	UCW_Tt-k63_contig_50113:plcC
>1. Metabolism	Metabolism; Lipid Metabolism; Fatty acid biosynthesis [PATH:ko00061];	UCW_Tt-k31_contig_12724:fabZ
>1. Metabolism	Metabolism; Lipid Metabolism; Fatty acid biosynthesis [PATH:ko00061];	UCW_Tt-k31_contig_30866:DESA1
>1. Metabolism	Metabolism; Lipid Metabolism; Fatty acid biosynthesis [PATH:ko00061];	UCW_Tt-k41_contig_56596:DESA1
>1. Metabolism	Metabolism; Lipid Metabolism; Fatty acid biosynthesis [PATH:ko00061];	UCW_Tt-k55_contig_11967:fabZ
>1. Metabolism	Metabolism; Lipid Metabolism; Fatty acid biosynthesis [PATH:ko00061];	UCW_Tt-k61_contig_14227:DESA1
>1. Metabolism	Metabolism; Lipid Metabolism; Fatty acid biosynthesis [PATH:ko00061];	UCW_Tt-k31_contig_30866:DESA1
>1. Metabolism	Metabolism; Lipid Metabolism; Fatty acid biosynthesis [PATH:ko00061];	UCW_Tt-k41_contig_56596:DESA1
>1. Metabolism	Metabolism; Lipid Metabolism; Fatty acid biosynthesis [PATH:ko00061];	UCW_Tt-k61_contig_14227:DESA1
>1. Metabolism	Metabolism; Lipid Metabolism; Fatty acid metabolism [PATH:ko00071];	UCW_Tt-k51_contig_46152:E1.2.1.3
>1. Metabolism	Metabolism; Lipid Metabolism; Glycerolipid metabolism [PATH:ko00561];	UCW_Tt-k35_contig_8564:ATS1
>1. Metabolism	Metabolism; Lipid Metabolism; Glycerolipid metabolism [PATH:ko00561];	UCW_Tt-k41_contig_8564:ATS1
>1. Metabolism	Metabolism; Lipid Metabolism; Glycerolipid metabolism [PATH:ko00561];	UCW_Tt-k31_contig_13660:plsC
>1. Metabolism	Metabolism; Lipid Metabolism; Glycerolipid metabolism [PATH:ko00561];	UCW_Tt-k35_contig_690:SQD2
>1. Metabolism	Metabolism; Lipid Metabolism; Glycerolipid metabolism [PATH:ko00561];	UCW_Tt-k51_contig_46152:E1.2.1.3
>1. Metabolism	Metabolism; Lipid Metabolism; Glycerophospholipid metabolism [PATH:ko00564];	UCW_Tt-k25_contig_4475:E3.1.4.4, PLD
>1. Metabolism	Metabolism; Lipid Metabolism; Glycerophospholipid metabolism [PATH:ko00564];	UCW_Tt-k35_contig_57510:PTDSS2
>1. Metabolism	Metabolism; Lipid Metabolism; Glycerophospholipid metabolism [PATH:ko00564];	UCW_Tt-k35_contig_8564:ATS1
>1. Metabolism	Metabolism; Lipid Metabolism; Glycerophospholipid metabolism [PATH:ko00564];	UCW_Tt-k41_contig_17704:plcC
>1. Metabolism	Metabolism; Lipid Metabolism; Glycerophospholipid metabolism [PATH:ko00564];	UCW_Tt-k41_contig_8564:ATS1
>1. Metabolism	Metabolism; Lipid Metabolism; Glycerophospholipid metabolism [PATH:ko00564];	UCW_Tt-k55_contig_30416:LYPLA2
>1. Metabolism	Metabolism; Lipid Metabolism; Glycerophospholipid metabolism [PATH:ko00564];	UCW_Tt-k63_contig_50113:plcC
>1. Metabolism	Metabolism; Lipid Metabolism; Glycerophospholipid metabolism [PATH:ko00564];	UCW_Tt-k31_contig_13660:plsC
>1. Metabolism	Metabolism; Lipid Metabolism; Glycerophospholipid metabolism [PATH:ko00564];	UCW_Tt-k35_contig_57510:PTDSS2
>1. Metabolism	Metabolism; Lipid Metabolism; Glycerophospholipid metabolism [PATH:ko00564];	UCW_Tt-k63_contig_50113:plcC
>1. Metabolism	Metabolism; Lipid Metabolism; Lipid biosynthesis proteins [BR:ko01004];	UCW_Tt-k31_contig_12724:fabZ
>1. Metabolism	Metabolism; Lipid Metabolism; Lipid biosynthesis proteins [BR:ko01004];	UCW_Tt-k31_contig_30866:DESA1
>1. Metabolism	Metabolism; Lipid Metabolism; Lipid biosynthesis proteins [BR:ko01004];	UCW_Tt-k35_contig_8564:ATS1
>1. Metabolism	Metabolism; Lipid Metabolism; Lipid biosynthesis proteins [BR:ko01004];	UCW_Tt-k41_contig_56596:DESA1
>1. Metabolism	Metabolism; Lipid Metabolism; Lipid biosynthesis proteins [BR:ko01004];	UCW_Tt-k41_contig_8564:ATS1
>1. Metabolism	Metabolism; Lipid Metabolism; Lipid biosynthesis proteins [BR:ko01004];	UCW_Tt-k45_contig_8974:TER
>1. Metabolism	Metabolism; Lipid Metabolism; Lipid biosynthesis proteins [BR:ko01004];	UCW_Tt-k51_contig_27825:PHS1
>1. Metabolism	Metabolism; Lipid Metabolism; Lipid biosynthesis proteins [BR:ko01004];	UCW_Tt-k51_contig_86025:PHS1
>1. Metabolism	Metabolism; Lipid Metabolism; Lipid biosynthesis proteins [BR:ko01004];	UCW_Tt-k55_contig_11967:fabZ
>1. Metabolism	Metabolism; Lipid Metabolism; Lipid biosynthesis proteins [BR:ko01004];	UCW_Tt-k55_contig_9795:TER
>1. Metabolism	Metabolism; Lipid Metabolism; Lipid biosynthesis proteins [BR:ko01004];	UCW_Tt-k61_contig_14227:DESA1
>1. Metabolism	Metabolism; Lipid Metabolism; Lipid biosynthesis proteins [BR:ko01004];	UCW_Tt-k63_contig_4421:TER
>1. Metabolism	Metabolism; Lipid Metabolism; Lipid biosynthesis proteins [BR:ko01004];	UCW_Tt-k31_contig_13660:plsC
>1. Metabolism	Metabolism; Lipid Metabolism; Lipid biosynthesis proteins [BR:ko01004];	UCW_Tt-k31_contig_30866:DESA1
>1. Metabolism	Metabolism; Lipid Metabolism; Lipid biosynthesis proteins [BR:ko01004];	UCW_Tt-k41_contig_56596:DESA1
>1. Metabolism	Metabolism; Lipid Metabolism; Lipid biosynthesis proteins [BR:ko01004];	UCW_Tt-k45_contig_8974:TER
>1. Metabolism	Metabolism; Lipid Metabolism; Lipid biosynthesis proteins [BR:ko01004];	UCW_Tt-k55_contig_9795:TER
>1. Metabolism	Metabolism; Lipid Metabolism; Lipid biosynthesis proteins [BR:ko01004];	UCW_Tt-k61_contig_14227:DESA1
>1. Metabolism	Metabolism; Lipid Metabolism; Lipid biosynthesis proteins [BR:ko01004];	UCW_Tt-k63_contig_4421:TER
>1. Metabolism	Metabolism; Lipid Metabolism; Sphingolipid metabolism [PATH:ko00600];	UCW_Tt-k31_contig_10200:lacZ
>1. Metabolism	Metabolism; Lipid Metabolism; Sphingolipid metabolism [PATH:ko00600];	UCW_Tt-k63_contig_19375:lacZ
>1. Metabolism	Metabolism; Lipid Metabolism; Steroid biosynthesis [PATH:ko00100];	UCW_Tt-k51_contig_54454:CYP51
>1. Metabolism	Metabolism; Lipid Metabolism; Steroid biosynthesis [PATH:ko00100];	UCW_Tt-k55_contig_12066:EBP
>1. Metabolism	Metabolism; Metabolism of Cofactors and Vitamins; Porphyrin and chlorophyll metabolism [PATH:ko00860];	UCW_Tt-k21_contig_19599:hemH, FECH
>1. Metabolism	Metabolism; Metabolism of Cofactors and Vitamins; Porphyrin and chlorophyll metabolism [PATH:ko00860];	UCW_Tt-k31_contig_10262:hemD, UROS
>1. Metabolism	Metabolism; Metabolism of Cofactors and Vitamins; Porphyrin and chlorophyll metabolism [PATH:ko00860];	UCW_Tt-k35_contig_17769:E1.14.13.81, acsF, chlE
>1. Metabolism	Metabolism; Metabolism of Cofactors and Vitamins; Porphyrin and chlorophyll metabolism [PATH:ko00860];	UCW_Tt-k61_contig_987:hemA
>1. Metabolism	Metabolism; Metabolism of Cofactors and Vitamins; Porphyrin and chlorophyll metabolism [PATH:ko00860];	UCW_Tt-k21_contig_3399:chlP, bchP
>1. Metabolism	Metabolism; Metabolism of Cofactors and Vitamins; Porphyrin and chlorophyll metabolism [PATH:ko00860];	UCW_Tt-k61_contig_28484:FTH1
>1. Metabolism	Metabolism; Metabolism of Cofactors and Vitamins; Riboflavin metabolism [PATH:ko00740];	UCW_Tt-k61_contig_32833:ribD
>1. Metabolism	Metabolism; Metabolism of Cofactors and Vitamins; Thiamine metabolism [PATH:ko00730];	UCW_Tt-k21_contig_16480:sufS
>1. Metabolism	Metabolism; Metabolism of Cofactors and Vitamins; Ubiquinone and other terpenoid-quinone biosynthesis [PATH:ko00130];	UCW_Tt-k21_contig_34500:VTE1, SXD1
>1. Metabolism	Metabolism; Metabolism of Cofactors and Vitamins; Ubiquinone and other terpenoid-quinone biosynthesis [PATH:ko00130];	UCW_Tt-k31_contig_37967:TAT
>1. Metabolism	Metabolism; Metabolism of Cofactors and Vitamins; Ubiquinone and other terpenoid-quinone biosynthesis [PATH:ko00130];	UCW_Tt-k31_contig_27612:E2.1.1.95
>1. Metabolism	Metabolism; Metabolism of Other Amino Acids; beta-Alanine metabolism [PATH:ko00410];	UCW_Tt-k31_contig_5274:E4.1.1.15, gadB
>1. Metabolism	Metabolism; Metabolism of Other Amino Acids; beta-Alanine metabolism [PATH:ko00410];	UCW_Tt-k61_contig_4715:E4.1.1.15, gadB
>1. Metabolism	Metabolism; Metabolism of Other Amino Acids; beta-Alanine metabolism [PATH:ko00410];	UCW_Tt-k31_contig_30282:HIBCH
>1. Metabolism	Metabolism; Metabolism of Other Amino Acids; beta-Alanine metabolism [PATH:ko00410];	UCW_Tt-k35_contig_34239:HIBCH
>1. Metabolism	Metabolism; Metabolism of Other Amino Acids; beta-Alanine metabolism [PATH:ko00410];	UCW_Tt-k51_contig_46152:E1.2.1.3
>1. Metabolism	Metabolism; Metabolism of Other Amino Acids; Cyanoamino acid metabolism [PATH:ko00460];	UCW_Tt-k21_contig_7597:CYP71E1
>1. Metabolism	Metabolism; Metabolism of Other Amino Acids; Cyanoamino acid metabolism [PATH:ko00460];	UCW_Tt-k45_contig_8774:E3.2.1.21
>1. Metabolism	Metabolism; Metabolism of Other Amino Acids; Glutathione metabolism [PATH:ko00480];	UCW_Tt-k21_contig_1619:E1.11.1.9
>1. Metabolism	Metabolism; Metabolism of Other Amino Acids; Glutathione metabolism [PATH:ko00480];	UCW_Tt-k25_contig_32033:G6PD, zwf
>1. Metabolism	Metabolism; Metabolism of Other Amino Acids; Glutathione metabolism [PATH:ko00480];	UCW_Tt-k45_contig_14774:RRM1
>1. Metabolism	Metabolism; Metabolism of Other Amino Acids; Glutathione metabolism [PATH:ko00480];	UCW_Tt-k45_contig_18491:E6.3.2.3, gshB
>1. Metabolism	Metabolism; Metabolism of Other Amino Acids; Glutathione metabolism [PATH:ko00480];	UCW_Tt-k51_contig_19100:G6PD, zwf
>1. Metabolism	Metabolism; Metabolism of Other Amino Acids; Glutathione metabolism [PATH:ko00480];	UCW_Tt-k51_contig_2733:E1.11.1.9
>1. Metabolism	Metabolism; Metabolism of Other Amino Acids; Glutathione metabolism [PATH:ko00480];	UCW_Tt-k25_contig_3252:gshA
>1. Metabolism	Metabolism; Metabolism of Other Amino Acids; Glutathione metabolism [PATH:ko00480];	UCW_Tt-k35_contig_25947:IDH1, IDH2, icd
>1. Metabolism	Metabolism; Metabolism of Other Amino Acids; Glutathione metabolism [PATH:ko00480];	UCW_Tt-k45_contig_18491:E6.3.2.3, gshB
>1. Metabolism	Metabolism; Metabolism of Other Amino Acids; Glutathione metabolism [PATH:ko00480];	UCW_Tt-k45_contig_8290:gshA
>1. Metabolism	Metabolism; Metabolism of Other Amino Acids; Glutathione metabolism [PATH:ko00480];	UCW_Tt-k63_contig_47514:IDH1, IDH2, icd
>1. Metabolism	Metabolism; Metabolism of Other Amino Acids; Selenocompound metabolism [PATH:ko00450];	UCW_Tt-k21_contig_16480:sufS
>1. Metabolism	Metabolism; Metabolism of Other Amino Acids; Selenocompound metabolism [PATH:ko00450];	UCW_Tt-k21_contig_3854:PAPSS
>1. Metabolism	Metabolism; Metabolism of Other Amino Acids; Selenocompound metabolism [PATH:ko00450];	UCW_Tt-k35_contig_8394:E2.5.1.48, metB
>1. Metabolism	Metabolism; Metabolism of Other Amino Acids; Selenocompound metabolism [PATH:ko00450];	UCW_Tt-k31_contig_35274:E1.8.1.9, trxB
>1. Metabolism	Metabolism; Metabolism of Other Amino Acids; Selenocompound metabolism [PATH:ko00450];	UCW_Tt-k35_contig_12734:E1.8.1.9, trxB
>1. Metabolism	Metabolism; Metabolism of Other Amino Acids; Selenocompound metabolism [PATH:ko00450];	UCW_Tt-k35_contig_17505:MARS, metG
>1. Metabolism	Metabolism; Metabolism of Other Amino Acids; Selenocompound metabolism [PATH:ko00450];	UCW_Tt-k35_contig_25494:E1.8.1.9, trxB
>1. Metabolism	Metabolism; Metabolism of Other Amino Acids; Selenocompound metabolism [PATH:ko00450];	UCW_Tt-k35_contig_8394:E2.5.1.48, metB
>1. Metabolism	Metabolism; Metabolism of Other Amino Acids; Selenocompound metabolism [PATH:ko00450];	UCW_Tt-k41_contig_12206:E1.8.1.9, trxB
>1. Metabolism	Metabolism; Metabolism of Other Amino Acids; Selenocompound metabolism [PATH:ko00450];	UCW_Tt-k45_contig_23838:MARS, metG
>1. Metabolism	Metabolism; Metabolism of Other Amino Acids; Taurine and hypotaurine metabolism [PATH:ko00430];	UCW_Tt-k31_contig_5274:E4.1.1.15, gadB
>1. Metabolism	Metabolism; Metabolism of Other Amino Acids; Taurine and hypotaurine metabolism [PATH:ko00430];	UCW_Tt-k61_contig_4715:E4.1.1.15, gadB
>1. Metabolism	Metabolism; Metabolism of Terpenoids and Polyketides; Carotenoid biosynthesis [PATH:ko00906];	UCW_Tt-k55_contig_26739:PDS, crtP
>1. Metabolism	Metabolism; Metabolism of Terpenoids and Polyketides; Carotenoid biosynthesis [PATH:ko00906];	UCW_Tt-k61_contig_78641:cruP
>1. Metabolism	Metabolism; Metabolism of Terpenoids and Polyketides; Carotenoid biosynthesis [PATH:ko00906];	UCW_Tt-k41_contig_19485:NCED
>1. Metabolism	Metabolism; Metabolism of Terpenoids and Polyketides; Carotenoid biosynthesis [PATH:ko00906];	UCW_Tt-k45_contig_84086:E1.14.13.93
>1. Metabolism	Metabolism; Metabolism of Terpenoids and Polyketides; Carotenoid biosynthesis [PATH:ko00906];	UCW_Tt-k63_contig_79695:E1.14.13.93
>1. Metabolism	Metabolism; Metabolism of Terpenoids and Polyketides; Diterpenoid biosynthesis [PATH:ko00904];	UCW_Tt-k25_contig_19860:E1.14.11.15
>1. Metabolism	Metabolism; Metabolism of Terpenoids and Polyketides; Diterpenoid biosynthesis [PATH:ko00904];	UCW_Tt-k41_contig_25591:E1.14.13.78
>1. Metabolism	Metabolism; Metabolism of Terpenoids and Polyketides; Diterpenoid biosynthesis [PATH:ko00904];	UCW_Tt-k55_contig_66169:KSL4, DTS2
>1. Metabolism	Metabolism; Metabolism of Terpenoids and Polyketides; Diterpenoid biosynthesis [PATH:ko00904];	UCW_Tt-k61_contig_60623:E1.14.11.15
>1. Metabolism	Metabolism; Metabolism of Terpenoids and Polyketides; Diterpenoid biosynthesis [PATH:ko00904];	UCW_Tt-k25_contig_19860:E1.14.11.15
>1. Metabolism	Metabolism; Metabolism of Terpenoids and Polyketides; Diterpenoid biosynthesis [PATH:ko00904];	UCW_Tt-k51_contig_49219:E5.5.1.13
>1. Metabolism	Metabolism; Metabolism of Terpenoids and Polyketides; Diterpenoid biosynthesis [PATH:ko00904];	UCW_Tt-k61_contig_60623:E1.14.11.15
>1. Metabolism	Metabolism; Metabolism of Terpenoids and Polyketides; Limonene and pinene degradation [PATH:ko00903];	UCW_Tt-k31_contig_585:E1.14.-.-
>1. Metabolism	Metabolism; Metabolism of Terpenoids and Polyketides; Limonene and pinene degradation [PATH:ko00903];	UCW_Tt-k51_contig_46152:E1.2.1.3
>1. Metabolism	Metabolism; Metabolism of Terpenoids and Polyketides; Terpenoid backbone biosynthesis [PATH:ko00900];	UCW_Tt-k21_contig_3399:chlP, bchP
>1. Metabolism	Metabolism; Nucleotide Metabolism; Purine metabolism [PATH:ko00230];	UCW_Tt-k21_contig_2322:E2.7.4.6, ndk
>1. Metabolism	Metabolism; Nucleotide Metabolism; Purine metabolism [PATH:ko00230];	UCW_Tt-k21_contig_3854:PAPSS
>1. Metabolism	Metabolism; Nucleotide Metabolism; Purine metabolism [PATH:ko00230];	UCW_Tt-k25_contig_2104:E2.7.4.6, ndk
>1. Metabolism	Metabolism; Nucleotide Metabolism; Purine metabolism [PATH:ko00230];	UCW_Tt-k25_contig_32422:PRI1
>1. Metabolism	Metabolism; Nucleotide Metabolism; Purine metabolism [PATH:ko00230];	UCW_Tt-k31_contig_18187:E2.4.2.7, apt
>1. Metabolism	Metabolism; Nucleotide Metabolism; Purine metabolism [PATH:ko00230];	UCW_Tt-k31_contig_1932:E2.7.4.6, ndk
>1. Metabolism	Metabolism; Nucleotide Metabolism; Purine metabolism [PATH:ko00230];	UCW_Tt-k31_contig_3054:RPB6, POLR2F
>1. Metabolism	Metabolism; Nucleotide Metabolism; Purine metabolism [PATH:ko00230];	UCW_Tt-k31_contig_55442:E2.7.4.6, ndk
>1. Metabolism	Metabolism; Nucleotide Metabolism; Purine metabolism [PATH:ko00230];	UCW_Tt-k41_contig_33309:E6.3.4.4, purA
>1. Metabolism	Metabolism; Nucleotide Metabolism; Purine metabolism [PATH:ko00230];	UCW_Tt-k41_contig_3854:RPB2, POLR2B
>1. Metabolism	Metabolism; Nucleotide Metabolism; Purine metabolism [PATH:ko00230];	UCW_Tt-k41_contig_61914:E2.7.4.6, ndk
>1. Metabolism	Metabolism; Nucleotide Metabolism; Purine metabolism [PATH:ko00230];	UCW_Tt-k41_contig_6424:RPB11, POLR2J
>1. Metabolism	Metabolism; Nucleotide Metabolism; Purine metabolism [PATH:ko00230];	UCW_Tt-k45_contig_14774:RRM1
>1. Metabolism	Metabolism; Nucleotide Metabolism; Purine metabolism [PATH:ko00230];	UCW_Tt-k45_contig_6496:RPB11, POLR2J
>1. Metabolism	Metabolism; Nucleotide Metabolism; Purine metabolism [PATH:ko00230];	UCW_Tt-k51_contig_31590:DPO1, polA
>1. Metabolism	Metabolism; Nucleotide Metabolism; Purine metabolism [PATH:ko00230];	UCW_Tt-k61_contig_31771:E6.3.5.3, purL
>1. Metabolism	Metabolism; Nucleotide Metabolism; Purine metabolism [PATH:ko00230];	UCW_Tt-k25_contig_23098:RPC1, POLR3A
>1. Metabolism	Metabolism; Nucleotide Metabolism; Purine metabolism [PATH:ko00230];	UCW_Tt-k31_contig_27560:ITPA
>1. Metabolism	Metabolism; Nucleotide Metabolism; Purine metabolism [PATH:ko00230];	UCW_Tt-k31_contig_3054:RPB6, POLR2F
>1. Metabolism	Metabolism; Nucleotide Metabolism; Purine metabolism [PATH:ko00230];	UCW_Tt-k35_contig_14326:PRPS, prsA
>1. Metabolism	Metabolism; Nucleotide Metabolism; Purine metabolism [PATH:ko00230];	UCW_Tt-k35_contig_82218:RPB1, POLR2A
>1. Metabolism	Metabolism; Nucleotide Metabolism; Purine metabolism [PATH:ko00230];	UCW_Tt-k41_contig_33309:E6.3.4.4, purA
>1. Metabolism	Metabolism; Nucleotide Metabolism; Purine metabolism [PATH:ko00230];	UCW_Tt-k41_contig_3854:RPB2, POLR2B
>1. Metabolism	Metabolism; Nucleotide Metabolism; Purine metabolism [PATH:ko00230];	UCW_Tt-k41_contig_6424:RPB11, POLR2J
>1. Metabolism	Metabolism; Nucleotide Metabolism; Purine metabolism [PATH:ko00230];	UCW_Tt-k51_contig_30415:POLD4
>1. Metabolism	Metabolism; Nucleotide Metabolism; Purine metabolism [PATH:ko00230];	UCW_Tt-k55_contig_39743:POLD4
>1. Metabolism	Metabolism; Nucleotide Metabolism; Purine metabolism [PATH:ko00230];	UCW_Tt-k55_contig_81145:RPB1, POLR2A
>1. Metabolism	Metabolism; Nucleotide Metabolism; Pyrimidine metabolism [PATH:ko00240];	UCW_Tt-k21_contig_19055:carA, CPA1
>1. Metabolism	Metabolism; Nucleotide Metabolism; Pyrimidine metabolism [PATH:ko00240];	UCW_Tt-k21_contig_2322:E2.7.4.6, ndk
>1. Metabolism	Metabolism; Nucleotide Metabolism; Pyrimidine metabolism [PATH:ko00240];	UCW_Tt-k25_contig_2104:E2.7.4.6, ndk
>1. Metabolism	Metabolism; Nucleotide Metabolism; Pyrimidine metabolism [PATH:ko00240];	UCW_Tt-k25_contig_32422:PRI1
>1. Metabolism	Metabolism; Nucleotide Metabolism; Pyrimidine metabolism [PATH:ko00240];	UCW_Tt-k31_contig_1932:E2.7.4.6, ndk
>1. Metabolism	Metabolism; Nucleotide Metabolism; Pyrimidine metabolism [PATH:ko00240];	UCW_Tt-k31_contig_3054:RPB6, POLR2F
>1. Metabolism	Metabolism; Nucleotide Metabolism; Pyrimidine metabolism [PATH:ko00240];	UCW_Tt-k31_contig_55442:E2.7.4.6, ndk
>1. Metabolism	Metabolism; Nucleotide Metabolism; Pyrimidine metabolism [PATH:ko00240];	UCW_Tt-k41_contig_3854:RPB2, POLR2B
>1. Metabolism	Metabolism; Nucleotide Metabolism; Pyrimidine metabolism [PATH:ko00240];	UCW_Tt-k41_contig_61914:E2.7.4.6, ndk
>1. Metabolism	Metabolism; Nucleotide Metabolism; Pyrimidine metabolism [PATH:ko00240];	UCW_Tt-k41_contig_6424:RPB11, POLR2J
>1. Metabolism	Metabolism; Nucleotide Metabolism; Pyrimidine metabolism [PATH:ko00240];	UCW_Tt-k45_contig_14774:RRM1
>1. Metabolism	Metabolism; Nucleotide Metabolism; Pyrimidine metabolism [PATH:ko00240];	UCW_Tt-k45_contig_6496:RPB11, POLR2J
>1. Metabolism	Metabolism; Nucleotide Metabolism; Pyrimidine metabolism [PATH:ko00240];	UCW_Tt-k51_contig_31590:DPO1, polA
>1. Metabolism	Metabolism; Nucleotide Metabolism; Pyrimidine metabolism [PATH:ko00240];	UCW_Tt-k21_contig_19055:carA, CPA1
>1. Metabolism	Metabolism; Nucleotide Metabolism; Pyrimidine metabolism [PATH:ko00240];	UCW_Tt-k25_contig_23098:RPC1, POLR3A
>1. Metabolism	Metabolism; Nucleotide Metabolism; Pyrimidine metabolism [PATH:ko00240];	UCW_Tt-k31_contig_27560:ITPA
>1. Metabolism	Metabolism; Nucleotide Metabolism; Pyrimidine metabolism [PATH:ko00240];	UCW_Tt-k31_contig_3054:RPB6, POLR2F
>1. Metabolism	Metabolism; Nucleotide Metabolism; Pyrimidine metabolism [PATH:ko00240];	UCW_Tt-k31_contig_35274:E1.8.1.9, trxB
>1. Metabolism	Metabolism; Nucleotide Metabolism; Pyrimidine metabolism [PATH:ko00240];	UCW_Tt-k35_contig_12734:E1.8.1.9, trxB
>1. Metabolism	Metabolism; Nucleotide Metabolism; Pyrimidine metabolism [PATH:ko00240];	UCW_Tt-k35_contig_25494:E1.8.1.9, trxB
>1. Metabolism	Metabolism; Nucleotide Metabolism; Pyrimidine metabolism [PATH:ko00240];	UCW_Tt-k35_contig_82218:RPB1, POLR2A
>1. Metabolism	Metabolism; Nucleotide Metabolism; Pyrimidine metabolism [PATH:ko00240];	UCW_Tt-k41_contig_12206:E1.8.1.9, trxB
>1. Metabolism	Metabolism; Nucleotide Metabolism; Pyrimidine metabolism [PATH:ko00240];	UCW_Tt-k41_contig_3854:RPB2, POLR2B
>1. Metabolism	Metabolism; Nucleotide Metabolism; Pyrimidine metabolism [PATH:ko00240];	UCW_Tt-k41_contig_6424:RPB11, POLR2J
>1. Metabolism	Metabolism; Nucleotide Metabolism; Pyrimidine metabolism [PATH:ko00240];	UCW_Tt-k51_contig_30415:POLD4
>1. Metabolism	Metabolism; Nucleotide Metabolism; Pyrimidine metabolism [PATH:ko00240];	UCW_Tt-k55_contig_39743:POLD4
>1. Metabolism	Metabolism; Nucleotide Metabolism; Pyrimidine metabolism [PATH:ko00240];	UCW_Tt-k55_contig_81145:RPB1, POLR2A
>1. Metabolism	Metabolism; Xenobiotics Biodegradation and Metabolism; Aminobenzoate degradation [PATH:ko00627];	UCW_Tt-k31_contig_585:E1.14.-.-
>1. Metabolism	Metabolism; Xenobiotics Biodegradation and Metabolism; Benzoate degradation [PATH:ko00362];	UCW_Tt-k25_contig_38759:E1.1.1.157, paaH
>1. Metabolism	Metabolism; Xenobiotics Biodegradation and Metabolism; Bisphenol degradation [PATH:ko00363];	UCW_Tt-k31_contig_585:E1.14.-.-
>1. Metabolism	Metabolism; Xenobiotics Biodegradation and Metabolism; Chloroalkane and chloroalkene degradation [PATH:ko00625];	UCW_Tt-k51_contig_46152:E1.2.1.3
>1. Metabolism	Metabolism; Xenobiotics Biodegradation and Metabolism; Drug metabolism - other enzymes [PATH:ko00983];	UCW_Tt-k31_contig_27560:ITPA
>1. Metabolism	Metabolism; Xenobiotics Biodegradation and Metabolism; Polycyclic aromatic hydrocarbon degradation [PATH:ko00624];	UCW_Tt-k31_contig_585:E1.14.-.-
>5. Organismal Systems	Organismal Systems; Digestive System; Bile secretion [PATH:ko04976];	UCW_Tt-k45_contig_5580:ABCB1
>5. Organismal Systems	Organismal Systems; Digestive System; Carbohydrate digestion and absorption [PATH:ko04973];	UCW_Tt-k21_contig_13456:HK
>5. Organismal Systems	Organismal Systems; Digestive System; Carbohydrate digestion and absorption [PATH:ko04973];	UCW_Tt-k45_contig_4865:HK
>5. Organismal Systems	Organismal Systems; Digestive System; Carbohydrate digestion and absorption [PATH:ko04973];	UCW_Tt-k51_contig_5298:HK
>5. Organismal Systems	Organismal Systems; Digestive System; Mineral absorption [PATH:ko04978];	UCW_Tt-k61_contig_28484:FTH1
>5. Organismal Systems	Organismal Systems; Digestive System; Protein digestion and absorption [PATH:ko04974];	UCW_Tt-k21_contig_1781:PRCP
>5. Organismal Systems	Organismal Systems; Endocrine System; Adipocytokine signaling pathway [PATH:ko04920];	UCW_Tt-k51_contig_1240:FRAP
>5. Organismal Systems	Organismal Systems; Endocrine System; GnRH signaling pathway [PATH:ko04912];	UCW_Tt-k25_contig_4475:E3.1.4.4, PLD
>5. Organismal Systems	Organismal Systems; Endocrine System; Insulin signaling pathway [PATH:ko04910];	UCW_Tt-k25_contig_33264:EXOC7, EXO70
>5. Organismal Systems	Organismal Systems; Endocrine System; Insulin signaling pathway [PATH:ko04910];	UCW_Tt-k31_contig_63968:EXOC7, EXO70
>5. Organismal Systems	Organismal Systems; Endocrine System; Insulin signaling pathway [PATH:ko04910];	UCW_Tt-k51_contig_1240:FRAP
>5. Organismal Systems	Organismal Systems; Endocrine System; Insulin signaling pathway [PATH:ko04910];	UCW_Tt-k21_contig_13456:HK
>5. Organismal Systems	Organismal Systems; Endocrine System; Insulin signaling pathway [PATH:ko04910];	UCW_Tt-k45_contig_4865:HK
>5. Organismal Systems	Organismal Systems; Endocrine System; Insulin signaling pathway [PATH:ko04910];	UCW_Tt-k51_contig_5298:HK
>5. Organismal Systems	Organismal Systems; Endocrine System; Progesterone-mediated oocyte maturation [PATH:ko04914];	UCW_Tt-k25_contig_25684:APC7
>5. Organismal Systems	Organismal Systems; Endocrine System; Progesterone-mediated oocyte maturation [PATH:ko04914];	UCW_Tt-k55_contig_17710:htpG, HSP90A
>5. Organismal Systems	Organismal Systems; Endocrine System; Progesterone-mediated oocyte maturation [PATH:ko04914];	UCW_Tt-k55_contig_50548:CCNA
>5. Organismal Systems	Organismal Systems; Environmental Adaptation; Circadian rhythm - plant [PATH:ko04712];	UCW_Tt-k31_contig_17412:CSNK2A
>5. Organismal Systems	Organismal Systems; Environmental Adaptation; Circadian rhythm - plant [PATH:ko04712];	UCW_Tt-k51_contig_27304:CSNK2A
>5. Organismal Systems	Organismal Systems; Environmental Adaptation; Circadian rhythm - plant [PATH:ko04712];	UCW_Tt-k21_contig_10754:APRR5
>5. Organismal Systems	Organismal Systems; Environmental Adaptation; Circadian rhythm - plant [PATH:ko04712];	UCW_Tt-k51_contig_27304:CSNK2A
>5. Organismal Systems	Organismal Systems; Environmental Adaptation; Plant-pathogen interaction [PATH:ko04626];	UCW_Tt-k21_contig_6113:RBOH
>5. Organismal Systems	Organismal Systems; Environmental Adaptation; Plant-pathogen interaction [PATH:ko04626];	UCW_Tt-k31_contig_533:HSP90B, TRA1
>5. Organismal Systems	Organismal Systems; Environmental Adaptation; Plant-pathogen interaction [PATH:ko04626];	UCW_Tt-k21_contig_6113:RBOH
>5. Organismal Systems	Organismal Systems; Environmental Adaptation; Plant-pathogen interaction [PATH:ko04626];	UCW_Tt-k41_contig_21159:CML
>5. Organismal Systems	Organismal Systems; Environmental Adaptation; Plant-pathogen interaction [PATH:ko04626];	UCW_Tt-k55_contig_17710:htpG, HSP90A
>5. Organismal Systems	Organismal Systems; Environmental Adaptation; Plant-pathogen interaction [PATH:ko04626];	UCW_Tt-k55_contig_49190:RBOH
>5. Organismal Systems	Organismal Systems; Excretory System; Collecting duct acid secretion [PATH:ko04966];	UCW_Tt-k55_contig_3887:ATPeVG, ATP6G1
>5. Organismal Systems	Organismal Systems; Excretory System; Endocrine and other factor-regulated calcium reabsorption [PATH:ko04961];	UCW_Tt-k45_contig_6389:AP2S1
>5. Organismal Systems	Organismal Systems; Immune System; Antigen processing and presentation [PATH:ko04612];	UCW_Tt-k21_contig_8582:NFYA
>5. Organismal Systems	Organismal Systems; Immune System; Antigen processing and presentation [PATH:ko04612];	UCW_Tt-k25_contig_7771:NFYA
>5. Organismal Systems	Organismal Systems; Immune System; Antigen processing and presentation [PATH:ko04612];	UCW_Tt-k31_contig_7280:NFYA
>5. Organismal Systems	Organismal Systems; Immune System; Antigen processing and presentation [PATH:ko04612];	UCW_Tt-k41_contig_38271:HSPA4
>5. Organismal Systems	Organismal Systems; Immune System; Antigen processing and presentation [PATH:ko04612];	UCW_Tt-k51_contig_39734:HSPA4
>5. Organismal Systems	Organismal Systems; Immune System; Antigen processing and presentation [PATH:ko04612];	UCW_Tt-k55_contig_6096:NFYA
>5. Organismal Systems	Organismal Systems; Immune System; Antigen processing and presentation [PATH:ko04612];	UCW_Tt-k51_contig_1316:LGMN
>5. Organismal Systems	Organismal Systems; Immune System; Antigen processing and presentation [PATH:ko04612];	UCW_Tt-k55_contig_17710:htpG, HSP90A
>5. Organismal Systems	Organismal Systems; Immune System; Cytosolic DNA-sensing pathway [PATH:ko04623];	UCW_Tt-k31_contig_3054:RPB6, POLR2F
>5. Organismal Systems	Organismal Systems; Immune System; Cytosolic DNA-sensing pathway [PATH:ko04623];	UCW_Tt-k25_contig_23098:RPC1, POLR3A
>5. Organismal Systems	Organismal Systems; Immune System; Cytosolic DNA-sensing pathway [PATH:ko04623];	UCW_Tt-k31_contig_3054:RPB6, POLR2F
>5. Organismal Systems	Organismal Systems; Immune System; Fc gamma R-mediated phagocytosis [PATH:ko04666];	UCW_Tt-k21_contig_34455:ARPC4
>5. Organismal Systems	Organismal Systems; Immune System; Fc gamma R-mediated phagocytosis [PATH:ko04666];	UCW_Tt-k25_contig_4475:E3.1.4.4, PLD
>5. Organismal Systems	Organismal Systems; Immune System; Fc gamma R-mediated phagocytosis [PATH:ko04666];	UCW_Tt-k45_contig_31706:ARPC5
>5. Organismal Systems	Organismal Systems; Immune System; Fc gamma R-mediated phagocytosis [PATH:ko04666];	UCW_Tt-k51_contig_35990:ARPC4
>5. Organismal Systems	Organismal Systems; Immune System; Fc gamma R-mediated phagocytosis [PATH:ko04666];	UCW_Tt-k63_contig_24366:E2.7.1.68, PIP5K
>5. Organismal Systems	Organismal Systems; Immune System; Fc gamma R-mediated phagocytosis [PATH:ko04666];	UCW_Tt-k21_contig_34455:ARPC4
>5. Organismal Systems	Organismal Systems; Immune System; Fc gamma R-mediated phagocytosis [PATH:ko04666];	UCW_Tt-k51_contig_35990:ARPC4
>5. Organismal Systems	Organismal Systems; Immune System; NOD-like receptor signaling pathway [PATH:ko04621];	UCW_Tt-k31_contig_533:HSP90B, TRA1
>5. Organismal Systems	Organismal Systems; Immune System; NOD-like receptor signaling pathway [PATH:ko04621];	UCW_Tt-k55_contig_17710:htpG, HSP90A
>5. Organismal Systems	Organismal Systems; Immune System; RIG-I-like receptor signaling pathway [PATH:ko04622];	UCW_Tt-k41_contig_69244:DDX3X, bel
>5. Organismal Systems	Organismal Systems; Immune System; RIG-I-like receptor signaling pathway [PATH:ko04622];	UCW_Tt-k45_contig_40806:PIN1
>5. Organismal Systems	Organismal Systems; Immune System; RIG-I-like receptor signaling pathway [PATH:ko04622];	UCW_Tt-k63_contig_35285:OTUD5, DUBA
>5. Organismal Systems	Organismal Systems; Immune System; RIG-I-like receptor signaling pathway [PATH:ko04622];	UCW_Tt-k41_contig_69244:DDX3X, bel
>5. Organismal Systems	Organismal Systems; Immune System; RIG-I-like receptor signaling pathway [PATH:ko04622];	UCW_Tt-k63_contig_35285:OTUD5, DUBA
>5. Organismal Systems	Organismal Systems; Nervous System; Glutamatergic synapse [PATH:ko04724];	UCW_Tt-k25_contig_4475:E3.1.4.4, PLD
