# Supplementary material for: Genome-Wide Identification and Characterization of Salinity Stress-Responsive miRNAs in Wild Emmer Wheat (Triticum turgidum ssp. dicoccoides)
Source: Genes (Basel). 2017 Jun 6;8(6):156. doi: 10.3390/genes8060156 (PMC5485520; doi:10.3390/genes8060156)
Supplement: Supplementary file 1 [file genes-08-00156-s001.zip › Supplementary_revised/Table S6.xlsx]

## Sheet: Sheet1
Table S6 GO annotation of the total targets genes of salinity responsive miRNAs in wild emmer.
Target	regulate	miRNA	Category	GO ID	Term	Description		regulate	category	NO.	%
UCW_Tt-k35_contig_31386	UP	miR-1120a	>3.Biological Process	GO:0006457	protein folding	The process of assisting in the covalent and noncovalent assembly of single chain polypeptides or multisubunit complexes into the correct tertiary structure.		DOWN	Cellular Component	9	11.6883
UCW_Tt-k25_contig_61213	UP	miR-160b	>1.Cellular Component	GO:0005634	nucleus	A membrane-bounded organelle of eukaryotic cells in which chromosomes are housed and replicated. In most cells, the nucleus contains all of the cell's chromosomes except the organellar chromosomes, and is the site of RNA synthesis and processing. In some species, or in specialized cell types, RNA metabolism or DNA replication may be absent.			Molecular Function	52	67.5325
UCW_Tt-k45_contig_18869	UP	miR-160b	>1.Cellular Component	GO:0005634	nucleus	A membrane-bounded organelle of eukaryotic cells in which chromosomes are housed and replicated. In most cells, the nucleus contains all of the cell's chromosomes except the organellar chromosomes, and is the site of RNA synthesis and processing. In some species, or in specialized cell types, RNA metabolism or DNA replication may be absent.			Biological Process	16	20.7792
UCW_Tt-k51_contig_18848	UP	miR-160b	>1.Cellular Component	GO:0005634	nucleus	A membrane-bounded organelle of eukaryotic cells in which chromosomes are housed and replicated. In most cells, the nucleus contains all of the cell's chromosomes except the organellar chromosomes, and is the site of RNA synthesis and processing. In some species, or in specialized cell types, RNA metabolism or DNA replication may be absent.		UP	Cellular Component	23	14.4654
UCW_Tt-k35_contig_42936	UP	miR-160b	>2.Molecular Function	GO:0003677	DNA binding	Any molecular function by which a gene product interacts selectively and non-covalently with DNA (deoxyribonucleic acid).			Molecular Function	81	50.9434
UCW_Tt-k35_contig_15592	UP	miR-160b	>2.Molecular Function	GO:0003677	DNA binding	Any molecular function by which a gene product interacts selectively and non-covalently with DNA (deoxyribonucleic acid).			Biological Process	55	34.5912
UCW_Tt-k25_contig_16171	UP	miR-160b	>2.Molecular Function	GO:0003677	DNA binding	Any molecular function by which a gene product interacts selectively and non-covalently with DNA (deoxyribonucleic acid).
UCW_Tt-k63_contig_64256	UP	miR-160b	>2.Molecular Function	GO:0003677	DNA binding	Any molecular function by which a gene product interacts selectively and non-covalently with DNA (deoxyribonucleic acid).
UCW_Tt-k51_contig_65801	UP	miR-160b	>2.Molecular Function	GO:0003677	DNA binding	Any molecular function by which a gene product interacts selectively and non-covalently with DNA (deoxyribonucleic acid).
UCW_Tt-k45_contig_12543	UP	miR-166b	>2.Molecular Function	GO:0003677	DNA binding	Any molecular function by which a gene product interacts selectively and non-covalently with DNA (deoxyribonucleic acid).
UCW_Tt-k25_contig_3733	UP	miR-169i	>2.Molecular Function	GO:0005515	protein binding	Interacting selectively and non-covalently with any protein or protein complex (a complex of two or more proteins that may include other nonprotein molecules).
UCW_Tt-k31_contig_30581	UP	miR-169i	>2.Molecular Function	GO:0003676	nucleic acid binding	Interacting selectively and non-covalently with any nucleic acid.
UCW_Tt-k21_contig_33452	UP	miR-169i	>2.Molecular Function	GO:0003676	nucleic acid binding	Interacting selectively and non-covalently with any nucleic acid.
UCW_Tt-k41_contig_30249	UP	miR-169i	>2.Molecular Function	GO:0003676	nucleic acid binding	Interacting selectively and non-covalently with any nucleic acid.
UCW_Tt-k55_contig_36221	UP	miR-169i	>3.Biological Process	GO:0006508	proteolysis	The hydrolysis of proteins into smaller polypeptides and/or amino acids by cleavage of their peptide bonds.
UCW_Tt-k45_contig_20292	UP	miR-169j	>2.Molecular Function	GO:0005515	protein binding	Interacting selectively and non-covalently with any protein or protein complex (a complex of two or more proteins that may include other nonprotein molecules).
UCW_Tt-k55_contig_19585	UP	miR-169j	>2.Molecular Function	GO:0005515	protein binding	Interacting selectively and non-covalently with any protein or protein complex (a complex of two or more proteins that may include other nonprotein molecules).
UCW_Tt-k55_contig_41511	UP	miR-169j	>2.Molecular Function	GO:0005515	protein binding	Interacting selectively and non-covalently with any protein or protein complex (a complex of two or more proteins that may include other nonprotein molecules).
UCW_Tt-k21_contig_13059	UP	miR-169j	>2.Molecular Function	GO:0003676	nucleic acid binding	Interacting selectively and non-covalently with any nucleic acid.
UCW_Tt-k35_contig_1718	UP	miR-172	>2.Molecular Function	GO:0005524	ATP binding	Interacting selectively and non-covalently with ATP, adenosine 5'-triphosphate, a universally important coenzyme and enzyme regulator.
UCW_Tt-k25_contig_12023	UP	miR-393a	>2.Molecular Function	GO:0005515	protein binding	Interacting selectively and non-covalently with any protein or protein complex (a complex of two or more proteins that may include other nonprotein molecules).
UCW_Tt-k45_contig_13195	UP	miR-393b	>2.Molecular Function	GO:0005524	ATP binding	Interacting selectively and non-covalently with ATP, adenosine 5'-triphosphate, a universally important coenzyme and enzyme regulator.
UCW_Tt-k25_contig_12023	UP	miR-393b	>2.Molecular Function	GO:0005515	protein binding	Interacting selectively and non-covalently with any protein or protein complex (a complex of two or more proteins that may include other nonprotein molecules).
UCW_Tt-k51_contig_1129	UP	miR-395	>1.Cellular Component	GO:0005634	nucleus	A membrane-bounded organelle of eukaryotic cells in which chromosomes are housed and replicated. In most cells, the nucleus contains all of the cell's chromosomes except the organellar chromosomes, and is the site of RNA synthesis and processing. In some species, or in specialized cell types, RNA metabolism or DNA replication may be absent.
UCW_Tt-k25_contig_37352	UP	miR-395	>1.Cellular Component	GO:0016020	membrane	A lipid bilayer along with all the proteins and protein complexes embedded in it an attached to it.
UCW_Tt-k63_contig_1119	UP	miR-395	>1.Cellular Component	GO:0005634	nucleus	A membrane-bounded organelle of eukaryotic cells in which chromosomes are housed and replicated. In most cells, the nucleus contains all of the cell's chromosomes except the organellar chromosomes, and is the site of RNA synthesis and processing. In some species, or in specialized cell types, RNA metabolism or DNA replication may be absent.
UCW_Tt-k45_contig_12769	UP	miR-395	>1.Cellular Component	GO:0016020	membrane	A lipid bilayer along with all the proteins and protein complexes embedded in it an attached to it.
UCW_Tt-k51_contig_1240	UP	miR-395	>2.Molecular Function	GO:0005515	protein binding	Interacting selectively and non-covalently with any protein or protein complex (a complex of two or more proteins that may include other nonprotein molecules).
UCW_Tt-k21_contig_3854	UP	miR-395	>3.Biological Process	GO:0000103	sulfate assimilation	The pathways by which inorganic sulfate is processed and incorporated into sulfated compounds.
UCW_Tt-k45_contig_27315	UP	miR-398b	>3.Biological Process	GO:0016180	snRNA processing	Any process involved in the conversion of a primary small nuclear RNA (snRNA) transcript into a mature snRNA molecule.
UCW_Tt-k55_contig_34960	UP	miR-5175a	>3.Biological Process	GO:0006508	proteolysis	The hydrolysis of proteins into smaller polypeptides and/or amino acids by cleavage of their peptide bonds.
UCW_Tt-k41_contig_17961	UP	miR-9674d	>2.Molecular Function	GO:0005515	protein binding	Interacting selectively and non-covalently with any protein or protein complex (a complex of two or more proteins that may include other nonprotein molecules).
UCW_Tt-k31_contig_27878	UP	miR-9674d	>2.Molecular Function	GO:0005515	protein binding	Interacting selectively and non-covalently with any protein or protein complex (a complex of two or more proteins that may include other nonprotein molecules).
UCW_Tt-k35_contig_23270	UP	miR-9674d	>2.Molecular Function	GO:0005515	protein binding	Interacting selectively and non-covalently with any protein or protein complex (a complex of two or more proteins that may include other nonprotein molecules).
UCW_Tt-k41_contig_73807	UP	miR-9674d	>2.Molecular Function	GO:0005515	protein binding	Interacting selectively and non-covalently with any protein or protein complex (a complex of two or more proteins that may include other nonprotein molecules).
UCW_Tt-k51_contig_32679	UP	miR-9674d	>2.Molecular Function	GO:0005515	protein binding	Interacting selectively and non-covalently with any protein or protein complex (a complex of two or more proteins that may include other nonprotein molecules).
UCW_Tt-k21_contig_21126	UP	miR-9772	>3.Biological Process	GO:0006486	protein glycosylation	A protein modification process that results in the addition of a carbohydrate or carbohydrate derivative unit to a protein amino acid, e.g. the addition of glycan chains to proteins.
UCW_Tt-k31_contig_37111	UP	Novel-14	>1.Cellular Component	GO:0016021	integral component of membrane	The component of a membrane consisting of the gene products and protein complexes having at least some part of their peptide sequence embedded in the hydrophobic region of the membrane.
UCW_Tt-k45_contig_121	UP	Novel-14	>1.Cellular Component	GO:0016020	membrane	A lipid bilayer along with all the proteins and protein complexes embedded in it an attached to it.
UCW_Tt-k25_contig_20107	UP	Novel-14	>2.Molecular Function	GO:0005524	ATP binding	Interacting selectively and non-covalently with ATP, adenosine 5'-triphosphate, a universally important coenzyme and enzyme regulator.
UCW_Tt-k25_contig_12456	UP	Novel-14	>3.Biological Process	GO:0055085	transmembrane transport	The process in which a solute is transported from one side of a membrane to the other.
UCW_Tt-k61_contig_9596	UP	Novel-14	>3.Biological Process	GO:0006508	proteolysis	The hydrolysis of proteins into smaller polypeptides and/or amino acids by cleavage of their peptide bonds.
UCW_Tt-k51_contig_16392	UP	Novel-20	>2.Molecular Function	GO:0003676	nucleic acid binding	Interacting selectively and non-covalently with any nucleic acid.
UCW_Tt-k21_contig_17714	UP	Novel-20	>2.Molecular Function	GO:0003676	nucleic acid binding	Interacting selectively and non-covalently with any nucleic acid.
UCW_Tt-k63_contig_3907	UP	Novel-20	>2.Molecular Function	GO:0005509	calcium ion binding	Interacting selectively and non-covalently with calcium ions (Ca2+).
UCW_Tt-k35_contig_31386	UP	Novel-25	>3.Biological Process	GO:0006457	protein folding	The process of assisting in the covalent and noncovalent assembly of single chain polypeptides or multisubunit complexes into the correct tertiary structure.
UCW_Tt-k41_contig_25701	UP	Novel-4	>2.Molecular Function	GO:0016747	transferase activity, transferring acyl groups other than amino-acyl groups	Catalysis of the transfer of an acyl group, other than amino-acyl, from one compound (donor) to another (acceptor).
UCW_Tt-k35_contig_78013	UP	Novel-44	>1.Cellular Component	GO:0016020	membrane	A lipid bilayer along with all the proteins and protein complexes embedded in it an attached to it.
UCW_Tt-k31_contig_16113	UP	Novel-48	>1.Cellular Component	GO:0005622	intracellular	The living contents of a cell; the matter contained within (but not including) the plasma membrane, usually taken to exclude large vacuoles and masses of secretory or ingested material. In eukaryotes it includes the nucleus and cytoplasm.
UCW_Tt-k21_contig_16569	UP	Novel-48	>2.Molecular Function	GO:0005524	ATP binding	Interacting selectively and non-covalently with ATP, adenosine 5'-triphosphate, a universally important coenzyme and enzyme regulator.
UCW_Tt-k55_contig_67740	UP	Novel-66	>2.Molecular Function	GO:0003723	RNA binding	Interacting selectively and non-covalently with an RNA molecule or a portion thereof.
UCW_Tt-k55_contig_1067	DOWN	miR-1432b	>2.Molecular Function	GO:0003824	catalytic activity	Catalysis of a biochemical reaction at physiological temperatures. In biologically catalyzed reactions, the reactants are known as substrates, and the catalysts are naturally occurring macromolecular substances known as enzymes. Enzymes possess specific binding sites for substrates, and are usually composed wholly or largely of protein, but RNA that has catalytic activity (ribozyme) is often also…
UCW_Tt-k31_contig_36814	DOWN	miR-1432b	>2.Molecular Function	GO:0005509	calcium ion binding	Interacting selectively and non-covalently with calcium ions (Ca2+).
UCW_Tt-k35_contig_1936	DOWN	miR-1432b	>2.Molecular Function	GO:0005524	ATP binding	Interacting selectively and non-covalently with ATP, adenosine 5'-triphosphate, a universally important coenzyme and enzyme regulator.
UCW_Tt-k31_contig_54766	DOWN	miR-1432b	>2.Molecular Function	GO:0005509	calcium ion binding	Interacting selectively and non-covalently with calcium ions (Ca2+).
UCW_Tt-k55_contig_70432	DOWN	miR-168	>1.Cellular Component	GO:0016021	integral component of membrane	The component of a membrane consisting of the gene products and protein complexes having at least some part of their peptide sequence embedded in the hydrophobic region of the membrane.
UCW_Tt-k45_contig_5580	DOWN	miR-168	>2.Molecular Function	GO:0005524	ATP binding	Interacting selectively and non-covalently with ATP, adenosine 5'-triphosphate, a universally important coenzyme and enzyme regulator.
UCW_Tt-k25_contig_9189	DOWN	miR-168	>2.Molecular Function	GO:0019904	protein domain specific binding	Interacting selectively and non-covalently with a specific domain of a protein.
UCW_Tt-k55_contig_3541	DOWN	miR-168	>3.Biological Process	GO:0055114	oxidation-reduction process	A metabolic process that results in the removal or addition of one or more electrons to or from a substance, with or without the concomitant removal or addition of a proton or protons.
UCW_Tt-k55_contig_28303	DOWN	miR-169e	>2.Molecular Function	GO:0008270	zinc ion binding	Interacting selectively and non-covalently with zinc (Zn) ions.
UCW_Tt-k31_contig_23917	DOWN	miR-169e	>2.Molecular Function	GO:0003676	nucleic acid binding	Interacting selectively and non-covalently with any nucleic acid.
UCW_Tt-k51_contig_24012	DOWN	miR-169e	>2.Molecular Function	GO:0003993	acid phosphatase activity	Catalysis of the reaction: an orthophosphoric monoester + H2O = an alcohol + phosphate, with an acid pH optimum.
UCW_Tt-k55_contig_1232	DOWN	miR-169e	>2.Molecular Function	GO:0003677	DNA binding	Any molecular function by which a gene product interacts selectively and non-covalently with DNA (deoxyribonucleic acid).
UCW_Tt-k61_contig_18146	DOWN	Novel-102	>2.Molecular Function	GO:0003677	DNA binding	Any molecular function by which a gene product interacts selectively and non-covalently with DNA (deoxyribonucleic acid).
UCW_Tt-k45_contig_8241	DOWN	Novel-102	>3.Biological Process	GO:0008152	metabolic process	The chemical reactions and pathways, including anabolism and catabolism, by which living organisms transform chemical substances. Metabolic processes typically transform small molecules, but also include macromolecular processes such as DNA repair and replication, and protein synthesis and degradation.
UCW_Tt-k41_contig_38768	DOWN	Novel-108	>2.Molecular Function	GO:0003676	nucleic acid binding	Interacting selectively and non-covalently with any nucleic acid.
UCW_Tt-k51_contig_40048	DOWN	Novel-108	>2.Molecular Function	GO:0043531	ADP binding	Interacting selectively and non-covalently with ADP, adenosine 5'-diphosphate.
UCW_Tt-k41_contig_28745	DOWN	Novel-108	>2.Molecular Function	GO:0005515	protein binding	Interacting selectively and non-covalently with any protein or protein complex (a complex of two or more proteins that may include other nonprotein molecules).
UCW_Tt-k45_contig_30604	DOWN	Novel-108	>2.Molecular Function	GO:0043531	ADP binding	Interacting selectively and non-covalently with ADP, adenosine 5'-diphosphate.
UCW_Tt-k31_contig_48242	DOWN	Novel-108	>2.Molecular Function	GO:0043531	ADP binding	Interacting selectively and non-covalently with ADP, adenosine 5'-diphosphate.
UCW_Tt-k41_contig_753	DOWN	Novel-108	>2.Molecular Function	GO:0003824	catalytic activity	Catalysis of a biochemical reaction at physiological temperatures. In biologically catalyzed reactions, the reactants are known as substrates, and the catalysts are naturally occurring macromolecular substances known as enzymes. Enzymes possess specific binding sites for substrates, and are usually composed wholly or largely of protein, but RNA that has catalytic activity (ribozyme) is often also…
UCW_Tt-k21_contig_38180	DOWN	Novel-108	>2.Molecular Function	GO:0003676	nucleic acid binding	Interacting selectively and non-covalently with any nucleic acid.
UCW_Tt-k21_contig_25221	DOWN	Novel-111	>2.Molecular Function	GO:0005524	ATP binding	Interacting selectively and non-covalently with ATP, adenosine 5'-triphosphate, a universally important coenzyme and enzyme regulator.
UCW_Tt-k51_contig_40048	DOWN	Novel-112	>2.Molecular Function	GO:0043531	ADP binding	Interacting selectively and non-covalently with ADP, adenosine 5'-diphosphate.
UCW_Tt-k45_contig_30604	DOWN	Novel-112	>2.Molecular Function	GO:0043531	ADP binding	Interacting selectively and non-covalently with ADP, adenosine 5'-diphosphate.
UCW_Tt-k31_contig_48242	DOWN	Novel-112	>2.Molecular Function	GO:0043531	ADP binding	Interacting selectively and non-covalently with ADP, adenosine 5'-diphosphate.
UCW_Tt-k51_contig_40196	DOWN	Novel-112	>2.Molecular Function	GO:0043531	ADP binding	Interacting selectively and non-covalently with ADP, adenosine 5'-diphosphate.
UCW_Tt-k21_contig_13015	DOWN	Novel-112	>3.Biological Process	GO:0055114	oxidation-reduction process	A metabolic process that results in the removal or addition of one or more electrons to or from a substance, with or without the concomitant removal or addition of a proton or protons.
UCW_Tt-k25_contig_1854	DOWN	Novel-113	>1.Cellular Component	GO:0005622	intracellular	The living contents of a cell; the matter contained within (but not including) the plasma membrane, usually taken to exclude large vacuoles and masses of secretory or ingested material. In eukaryotes it includes the nucleus and cytoplasm.
UCW_Tt-k45_contig_8241	DOWN	Novel-113	>3.Biological Process	GO:0008152	metabolic process	The chemical reactions and pathways, including anabolism and catabolism, by which living organisms transform chemical substances. Metabolic processes typically transform small molecules, but also include macromolecular processes such as DNA repair and replication, and protein synthesis and degradation.
UCW_Tt-k45_contig_27315	DOWN	Novel-27	>3.Biological Process	GO:0016180	snRNA processing	Any process involved in the conversion of a primary small nuclear RNA (snRNA) transcript into a mature snRNA molecule.
UCW_Tt-k21_contig_19465	DOWN	Novel-57	>2.Molecular Function	GO:0005515	protein binding	Interacting selectively and non-covalently with any protein or protein complex (a complex of two or more proteins that may include other nonprotein molecules).
UCW_Tt-k51_contig_40048	DOWN	Novel-74	>2.Molecular Function	GO:0043531	ADP binding	Interacting selectively and non-covalently with ADP, adenosine 5'-diphosphate.
UCW_Tt-k21_contig_19465	DOWN	Novel-74	>2.Molecular Function	GO:0005515	protein binding	Interacting selectively and non-covalently with any protein or protein complex (a complex of two or more proteins that may include other nonprotein molecules).
UCW_Tt-k31_contig_8226	DOWN	Novel-74	>2.Molecular Function	GO:0043531	ADP binding	Interacting selectively and non-covalently with ADP, adenosine 5'-diphosphate.
UCW_Tt-k31_contig_75506	DOWN	Novel-74	>2.Molecular Function	GO:0005515	protein binding	Interacting selectively and non-covalently with any protein or protein complex (a complex of two or more proteins that may include other nonprotein molecules).
UCW_Tt-k25_contig_16167	DOWN	Novel-74	>2.Molecular Function	GO:0008270	zinc ion binding	Interacting selectively and non-covalently with zinc (Zn) ions.
UCW_Tt-k25_contig_18257	DOWN	Novel-74	>2.Molecular Function	GO:0005515	protein binding	Interacting selectively and non-covalently with any protein or protein complex (a complex of two or more proteins that may include other nonprotein molecules).
UCW_Tt-k55_contig_5632	DOWN	Novel-74	>2.Molecular Function	GO:0043531	ADP binding	Interacting selectively and non-covalently with ADP, adenosine 5'-diphosphate.
