# Supplementary material for: Genome-Wide Identification and Characterization of Salinity Stress-Responsive miRNAs in Wild Emmer Wheat (Triticum turgidum ssp. dicoccoides)
Source: Genes (Basel). 2017 Jun 6;8(6):156. doi: 10.3390/genes8060156 (PMC5485520; doi:10.3390/genes8060156)
Supplement: Supplementary file 1 [file genes-08-00156-s001.zip › Supplementary_revised/Table S7.xlsx]

## Sheet: Sheet1
	Table S7	KEGG analysis of the total targets genes of salinity responsive miRNAs in wild emmer.
	KEGG pathway		Target	regulate	miRNA
>1. Metabolism	Metabolism; Energy Metabolism; Oxidative phosphorylation [PATH:ko00190];	E3.6.3.6	UCW_Tt-k55_contig_70432	DOWN	miR-168
>2. Genetic Information Processing	Genetic Information Processing; Folding, Sorting and Degradation; Chaperones and folding catalysts [BR:ko03110];	STUB1, CHIP	UCW_Tt-k41_contig_28745	DOWN	Novel-108
>2. Genetic Information Processing	Genetic Information Processing; Folding, Sorting and Degradation; Protein processing in endoplasmic reticulum [PATH:ko04141];	STUB1, CHIP	UCW_Tt-k41_contig_28745	DOWN	Novel-108
>2. Genetic Information Processing	Genetic Information Processing; Folding, Sorting and Degradation; Ubiquitin mediated proteolysis [PATH:ko04120];	STUB1, CHIP	UCW_Tt-k41_contig_28745	DOWN	Novel-108
>2. Genetic Information Processing	Genetic Information Processing; Folding, Sorting and Degradation; Ubiquitin system [BR:ko04121];	STUB1, CHIP	UCW_Tt-k41_contig_28745	DOWN	Novel-108
>2. Genetic Information Processing	Genetic Information Processing; Replication and Repair; Chromosome [BR:ko03036];	H1_5	UCW_Tt-k55_contig_1232	DOWN	miR-169e
>2. Genetic Information Processing	Genetic Information Processing; Replication and Repair; DNA repair and recombination proteins [BR:ko03400];	ERCC2, XPD	UCW_Tt-k21_contig_25221	DOWN	Novel-111
>2. Genetic Information Processing	Genetic Information Processing; Replication and Repair; Nucleotide excision repair [PATH:ko03420];	ERCC2, XPD	UCW_Tt-k21_contig_25221	DOWN	Novel-111
>2. Genetic Information Processing	Genetic Information Processing; Transcription; Basal transcription factors [PATH:ko03022];	ERCC2, XPD	UCW_Tt-k21_contig_25221	DOWN	Novel-111
>3. Environmental Information Processing	Environmental Information Processing; Membrane Transport; ABC transporters [PATH:ko02010];	ABCB1	UCW_Tt-k45_contig_5580	DOWN	miR-168
>3. Environmental Information Processing	Environmental Information Processing; Membrane Transport; Transporters [BR:ko02000];	ABCB1	UCW_Tt-k45_contig_5580	DOWN	miR-168
>3. Environmental Information Processing	Environmental Information Processing; Signaling Molecules and Interaction; Cellular antigens [BR:ko04090];	ABCB1	UCW_Tt-k45_contig_5580	DOWN	miR-168
>1. Metabolism	Metabolism; Carbohydrate Metabolism; Citrate cycle (TCA cycle) [PATH:ko00020];	LSC2	UCW_Tt-k35_contig_1718	UP	miR-172
>1. Metabolism	Metabolism; Carbohydrate Metabolism; Propanoate metabolism [PATH:ko00640];	LSC2	UCW_Tt-k35_contig_1718	UP	miR-172
>1. Metabolism	Metabolism; Energy Metabolism; Sulfur metabolism [PATH:ko00920];	PAPSS	UCW_Tt-k21_contig_3854	UP	miR-395
>1. Metabolism	Metabolism; Enzyme Families; Protein kinases [BR:ko01001];	FRAP	UCW_Tt-k51_contig_1240	UP	miR-395
>1. Metabolism	Metabolism; Glycan Biosynthesis and Metabolism; Glycosyltransferases [BR:ko01003];	MGAT1	UCW_Tt-k21_contig_21126	UP	miR-9772
>1. Metabolism	Metabolism; Glycan Biosynthesis and Metabolism; N-Glycan biosynthesis [PATH:ko00510];	MGAT1	UCW_Tt-k21_contig_21126	UP	miR-9772
>1. Metabolism	Metabolism; Glycan Biosynthesis and Metabolism; Various types of N-glycan biosynthesis [PATH:ko00513];	MGAT1	UCW_Tt-k21_contig_21126	UP	miR-9772
>1. Metabolism	Metabolism; Metabolism of Other Amino Acids; Selenocompound metabolism [PATH:ko00450];	PAPSS	UCW_Tt-k21_contig_3854	UP	miR-395
>1. Metabolism	Metabolism; Nucleotide Metabolism; Purine metabolism [PATH:ko00230];	PAPSS	UCW_Tt-k21_contig_3854	UP	miR-395
>2. Genetic Information Processing	Environmental Information Processing; Signaling Molecules and Interaction; GTP-binding proteins [BR:ko04031];	RAB	UCW_Tt-k25_contig_58163	UP	miR-5175a
>2. Genetic Information Processing	Genetic Information Processing; Transcription; Spliceosome [BR:ko03041];	INTS9	UCW_Tt-k45_contig_27315	UP	miR-398b
>2. Genetic Information Processing	Genetic Information Processing; Transcription; Transcription factors [BR:ko03000];	AP2	UCW_Tt-k41_contig_14208	UP	miR-172
>2. Genetic Information Processing	Genetic Information Processing; Translation; mRNA surveillance pathway [PATH:ko03015];	PAP	UCW_Tt-k51_contig_1129	UP	miR-395
>2. Genetic Information Processing	Genetic Information Processing; Translation; mRNA surveillance pathway [PATH:ko03015];	PAP	UCW_Tt-k63_contig_1119	UP	miR-395
>2. Genetic Information Processing	Genetic Information Processing; Translation; Ribosome [BR:ko03011];	RP-S17, rpsQ	UCW_Tt-k31_contig_16113	UP	Novel-48
>2. Genetic Information Processing	Genetic Information Processing; Translation; Ribosome [PATH:ko03010];	RP-S17, rpsQ	UCW_Tt-k31_contig_16113	UP	Novel-48
>3. Environmental Information Processing	Environmental Information Processing; Signal Transduction; ErbB signaling pathway [PATH:ko04012];	FRAP	UCW_Tt-k51_contig_1240	UP	miR-395
>3. Environmental Information Processing	Environmental Information Processing; Signal Transduction; mTOR signaling pathway [PATH:ko04150];	FRAP	UCW_Tt-k51_contig_1240	UP	miR-395
>3. Environmental Information Processing	Environmental Information Processing; Signal Transduction; Plant hormone signal transduction [PATH:ko04075];	TIR1	UCW_Tt-k25_contig_12023	UP	miR-393a
>3. Environmental Information Processing	Environmental Information Processing; Signaling Molecules and Interaction; GTP-binding proteins [BR:ko04031];	RAB	UCW_Tt-k25_contig_58163	UP	miR-5175a
